# Supplementary material for: Nutritional condition drives spatial variation in physiology of Antarctic lipid‐storing copepods
Source: Ecol Evol. 2024 Sep 2;14(9):e70210. doi: 10.1002/ece3.70210 (PMC11369209; doi:10.1002/ece3.70210)
Supplement: Supplementary file 1 — File S1. [file ECE3-14-e70210-s002.xlsx]

## Sheet: Contents
Title of manuscript :	Nutritional condition drives spatial variation in physiology of Antarctic lipid-storing copepods
Authors	Ann M. Tarrant
	Cory A. Berger
	Deborah K. Steinberg
Overall	This file contains the results of the Calanoides acutus gene expression analyses presented in the manuscript
Sheets:
DEGs	Shows genes that are differentially expressed in the comparison of Stations (200.000 and 200.040) with all other stations. Positive log fold change (logFC) indicates higher expression at Stations 200.000 and 200.040 relative to other stations.
GO_upregulated	Gene ontology terms that are enriched among the genes with higher expression at sites 200.000 and 200.040. "Representative" denotes clustering wth the indicated term during Revigo summarization; an entry of "null" indicates retention of the term after clustering.
GO_downregulated	Gene ontology terms that are enriched among the genes with lower expression at sites 200.000 and 200.040. "Representative" denotes clustering wth the indicated term during Revigo summarization; an entry of "null" indicates retention of the term after clustering.
Counts	Normalized (CPM) expression values for all genes in all samples. Column labels indicate Station number followed by replicate.
Biomarkers	Putative biomarkers of feeding status: Genes with the most significant changes in expression in both the starvation experiment and the field study (DE at stations 200.000 and 200.040).
Contacts:	atarrant@whoi.edu, cberger@whoi.edu

## Sheet: DEGs
Cluster	logFC	AveExpr	t	P.Value	adj.P.Val	B	module_colors	Transcript	sprot_BLASTX	sprot_BLASTP	nr_BLASTX	nr_BLASTP	PFAM	EGGNOG	KEGG	GO_BLASTX	GO_BLASTP	GO_PFAM
Cluster-14873.56594	-7.06033	-0.699818	-3.11372	0.00435627	0.0222372	-2.1221	blue	contig171677.1	.	.	.	.	.	.	.	.	.	.
Cluster-14873.74212	-6.57595	-2.27474	-15.7764	3.98e-15	3.26e-12	21.6901	tan	contig187886.1	.	.	.	.	.	.	.	.	.	.
Cluster-14873.14431	-6.00613	-2.60717	-3.80231	0.000747525	0.00554928	-0.485287	yellow	contig317991.1	ABI2_HUMAN^ABI2_HUMAN^Q:159-344,H:445-506^79.032%ID^E:1.08e-30^RecName: Full=Abl interactor 2 {ECO:0000303|Ref.16}	ABI2_HUMAN^ABI2_HUMAN^Q:53-114,H:445-506^79.032%ID^E:9.33e-32^RecName: Full=Abl interactor 2 {ECO:0000303|Ref.16}	XP_023347931.1^XP_023347931.1^Q:33-353,H:493-598^69.2%ID^E:1.4e-32^.^.`XP_008468151.1^XP_008468151.1^Q:129-353,H:373-447^80%ID^E:3.2e-29^.^.`XP_001648084.1^XP_001648084.1^Q:87-353,H:358-441^69.7%ID^E:7.2e-29^.^.`XP_026821111.1^XP_026821111.1^Q:126-344,H:466-538^82.2%ID^E:7.2e-29^.^.`XP_026821110.1^XP_026821110.1^Q:126-344,H:470-542^82.2%ID^E:7.2e-29^.^.	XP_023347931.1^XP_023347931.1^Q:11-117,H:493-598^69.2%ID^E:8.7e-33^.^.`XP_008468151.1^XP_008468151.1^Q:43-117,H:373-447^80%ID^E:2e-29^.^.`XP_001648084.1^XP_001648084.1^Q:29-117,H:358-441^69.7%ID^E:4.4e-29^.^.`XP_026821111.1^XP_026821111.1^Q:42-114,H:466-538^82.2%ID^E:4.4e-29^.^.`XP_026821110.1^XP_026821110.1^Q:42-114,H:470-542^82.2%ID^E:4.4e-29^.^.	PF07653.17^SH3_2^Variant SH3 domain^64-114^E:8.6e-15`PF00018.28^SH3_1^SH3 domain^65-109^E:2.5e-17`PF14604.6^SH3_9^Variant SH3 domain^66-114^E:4.4e-19	.	KEGG:hsa:10152`KO:K05751	GO:0005912^cellular_component^adherens junction`GO:0005737^cellular_component^cytoplasm`GO:0005856^cellular_component^cytoskeleton`GO:0005829^cellular_component^cytosol`GO:0043197^cellular_component^dendritic spine`GO:0032433^cellular_component^filopodium tip`GO:0030027^cellular_component^lamellipodium`GO:0005634^cellular_component^nucleus`GO:0031209^cellular_component^SCAR complex`GO:0008093^mol…	GO:0005912^cellular_component^adherens junction`GO:0005737^cellular_component^cytoplasm`GO:0005856^cellular_component^cytoskeleton`GO:0005829^cellular_component^cytosol`GO:0043197^cellular_component^dendritic spine`GO:0032433^cellular_component^filopodium tip`GO:0030027^cellular_component^lamellipodium`GO:0005634^cellular_component^nucleus`GO:0031209^cellular_component^SCAR complex`GO:0008093^mol…	GO:0005515^molecular_function^protein binding
Cluster-14873.4806	-5.49853	-0.891962	-5.38027	1.11e-05	0.000231497	3.40538	midnightblue	contig170012.1	.	.	CZR45426.1^CZR45426.1^Q:88-672,H:18-227^26.9%ID^E:1.3e-10^.^.`SCO50828.1^SCO50828.1^Q:94-672,H:23-227^26.3%ID^E:1.3e-10^.^.`RBA18007.1^RBA18007.1^Q:88-672,H:18-227^26.4%ID^E:1.6e-10^.^.`XP_018758204.1^XP_018758204.1^Q:34-672,H:8-226^25.9%ID^E:1.6e-10^.^.`CVL04072.1^CVL04072.1^Q:88-672,H:18-227^27.2%ID^E:2.1e-10^.^.	CZR45426.1^CZR45426.1^Q:22-216,H:18-227^26.9%ID^E:7.8e-11^.^.`SCO50828.1^SCO50828.1^Q:24-216,H:23-227^26.3%ID^E:7.8e-11^.^.`RBA18007.1^RBA18007.1^Q:22-216,H:18-227^26.4%ID^E:1e-10^.^.`CVL04072.1^CVL04072.1^Q:22-216,H:18-227^27.2%ID^E:1.7e-10^.^.`KLP15667.1^KLP15667.1^Q:24-216,H:23-227^26.1%ID^E:3e-10^.^.	PF03171.20^2OG-FeII_Oxy^2OG-Fe(II) oxygenase superfamily^173-212^E:0.00024	.	.	.	.	GO:0016491^molecular_function^oxidoreductase activity`GO:0055114^biological_process^oxidation-reduction process
Cluster-14873.22686	-5.35087	-1.15316	-2.78303	0.00972617	0.0416915	-2.87961	grey	contig456918.1	.	INX2_DROME^INX2_DROME^Q:3-101,H:252-350^34.343%ID^E:4.77e-18^RecName: Full=Innexin inx2	KPM11476.1^KPM11476.1^Q:8-307,H:252-351^37%ID^E:4.2e-11^.^.`KMR04738.1^KMR04738.1^Q:14-304,H:253-349^36.1%ID^E:2.1e-10^.^.`RZF46451.1^RZF46451.1^Q:14-304,H:254-350^38.1%ID^E:2.7e-10^.^.`KFB44592.1^KFB44592.1^Q:14-304,H:253-349^36.1%ID^E:2.7e-10^.^.`XP_011141618.1^XP_011141618.1^Q:14-304,H:253-349^37.1%ID^E:3.5e-10^.^.	KPM11476.1^KPM11476.1^Q:3-102,H:252-351^37%ID^E:4.2e-11^.^.`KMR04738.1^KMR04738.1^Q:5-101,H:253-349^36.1%ID^E:2.1e-10^.^.`RZF46451.1^RZF46451.1^Q:5-101,H:254-350^38.1%ID^E:2.7e-10^.^.`KFB44592.1^KFB44592.1^Q:5-101,H:253-349^36.1%ID^E:2.7e-10^.^.`XP_011141618.1^XP_011141618.1^Q:5-101,H:253-349^37.1%ID^E:3.5e-10^.^.	PF00876.18^Innexin^Innexin^5-102^E:7.9e-21	ENOG410Y2UW^gap junction hemi-channel activity	KEGG:dme:Dmel_CG4590`KO:K22037	.	GO:0016324^cellular_component^apical plasma membrane`GO:0016327^cellular_component^apicolateral plasma membrane`GO:0016323^cellular_component^basolateral plasma membrane`GO:0005737^cellular_component^cytoplasm`GO:0005921^cellular_component^gap junction`GO:0016021^cellular_component^integral component of membrane`GO:0016328^cellular_component^lateral plasma membrane`GO:0005886^cellular_component^p…	.
Cluster-14873.67770	-5.02523	0.00412701	-5.34235	1.23e-05	0.000248556	3.30641	midnightblue	contig429485.1	.	.	.	.	.	.	.	.	.	.
Cluster-14873.24327	-5.02053	0.911338	-6.58365	4.68e-07	2.59e-05	6.40376	midnightblue	contig152832.1	.	.	.	.	.	.	.	.	.	.
Cluster-14873.67402	-4.9428	-1.51846	-6.68565	3.6e-07	2.15e-05	6.57786	blue	contig116467.1	R1441_DANRE^R1441_DANRE^Q:542-1303,H:18-281^45.076%ID^E:3.29e-70^RecName: Full=Probable E3 ubiquitin-protein ligase RNF144A-A	R1441_DANRE^R1441_DANRE^Q:7-260,H:18-281^45.076%ID^E:3.34e-80^RecName: Full=Probable E3 ubiquitin-protein ligase RNF144A-A	XP_023339093.1^XP_023339093.1^Q:431-1357,H:520-822^50.5%ID^E:1e-84^.^.`XP_023014042.1^XP_023014042.1^Q:437-1327,H:217-519^47.4%ID^E:9.7e-80^.^.`KRT79259.1^KRT79259.1^Q:422-1330,H:205-512^46.1%ID^E:2.2e-79^.^.`XP_018567780.1^XP_018567780.1^Q:437-1330,H:223-526^47.6%ID^E:3.7e-79^.^.`XP_019864840.1^XP_019864840.1^Q:425-1312,H:219-523^47.7%ID^E:6.3e-79^.^.	XP_023339093.1^XP_023339093.1^Q:35-278,H:573-822^57.4%ID^E:6.8e-84^.^.`XP_023014042.1^XP_023014042.1^Q:7-268,H:251-519^50.6%ID^E:1e-79^.^.`KRT79259.1^KRT79259.1^Q:3-269,H:239-512^49.6%ID^E:3e-79^.^.`XP_018567780.1^XP_018567780.1^Q:9-269,H:259-526^50.7%ID^E:1.1e-78^.^.`XP_025407363.1^XP_025407363.1^Q:9-268,H:210-465^50.8%ID^E:2.5e-78^.^.	PF01485.21^IBR^IBR domain, a half RING-finger domain^80-144^E:1.6e-13`PF01485.21^IBR^IBR domain, a half RING-finger domain^161-198^E:4.2e-07	ENOG410XP9Y^RING finger) protein	KEGG:dre:570968`KO:K11975	GO:0005737^cellular_component^cytoplasm`GO:0016021^cellular_component^integral component of membrane`GO:0000151^cellular_component^ubiquitin ligase complex`GO:0046872^molecular_function^metal ion binding`GO:0031624^molecular_function^ubiquitin conjugating enzyme binding`GO:0061630^molecular_function^ubiquitin protein ligase activity`GO:0032436^biological_process^positive regulation of proteasomal…	GO:0005737^cellular_component^cytoplasm`GO:0016021^cellular_component^integral component of membrane`GO:0000151^cellular_component^ubiquitin ligase complex`GO:0046872^molecular_function^metal ion binding`GO:0031624^molecular_function^ubiquitin conjugating enzyme binding`GO:0061630^molecular_function^ubiquitin protein ligase activity`GO:0032436^biological_process^positive regulation of proteasomal…	.
Cluster-14873.39361	-4.78389	-2.46536	-2.9746	0.0061249	0.0290681	-2.39928	brown	contig121773.1	.	.	.	.	.	.	.	.	.	.
Cluster-22541.0	-4.75194	-0.966076	-5.76717	3.96e-06	0.000112245	4.37005	midnightblue	contig39641.1	.	.	OWF40059.1^OWF40059.1^Q:7-849,H:331-601^25%ID^E:1.1e-09^.^.`XP_021375076.1^XP_021375076.1^Q:7-849,H:331-601^25%ID^E:1.1e-09^.^.`XP_021375063.1^XP_021375063.1^Q:7-849,H:331-601^25%ID^E:1.1e-09^.^.`XP_021375074.1^XP_021375074.1^Q:7-849,H:331-601^25%ID^E:1.1e-09^.^.`XP_021375078.1^XP_021375078.1^Q:7-849,H:331-601^25%ID^E:1.1e-09^.^.	.	PF08205.12^C2-set_2^CD80-like C2-set immunoglobulin domain^110-175^E:0.00032	.	.	.	.	.
Cluster-13969.0	-4.74129	-2.71928	-4.4447	0.000136062	0.00146357	1.08198	black	contig157770.1	.	.	.	.	.	.	.	.	.	.
Cluster-14873.27117	-4.73224	-2.39791	-3.33272	0.00251034	0.0144702	-1.59505	brown	contig166595.1	DNJA3_MOUSE^DNJA3_MOUSE^Q:62-430,H:52-178^34.884%ID^E:4.14e-10^RecName: Full=DnaJ homolog subfamily A member 3, mitochondrial	DNJA3_MOUSE^DNJA3_MOUSE^Q:2-124,H:52-178^34.884%ID^E:1.23e-10^RecName: Full=DnaJ homolog subfamily A member 3, mitochondrial	XP_010132734.1^XP_010132734.1^Q:140-349,H:14-84^49.3%ID^E:1.7e-07^.^.`XP_012984861.1^XP_012984861.1^Q:110-349,H:212-292^44.4%ID^E:1.7e-07^.^.`XP_009475620.1^XP_009475620.1^Q:116-349,H:23-101^45.6%ID^E:5e-07^.^.`XP_009569323.1^XP_009569323.1^Q:122-349,H:12-88^45.5%ID^E:6.5e-07^.^.`XP_010193375.1^XP_010193375.1^Q:122-349,H:3-79^45.5%ID^E:6.5e-07^.^.	XP_010132734.1^XP_010132734.1^Q:28-97,H:14-84^49.3%ID^E:1.3e-07^.^.`XP_012984861.1^XP_012984861.1^Q:18-97,H:212-292^44.4%ID^E:1.3e-07^.^.`XP_009475620.1^XP_009475620.1^Q:20-97,H:23-101^45.6%ID^E:3.7e-07^.^.`XP_009569323.1^XP_009569323.1^Q:22-97,H:12-88^45.5%ID^E:4.8e-07^.^.`XP_010193375.1^XP_010193375.1^Q:22-97,H:3-79^45.5%ID^E:4.8e-07^.^.	PF00226.31^DnaJ^DnaJ domain^40-93^E:1e-14	COG0484^ATP binding to DnaK triggers the release of the substrate protein, thus completing the reaction cycle. Several rounds of ATP-dependent interactions between DnaJ, DnaK and GrpE are required for fully efficient folding. Also involved, together with DnaK and GrpE, in the DNA replication of plasmids through activation of initiation proteins (By similarity)	KEGG:mmu:83945`KO:K09504	GO:0005884^cellular_component^actin filament`GO:0030054^cellular_component^cell junction`GO:0005737^cellular_component^cytoplasm`GO:0005829^cellular_component^cytosol`GO:0019897^cellular_component^extrinsic component of plasma membrane`GO:0043231^cellular_component^intracellular membrane-bounded organelle`GO:0005759^cellular_component^mitochondrial matrix`GO:0042645^cellular_component^mitochondri…	GO:0005884^cellular_component^actin filament`GO:0030054^cellular_component^cell junction`GO:0005737^cellular_component^cytoplasm`GO:0005829^cellular_component^cytosol`GO:0019897^cellular_component^extrinsic component of plasma membrane`GO:0043231^cellular_component^intracellular membrane-bounded organelle`GO:0005759^cellular_component^mitochondrial matrix`GO:0042645^cellular_component^mitochondri…	.
Cluster-18192.0	-4.72406	-2.1022	-3.52354	0.00154184	0.00977611	-1.16261	blue	contig312330.1	.	.	.	.	.	.	.	.	.	.
Cluster-18339.1	-4.67604	-3.2374	-3.64617	0.00112305	0.00765326	-0.850401	midnightblue	contig481845.1	.	.	.	.	.	.	.	.	.	.
Cluster-14873.32788	-4.57729	1.68657	-6.60925	4.38e-07	2.45e-05	6.46042	midnightblue	contig56474.1	.	.	XP_023345575.1^XP_023345575.1^Q:924-1697,H:67-345^34.5%ID^E:5.5e-39^.^.`XP_002425942.1^XP_002425942.1^Q:708-1652,H:24-283^23.3%ID^E:1.5e-12^.^.`XP_023345580.1^XP_023345580.1^Q:294-548,H:1-83^38.8%ID^E:4.3e-07^.^.	XP_023345575.1^XP_023345575.1^Q:213-470,H:67-345^34.5%ID^E:5.1e-39^.^.`XP_002425942.1^XP_002425942.1^Q:141-455,H:24-283^23.3%ID^E:1.1e-12^.^.`XP_023345580.1^XP_023345580.1^Q:3-87,H:1-83^38.8%ID^E:3e-07^.^.	PF00646.33^F-box^F-box domain^11-47^E:2.9e-06`PF12937.7^F-box-like^F-box-like^11-46^E:6.3e-06	.	.	.	.	GO:0005515^molecular_function^protein binding
Cluster-14873.36612	-4.49562	-2.38769	-4.34788	0.000176256	0.00177303	0.836788	yellow	contig362453.1	.	.	.	.	.	.	.	.	.	.
Cluster-14873.23510	-4.41865	0.713148	-2.85227	0.00823905	0.0366167	-2.87221	pink	contig261638.1	KARG_ANTJA^KARG_ANTJA^Q:67-717,H:377-592^48.198%ID^E:1.85e-64^RecName: Full=Arginine kinase	KARG_ANTJA^KARG_ANTJA^Q:6-222,H:377-592^48.198%ID^E:1.54e-64^RecName: Full=Arginine kinase	XP_023341776.1^XP_023341776.1^Q:52-720,H:1-223^87%ID^E:1.7e-112^.^.`XP_023341775.1^XP_023341775.1^Q:52-720,H:1-223^87%ID^E:6.5e-112^.^.`XP_023320529.1^XP_023320529.1^Q:52-720,H:1-223^81.2%ID^E:4.1e-106^.^.`ADN88091.1^ADN88091.1^Q:52-720,H:1-223^81.2%ID^E:4.2e-103^.^.`BAH56608.1^BAH56608.1^Q:52-720,H:1-223^80.3%ID^E:5.5e-103^.^.	XP_023341776.1^XP_023341776.1^Q:1-223,H:1-223^87%ID^E:9.4e-113^.^.`XP_023341775.1^XP_023341775.1^Q:1-223,H:1-223^87%ID^E:3.6e-112^.^.`XP_023320529.1^XP_023320529.1^Q:1-223,H:1-223^81.2%ID^E:2.2e-106^.^.`ADN88091.1^ADN88091.1^Q:1-223,H:1-223^81.2%ID^E:2.3e-103^.^.`BAH56608.1^BAH56608.1^Q:1-223,H:1-223^80.3%ID^E:3e-103^.^.	PF02807.15^ATP-gua_PtransN^ATP:guanido phosphotransferase, N-terminal domain^27-93^E:4.3e-19`PF00217.19^ATP-gua_Ptrans^ATP:guanido phosphotransferase, C-terminal catalytic domain^151-240^E:1.3e-28	.	.	GO:0004054^molecular_function^arginine kinase activity`GO:0005524^molecular_function^ATP binding`GO:0004111^molecular_function^creatine kinase activity`GO:0046314^biological_process^phosphocreatine biosynthetic process	GO:0004054^molecular_function^arginine kinase activity`GO:0005524^molecular_function^ATP binding`GO:0004111^molecular_function^creatine kinase activity`GO:0046314^biological_process^phosphocreatine biosynthetic process	GO:0016301^molecular_function^kinase activity`GO:0016772^molecular_function^transferase activity, transferring phosphorus-containing groups
Cluster-14873.21638	-4.39386	-0.824613	-3.50172	0.00163082	0.0102265	-1.26076	yellow	contig411772.1	.	.	.	.	.	.	.	.	.	.
Cluster-14873.68727	-4.38197	-1.47149	-5.24208	1.6e-05	0.000302405	3.05991	blue	contig140030.1	.	.	XP_018576353.1^XP_018576353.1^Q:466-1167,H:158-384^26.8%ID^E:2.1e-17^.^.`KRT83353.1^KRT83353.1^Q:370-1107,H:115-366^25.8%ID^E:2.7e-17^.^.`XP_019880647.1^XP_019880647.1^Q:370-1167,H:114-384^26.2%ID^E:3.5e-17^.^.`XP_012530840.1^XP_012530840.1^Q:466-1116,H:166-378^26.6%ID^E:1e-16^.^.`XP_018328541.1^XP_018328541.1^Q:514-1059,H:182-359^28%ID^E:1.3e-16^.^.	XP_018576353.1^XP_018576353.1^Q:116-349,H:158-384^26.8%ID^E:1.9e-17^.^.`KRT83353.1^KRT83353.1^Q:84-329,H:115-366^25.8%ID^E:2.5e-17^.^.`XP_019880647.1^XP_019880647.1^Q:84-349,H:114-384^26.2%ID^E:3.2e-17^.^.`XP_012530840.1^XP_012530840.1^Q:116-332,H:166-378^26.6%ID^E:9.3e-17^.^.`XP_018328541.1^XP_018328541.1^Q:132-313,H:182-359^28%ID^E:1.2e-16^.^.	PF02958.20^EcKinase^Ecdysteroid kinase^81-310^E:1.1e-31`PF07914.11^DUF1679^Protein of unknown function (DUF1679)^137-326^E:1.9e-17`PF01633.20^Choline_kinase^Choline/ethanolamine kinase^146-280^E:0.00017`PF01636.23^APH^Phosphotransferase enzyme family^186-285^E:7.8e-08	.	.	.	.	.
Cluster-14873.1943	-4.38103	-3.12148	-5.4236	9.87e-06	0.000212817	3.49443	lightyellow	contig104015.1	FEM1A_DROME^FEM1A_DROME^Q:267-1367,H:34-392^34.409%ID^E:1.07e-63^RecName: Full=Protein fem-1 homolog CG6966	FEM1A_DROME^FEM1A_DROME^Q:52-418,H:34-392^34.409%ID^E:2.83e-64^RecName: Full=Protein fem-1 homolog CG6966	XP_023322387.1^XP_023322387.1^Q:114-1481,H:1-457^66.8%ID^E:1.7e-178^.^.`XP_023322384.1^XP_023322384.1^Q:114-1481,H:1-457^66.8%ID^E:1.7e-178^.^.`XP_023322386.1^XP_023322386.1^Q:114-1481,H:1-457^66.8%ID^E:1.7e-178^.^.`XP_027238181.1^XP_027238181.1^Q:114-1481,H:1-450^49.7%ID^E:3.3e-126^.^.`KFM80845.1^KFM80845.1^Q:114-1481,H:1-453^50%ID^E:6.2e-125^.^.	XP_023322387.1^XP_023322387.1^Q:1-456,H:1-457^66.8%ID^E:1.2e-178^.^.`XP_023322384.1^XP_023322384.1^Q:1-456,H:1-457^66.8%ID^E:1.2e-178^.^.`XP_023322386.1^XP_023322386.1^Q:1-456,H:1-457^66.8%ID^E:1.2e-178^.^.`XP_027238181.1^XP_027238181.1^Q:1-456,H:1-450^49.7%ID^E:3e-126^.^.`KFM80845.1^KFM80845.1^Q:1-456,H:1-453^50%ID^E:5.7e-125^.^.	PF12796.7^Ank_2^Ankyrin repeats (3 copies)^51-130^E:5.4e-09`PF00023.30^Ank^Ankyrin repeat^58-82^E:0.026`PF13637.6^Ank_4^Ankyrin repeats (many copies)^104-145^E:3.8e-06`PF00023.30^Ank^Ankyrin repeat^104-132^E:0.0058`PF13606.6^Ank_3^Ankyrin repeat^104-130^E:0.00013`PF12796.7^Ank_2^Ankyrin repeats (3 copies)^185-260^E:8.5e-11	COG0666^Ankyrin Repeat	KEGG:dme:Dmel_CG6966	GO:0016567^biological_process^protein ubiquitination`GO:0051438^biological_process^regulation of ubiquitin-protein transferase activity	GO:0016567^biological_process^protein ubiquitination`GO:0051438^biological_process^regulation of ubiquitin-protein transferase activity	GO:0005515^molecular_function^protein binding
Cluster-22036.0	-4.37711	-1.96557	-4.06924	0.000369975	0.00315828	0.147093	blue	contig355050.1	.	.	.	.	.	.	.	.	.	.
Cluster-14873.35604	-4.33546	-3.09496	-3.59766	0.00127344	0.00841156	-0.965566	grey	contig458400.2	.	.	.	.	.	.	.	.	.	.
Cluster-14873.45824	-4.33068	-3.80629	-3.00507	0.00568486	0.0273719	-2.31235	yellow	contig310767.1	.	.	.	.	.	.	.	.	.	.
Cluster-14873.38623	-4.32086	-1.5	-5.5151	7.73e-06	0.00018175	3.74109	pink	contig391714.1	.	.	ALS05168.1^ALS05168.1^Q:150-302,H:14-64^80.4%ID^E:1.8e-16^.^.`ALS04222.1^ALS04222.1^Q:117-302,H:5-66^61.3%ID^E:7.8e-15^.^.`ALS04468.1^ALS04468.1^Q:117-302,H:5-66^61.3%ID^E:7.8e-15^.^.`XP_026463820.1^XP_026463820.1^Q:99-293,H:8-70^51.5%ID^E:7e-08^.^.`XP_015837289.1^XP_015837289.1^Q:132-302,H:9-65^49.1%ID^E:1.6e-07^.^.	.	.	.	.	.	.	.
Cluster-14873.37897	-4.29214	-1.18651	-3.38083	0.00222161	0.013127	-1.534	blue	contig105851.1	NAS4_CAEEL^NAS4_CAEEL^Q:809-1468,H:70-287^36.638%ID^E:2.54e-29^RecName: Full=Zinc metalloproteinase nas-4	NAS4_CAEEL^NAS4_CAEEL^Q:270-489,H:70-287^36.638%ID^E:2.4e-29^RecName: Full=Zinc metalloproteinase nas-4	XP_017143723.1^XP_017143723.1^Q:779-1468,H:80-300^35%ID^E:6.3e-29^.^.`XP_002014102.1^XP_002014102.1^Q:779-1468,H:80-300^35%ID^E:1.4e-28^.^.`SPP80139.1^SPP80139.1^Q:779-1468,H:81-301^35%ID^E:1.8e-28^.^.`XP_001358345.2^XP_001358345.2^Q:779-1468,H:80-300^35%ID^E:1.8e-28^.^.`XP_016950299.1^XP_016950299.1^Q:809-1468,H:91-301^36.2%ID^E:2.4e-28^.^.	XP_017143723.1^XP_017143723.1^Q:260-489,H:80-300^35%ID^E:6.3e-29^.^.`XP_002014102.1^XP_002014102.1^Q:260-489,H:80-300^35%ID^E:1.4e-28^.^.`SPP80139.1^SPP80139.1^Q:260-489,H:81-301^35%ID^E:1.8e-28^.^.`XP_001358345.2^XP_001358345.2^Q:260-489,H:80-300^35%ID^E:1.8e-28^.^.`XP_016950299.1^XP_016950299.1^Q:270-489,H:91-301^36.2%ID^E:2.4e-28^.^.	PF01400.24^Astacin^Astacin (Peptidase family M12A)^294-489^E:1.2e-43	ENOG410ZPX7^Meprin A	.	GO:0005576^cellular_component^extracellular region`GO:0004222^molecular_function^metalloendopeptidase activity`GO:0008270^molecular_function^zinc ion binding	GO:0005576^cellular_component^extracellular region`GO:0004222^molecular_function^metalloendopeptidase activity`GO:0008270^molecular_function^zinc ion binding	GO:0004222^molecular_function^metalloendopeptidase activity`GO:0006508^biological_process^proteolysis
Cluster-14873.58805	-4.25138	-1.77523	-4.26163	0.000221869	0.00211907	0.61436	blue	contig366376.1	.	.	XP_023349631.1^XP_023349631.1^Q:196-432,H:88-158^54.4%ID^E:2.5e-14^.^.`XP_023349632.1^XP_023349632.1^Q:196-432,H:88-158^54.4%ID^E:2.5e-14^.^.`XP_018026668.1^XP_018026668.1^Q:256-426,H:107-161^54.4%ID^E:1e-07^.^.`ABE03741.1^ABE03741.1^Q:259-426,H:173-225^55.4%ID^E:1.3e-07^.^.`ABD62888.1^ABD62888.1^Q:259-426,H:166-218^55.4%ID^E:1.3e-07^.^.	XP_023349631.1^XP_023349631.1^Q:55-133,H:88-158^54.4%ID^E:2.3e-14^.^.`XP_023349632.1^XP_023349632.1^Q:55-133,H:88-158^54.4%ID^E:2.3e-14^.^.`XP_018026668.1^XP_018026668.1^Q:75-131,H:107-161^54.4%ID^E:9.4e-08^.^.`ABE03741.1^ABE03741.1^Q:76-131,H:173-225^55.4%ID^E:1.2e-07^.^.`ABD62888.1^ABD62888.1^Q:76-131,H:166-218^55.4%ID^E:1.2e-07^.^.	PF18322.1^CLIP_1^Serine protease Clip domain PPAF-2^79-139^E:2e-18	.	.	.	.	.
Cluster-14873.63910	-4.2189	0.529456	-4.03567	0.00040437	0.00339805	-0.046231	blue	contig157626.1	PPAF2_HOLDI^PPAF2_HOLDI^Q:1-807,H:161-403^45.353%ID^E:1.19e-71^RecName: Full=Phenoloxidase-activating factor 2 {ECO:0000305}	PPAF2_HOLDI^PPAF2_HOLDI^Q:1-269,H:161-403^45.353%ID^E:2.36e-72^RecName: Full=Phenoloxidase-activating factor 2 {ECO:0000305}	XP_023320502.1^XP_023320502.1^Q:1-1011,H:163-474^55.5%ID^E:5.3e-100^.^.`XP_023349631.1^XP_023349631.1^Q:1-933,H:708-1013^44.7%ID^E:8.2e-77^.^.`XP_023349632.1^XP_023349632.1^Q:1-933,H:718-1023^44.7%ID^E:8.2e-77^.^.`XP_012250699.1^XP_012250699.1^Q:1-807,H:150-392^49.8%ID^E:4.5e-67^.^.`XP_021939198.1^XP_021939198.1^Q:1-816,H:175-421^48.5%ID^E:8.5e-66^.^.	XP_023320502.1^XP_023320502.1^Q:1-337,H:163-474^55.5%ID^E:5e-100^.^.`XP_023349631.1^XP_023349631.1^Q:1-311,H:708-1013^44.7%ID^E:7.8e-77^.^.`XP_023349632.1^XP_023349632.1^Q:1-311,H:718-1023^44.7%ID^E:7.8e-77^.^.`XP_012250699.1^XP_012250699.1^Q:1-269,H:150-392^49.8%ID^E:4.3e-67^.^.`XP_021939198.1^XP_021939198.1^Q:1-272,H:175-421^48.5%ID^E:8.1e-66^.^.	PF00089.26^Trypsin^Trypsin^35-265^E:3.3e-36	.	.	GO:0005576^cellular_component^extracellular region`GO:0046872^molecular_function^metal ion binding`GO:0004252^molecular_function^serine-type endopeptidase activity`GO:0045087^biological_process^innate immune response	GO:0005576^cellular_component^extracellular region`GO:0046872^molecular_function^metal ion binding`GO:0004252^molecular_function^serine-type endopeptidase activity`GO:0045087^biological_process^innate immune response	GO:0004252^molecular_function^serine-type endopeptidase activity`GO:0006508^biological_process^proteolysis
Cluster-14873.26830	-4.20245	0.819638	-2.8077	0.00916819	0.0398017	-2.99659	black	contig297879.1	.	.	KXJ71423.1^KXJ71423.1^Q:167-508,H:28-140^52.1%ID^E:2.2e-23^.^.`XP_019933526.1^XP_019933526.1^Q:98-505,H:9-140^47.5%ID^E:2.2e-23^.^.`XP_019542252.1^XP_019542252.1^Q:98-526,H:9-145^44.5%ID^E:4.9e-23^.^.`XP_022239038.1^XP_022239038.1^Q:143-523,H:54-173^44.1%ID^E:1.1e-22^.^.`XP_027235569.1^XP_027235569.1^Q:101-511,H:6-135^42%ID^E:2.4e-22^.^.	KXJ71423.1^KXJ71423.1^Q:29-142,H:28-140^52.1%ID^E:1.2e-23^.^.`XP_019933526.1^XP_019933526.1^Q:6-141,H:9-140^47.5%ID^E:1.6e-23^.^.`XP_019542252.1^XP_019542252.1^Q:6-148,H:9-145^44.5%ID^E:4.7e-23^.^.`XP_022239038.1^XP_022239038.1^Q:21-147,H:54-173^44.1%ID^E:8e-23^.^.`XP_027235569.1^XP_027235569.1^Q:7-143,H:6-135^42%ID^E:2.3e-22^.^.	PF17064.5^QVR^Sleepless protein^28-131^E:4.3e-11	.	.	.	.	GO:0034235^molecular_function^GPI anchor binding`GO:0030431^biological_process^sleep`GO:0032222^biological_process^regulation of synaptic transmission, cholinergic`GO:1903818^biological_process^positive regulation of voltage-gated potassium channel activity
Cluster-14873.31568	-4.19869	-2.58059	-2.70404	0.0117246	0.0482943	-2.98338	blue	contig348728.1	.	.	.	.	.	.	.	.	.	.
Cluster-14873.32548	-4.19067	-2.17803	-3.69085	0.000999963	0.0069728	-0.771417	tan	contig271465.1	MLC1_DROVI^MLC1_DROVI^Q:62-502,H:4-149^39.456%ID^E:6.27e-34^RecName: Full=Myosin light chain alkali	MLC1_DROVI^MLC1_DROVI^Q:6-152,H:4-149^39.456%ID^E:5.62e-35^RecName: Full=Myosin light chain alkali	XP_023341480.1^XP_023341480.1^Q:47-511,H:1-155^78.1%ID^E:2.6e-65^.^.`AGT28472.1^AGT28472.1^Q:47-511,H:1-155^74.2%ID^E:2.7e-62^.^.`ACO13186.1^ACO13186.1^Q:59-502,H:12-159^64.2%ID^E:7.3e-52^.^.`ACO15084.1^ACO15084.1^Q:59-502,H:12-159^63.5%ID^E:4.7e-51^.^.`XP_023341478.1^XP_023341478.1^Q:62-502,H:5-151^51.7%ID^E:6.6e-37^.^.	XP_023341480.1^XP_023341480.1^Q:1-155,H:1-155^78.1%ID^E:1.7e-65^.^.`AGT28472.1^AGT28472.1^Q:1-155,H:1-155^74.2%ID^E:1.8e-62^.^.`ACO13186.1^ACO13186.1^Q:5-152,H:12-159^64.2%ID^E:3.8e-52^.^.`ACO15084.1^ACO15084.1^Q:5-152,H:12-159^63.5%ID^E:2.5e-51^.^.`XP_023341478.1^XP_023341478.1^Q:6-152,H:5-151^51.7%ID^E:3.4e-37^.^.	PF13202.6^EF-hand_5^EF hand^17-31^E:0.016	ENOG4111WV2^myosin alkali light chain 1	KEGG:dvi:Dvir_GJ10688	GO:0005859^cellular_component^muscle myosin complex`GO:0005509^molecular_function^calcium ion binding`GO:0007498^biological_process^mesoderm development	GO:0005859^cellular_component^muscle myosin complex`GO:0005509^molecular_function^calcium ion binding`GO:0007498^biological_process^mesoderm development	GO:0005509^molecular_function^calcium ion binding
Cluster-14873.25785	-4.16699	-3.69809	-3.08497	0.00466942	0.0234933	-2.13641	grey	contig154754.1	.	.	EJK63324.1^EJK63324.1^Q:393-845,H:279-419^33.5%ID^E:3.7e-08^.^.`EJK47126.1^EJK47126.1^Q:393-845,H:2354-2504^31.7%ID^E:2.4e-07^.^.	EJK63324.1^EJK63324.1^Q:40-190,H:279-419^33.5%ID^E:2.5e-08^.^.`EJK47126.1^EJK47126.1^Q:40-190,H:2354-2504^31.7%ID^E:1.6e-07^.^.	PF00090.19^TSP_1^Thrombospondin type 1 domain^209-256^E:3.7e-05	.	.	.	.	.
Cluster-13577.0	-4.16115	-2.97608	-3.79368	0.000764608	0.00564851	-0.507945	green	contig286622.1	.	.	.	.	.	.	.	.	.	.
Cluster-14873.23880	-4.16028	-1.22537	-2.80113	0.009313	0.0402868	-2.8362	yellow	contig220766.1	LOLAL_DROME^LOLAL_DROME^Q:3-188,H:57-118^48.387%ID^E:4.8e-14^RecName: Full=Longitudinals lacking protein-like	LOLAL_DROME^LOLAL_DROME^Q:1-62,H:57-118^48.387%ID^E:3.74e-14^RecName: Full=Longitudinals lacking protein-like	XP_023340336.1^XP_023340336.1^Q:3-773,H:56-277^42.6%ID^E:2.6e-35^.^.`XP_023320003.1^XP_023320003.1^Q:3-773,H:57-307^41.7%ID^E:3.4e-35^.^.`XP_023339260.1^XP_023339260.1^Q:3-773,H:55-291^39.6%ID^E:2.2e-34^.^.`XP_023339252.1^XP_023339252.1^Q:3-773,H:55-291^40.4%ID^E:8.5e-34^.^.`XP_023340349.1^XP_023340349.1^Q:3-773,H:56-273^41.5%ID^E:1.4e-33^.^.	XP_023340336.1^XP_023340336.1^Q:1-257,H:56-277^42.6%ID^E:2.6e-35^.^.`XP_023320003.1^XP_023320003.1^Q:1-257,H:57-307^41.7%ID^E:3.4e-35^.^.`XP_023339260.1^XP_023339260.1^Q:1-257,H:55-291^39.6%ID^E:2.2e-34^.^.`XP_023339252.1^XP_023339252.1^Q:1-257,H:55-291^40.4%ID^E:8.5e-34^.^.`XP_023340349.1^XP_023340349.1^Q:1-257,H:56-273^41.5%ID^E:1.4e-33^.^.	PF00651.31^BTB^BTB/POZ domain^1-62^E:8.6e-06`PF00096.26^zf-C2H2^Zinc finger, C2H2 type^258-281^E:0.0011`PF13912.6^zf-C2H2_6^C2H2-type zinc finger^258-279^E:0.0029	ENOG4111H3T^BTB/POZ domain	KEGG:dme:Dmel_CG5738	GO:0000794^cellular_component^condensed nuclear chromosome`GO:0005634^cellular_component^nucleus`GO:0031519^cellular_component^PcG protein complex`GO:0005700^cellular_component^polytene chromosome`GO:0003677^molecular_function^DNA binding`GO:0031208^molecular_function^POZ domain binding`GO:0042803^molecular_function^protein homodimerization activity`GO:0006342^biological_process^chromatin silenci…	GO:0000794^cellular_component^condensed nuclear chromosome`GO:0005634^cellular_component^nucleus`GO:0031519^cellular_component^PcG protein complex`GO:0005700^cellular_component^polytene chromosome`GO:0003677^molecular_function^DNA binding`GO:0031208^molecular_function^POZ domain binding`GO:0042803^molecular_function^protein homodimerization activity`GO:0006342^biological_process^chromatin silenci…	GO:0005515^molecular_function^protein binding`GO:0003676^molecular_function^nucleic acid binding
Cluster-2602.0	-4.14147	-3.81977	-4.81207	5.08e-05	0.00069382	1.98872	darkgrey	contig374082.1	.	.	.	.	.	.	.	.	.	.
Cluster-5245.0	-4.13413	-3.61082	-2.85032	0.00827767	0.0367285	-2.64747	brown	contig390680.1	.	.	.	.	.	.	.	.	.	.
Cluster-14873.30809	-4.08509	-2.5304	-4.3917	0.000156783	0.00162452	0.947037	midnightblue	contig271844.1	.	.	.	.	.	.	.	.	.	.
Cluster-14873.35449	-4.0846	-0.694994	-3.75003	0.00085701	0.00619232	-0.717826	yellow	contig262540.1	CTR2_CHICK^CTR2_CHICK^Q:11-445,H:485-639^30.968%ID^E:3.63e-12^RecName: Full=Cationic amino acid transporter 2	CTR2_CHICK^CTR2_CHICK^Q:4-154,H:485-645^30.435%ID^E:1.05e-20^RecName: Full=Cationic amino acid transporter 2	XP_023332962.1^XP_023332962.1^Q:11-397,H:470-600^58.8%ID^E:2.7e-33^.^.`XP_023173566.1^XP_023173566.1^Q:11-355,H:447-567^43.8%ID^E:2.1e-17^.^.`XP_008548794.1^XP_008548794.1^Q:14-418,H:454-596^39.2%ID^E:8.7e-16^.^.`XP_019952784.1^XP_019952784.1^Q:8-361,H:492-615^39.5%ID^E:3.3e-15^.^.`XP_022594554.1^XP_022594554.1^Q:8-361,H:492-615^40.3%ID^E:3.3e-15^.^.	XP_023332962.1^XP_023332962.1^Q:4-132,H:470-600^58.8%ID^E:1.8e-33^.^.`XP_023173566.1^XP_023173566.1^Q:4-118,H:447-567^43.8%ID^E:1.3e-17^.^.`XP_008548794.1^XP_008548794.1^Q:5-139,H:454-596^39.2%ID^E:5.7e-16^.^.`XP_019952784.1^XP_019952784.1^Q:3-120,H:492-615^39.5%ID^E:2.2e-15^.^.`XP_022594554.1^XP_022594554.1^Q:3-120,H:492-615^40.3%ID^E:2.2e-15^.^.	PF13906.6^AA_permease_C^C-terminus of AA_permease^68-118^E:2.6e-21	COG0531^amino acid	.	GO:0005737^cellular_component^cytoplasm`GO:0031410^cellular_component^cytoplasmic vesicle`GO:0005794^cellular_component^Golgi apparatus`GO:0016021^cellular_component^integral component of membrane`GO:0005886^cellular_component^plasma membrane`GO:0015181^molecular_function^arginine transmembrane transporter activity`GO:0061459^molecular_function^L-arginine transmembrane transporter activity`GO:001…	GO:0005737^cellular_component^cytoplasm`GO:0031410^cellular_component^cytoplasmic vesicle`GO:0005794^cellular_component^Golgi apparatus`GO:0016021^cellular_component^integral component of membrane`GO:0005886^cellular_component^plasma membrane`GO:0015181^molecular_function^arginine transmembrane transporter activity`GO:0061459^molecular_function^L-arginine transmembrane transporter activity`GO:001…	.
Cluster-14873.66539	-4.08327	0.0934928	-3.6797	0.00102939	0.007136	-0.899196	green	contig35286.1	CP4C3_DROME^CP4C3_DROME^Q:152-1615,H:28-534^47.732%ID^E:2.21e-160^RecName: Full=Cytochrome P450 4c3	CP4C3_DROME^CP4C3_DROME^Q:13-504,H:31-534^48.413%ID^E:2.12e-174^RecName: Full=Cytochrome P450 4c3	XP_023333882.1^XP_023333882.1^Q:182-1615,H:19-493^68.2%ID^E:1.4e-193^.^.`APH81394.1^APH81394.1^Q:209-1615,H:50-526^56.8%ID^E:4.1e-153^.^.`AIL94166.1^AIL94166.1^Q:209-1615,H:50-539^55.7%ID^E:1.6e-152^.^.`XP_002073519.1^XP_002073519.1^Q:203-1615,H:53-532^50.8%ID^E:3.4e-139^.^.`XP_001357587.1^XP_001357587.1^Q:203-1615,H:53-533^50.1%ID^E:8.4e-138^.^.	XP_023333882.1^XP_023333882.1^Q:27-504,H:19-493^68.2%ID^E:1.4e-193^.^.`APH81394.1^APH81394.1^Q:36-504,H:50-526^56.8%ID^E:4.2e-153^.^.`AIL94166.1^AIL94166.1^Q:36-504,H:50-539^55.7%ID^E:1.6e-152^.^.`XP_002073519.1^XP_002073519.1^Q:34-504,H:53-532^50.8%ID^E:3.5e-139^.^.`XP_001357587.1^XP_001357587.1^Q:34-504,H:53-533^50.1%ID^E:8.6e-138^.^.	PF00067.22^p450^Cytochrome P450^40-496^E:2e-123	COG2124^Cytochrome p450	KEGG:dme:Dmel_CG1438`KO:K15001	GO:0005789^cellular_component^endoplasmic reticulum membrane`GO:0020037^molecular_function^heme binding`GO:0005506^molecular_function^iron ion binding`GO:0004497^molecular_function^monooxygenase activity`GO:0016705^molecular_function^oxidoreductase activity, acting on paired donors, with incorporation or reduction of molecular oxygen	GO:0005789^cellular_component^endoplasmic reticulum membrane`GO:0020037^molecular_function^heme binding`GO:0005506^molecular_function^iron ion binding`GO:0004497^molecular_function^monooxygenase activity`GO:0016705^molecular_function^oxidoreductase activity, acting on paired donors, with incorporation or reduction of molecular oxygen	GO:0005506^molecular_function^iron ion binding`GO:0016705^molecular_function^oxidoreductase activity, acting on paired donors, with incorporation or reduction of molecular oxygen`GO:0020037^molecular_function^heme binding`GO:0055114^biological_process^oxidation-reduction process
Cluster-14873.71331	-4.02425	-1.81371	-4.7919	5.36e-05	0.000722958	1.93435	midnightblue	contig380923.1	.	.	.	.	.	.	.	.	.	.
Cluster-14873.24910	-3.99843	-3.97748	-3.32022	0.00259114	0.0148562	-1.60256	pink	contig145531.1	THIO2_DROYA^THIO2_DROYA^Q:10-321,H:1-105^59.048%ID^E:3.45e-30^RecName: Full=Thioredoxin-2	THIO2_DROYA^THIO2_DROYA^Q:4-107,H:1-105^59.048%ID^E:1.44e-41^RecName: Full=Thioredoxin-2	XP_023324773.1^XP_023324773.1^Q:10-324,H:1-105^74.3%ID^E:3.5e-38^.^.`ODN02097.1^ODN02097.1^Q:4-324,H:50-157^61.1%ID^E:1.7e-32^.^.`EFX83063.1^EFX83063.1^Q:10-324,H:1-105^61%ID^E:1.1e-31^.^.`5G31_A^5G31_A^Q:10-324,H:1-105^62.9%ID^E:1.4e-31^.^.`XP_027233206.1^XP_027233206.1^Q:10-324,H:1-105^62.9%ID^E:1.9e-31^.^.	XP_023324773.1^XP_023324773.1^Q:4-108,H:1-105^74.3%ID^E:1.7e-38^.^.`ODN02097.1^ODN02097.1^Q:2-108,H:50-157^61.1%ID^E:1e-32^.^.`EFX83063.1^EFX83063.1^Q:4-108,H:1-105^61%ID^E:5.2e-32^.^.`5G31_A^5G31_A^Q:4-108,H:1-105^62.9%ID^E:6.8e-32^.^.`XP_027233206.1^XP_027233206.1^Q:4-108,H:1-105^62.9%ID^E:8.8e-32^.^.	PF00085.20^Thioredoxin^Thioredoxin^10-105^E:2.1e-28`PF14595.6^Thioredoxin_9^Thioredoxin^10-104^E:1.2e-05`PF00578.21^AhpC-TSA^AhpC/TSA family^17-98^E:9e-07`PF13098.6^Thioredoxin_2^Thioredoxin-like domain^21-95^E:1.5e-06	COG0526^Thioredoxin	.	GO:0005623^cellular_component^cell`GO:0015035^molecular_function^protein disulfide oxidoreductase activity`GO:0045454^biological_process^cell redox homeostasis`GO:0006662^biological_process^glycerol ether metabolic process	GO:0005623^cellular_component^cell`GO:0015035^molecular_function^protein disulfide oxidoreductase activity`GO:0045454^biological_process^cell redox homeostasis`GO:0006662^biological_process^glycerol ether metabolic process	GO:0045454^biological_process^cell redox homeostasis`GO:0016209^molecular_function^antioxidant activity`GO:0016491^molecular_function^oxidoreductase activity`GO:0055114^biological_process^oxidation-reduction process
Cluster-14873.41875	-3.98688	0.674697	-3.45167	0.00185416	0.0113356	-1.48893	grey	contig154390.1	.	.	.	.	.	.	.	.	.	.
Cluster-19053.0	-3.95183	-2.80813	-3.25392	0.00306316	0.0169513	-1.78176	pink	contig234224.1	.	.	.	.	.	.	.	.	.	.
Cluster-14873.58801	-3.94596	-2.35913	-4.87123	4.33e-05	0.000617372	2.13563	blue	contig142493.1	PPAF2_HOLDI^PPAF2_HOLDI^Q:60-893,H:139-403^48.561%ID^E:9.08e-82^RecName: Full=Phenoloxidase-activating factor 2 {ECO:0000305}	PPAF2_HOLDI^PPAF2_HOLDI^Q:20-297,H:139-403^48.561%ID^E:3.02e-82^RecName: Full=Phenoloxidase-activating factor 2 {ECO:0000305}	XP_023320502.1^XP_023320502.1^Q:48-1097,H:136-474^59.4%ID^E:8.7e-117^.^.`XP_023349631.1^XP_023349631.1^Q:45-1019,H:166-481^48.3%ID^E:4.3e-92^.^.`XP_023349632.1^XP_023349632.1^Q:45-1019,H:166-481^48.3%ID^E:4.3e-92^.^.`XP_011495102.1^XP_011495102.1^Q:6-935,H:120-417^51%ID^E:1.2e-81^.^.`XP_012250699.1^XP_012250699.1^Q:6-893,H:109-392^51.7%ID^E:4.5e-81^.^.	XP_023320502.1^XP_023320502.1^Q:16-365,H:136-474^59.4%ID^E:8.3e-117^.^.`XP_023349631.1^XP_023349631.1^Q:15-339,H:166-481^48.3%ID^E:4.2e-92^.^.`XP_023349632.1^XP_023349632.1^Q:15-339,H:166-481^48.3%ID^E:4.2e-92^.^.`XP_011495102.1^XP_011495102.1^Q:2-311,H:120-417^51%ID^E:1.1e-81^.^.`XP_012250699.1^XP_012250699.1^Q:2-297,H:109-392^51.7%ID^E:4.3e-81^.^.	PF00089.26^Trypsin^Trypsin^75-293^E:3e-39	.	.	GO:0005576^cellular_component^extracellular region`GO:0046872^molecular_function^metal ion binding`GO:0004252^molecular_function^serine-type endopeptidase activity`GO:0045087^biological_process^innate immune response	GO:0005576^cellular_component^extracellular region`GO:0046872^molecular_function^metal ion binding`GO:0004252^molecular_function^serine-type endopeptidase activity`GO:0045087^biological_process^innate immune response	GO:0004252^molecular_function^serine-type endopeptidase activity`GO:0006508^biological_process^proteolysis
Cluster-14873.52672	-3.93748	-2.23011	-3.28928	0.00280194	0.01578	-1.71619	blue	contig467160.1	.	.	.	.	.	.	.	.	.	.
Cluster-14873.19902	-3.93004	2.6313	-2.69087	0.0121414	0.0495533	-3.52958	yellow	contig253333.1	RS7_RAT^RS7_RAT^Q:44-622,H:1-194^76.804%ID^E:2.51e-105^RecName: Full=40S ribosomal protein S7	RS7_RAT^RS7_RAT^Q:1-193,H:1-194^76.804%ID^E:2.75e-106^RecName: Full=40S ribosomal protein S7	ALS04584.1^ALS04584.1^Q:44-622,H:1-193^89.1%ID^E:1.2e-89^.^.`AQS22805.1^AQS22805.1^Q:44-622,H:1-193^88.6%ID^E:1e-88^.^.`ALS04846.1^ALS04846.1^Q:44-622,H:1-193^86.5%ID^E:2e-87^.^.`ALS04319.1^ALS04319.1^Q:44-622,H:1-193^87%ID^E:5.8e-87^.^.`AGN29653.1^AGN29653.1^Q:44-622,H:1-193^86.5%ID^E:3.7e-86^.^.	ALS04584.1^ALS04584.1^Q:1-193,H:1-193^89.1%ID^E:7.4e-90^.^.`AQS22805.1^AQS22805.1^Q:1-193,H:1-193^88.6%ID^E:6.3e-89^.^.`ALS04846.1^ALS04846.1^Q:1-193,H:1-193^86.5%ID^E:1.2e-87^.^.`ALS04319.1^ALS04319.1^Q:1-193,H:1-193^87%ID^E:3.4e-87^.^.`AGN29653.1^AGN29653.1^Q:1-193,H:1-193^86.5%ID^E:2.2e-86^.^.	PF01251.18^Ribosomal_S7e^Ribosomal protein S7e^7-190^E:1.4e-89	ENOG410ZYKB^ribosomal protein S7	KEGG:rno:100362830`KEGG:rno:29258`KO:K02993	GO:0005813^cellular_component^centrosome`GO:0022627^cellular_component^cytosolic small ribosomal subunit`GO:0005730^cellular_component^nucleolus`GO:0005634^cellular_component^nucleus`GO:0032991^cellular_component^protein-containing complex`GO:1990904^cellular_component^ribonucleoprotein complex`GO:0032040^cellular_component^small-subunit processome`GO:0045202^cellular_component^synapse`GO:0003730…	GO:0005813^cellular_component^centrosome`GO:0022627^cellular_component^cytosolic small ribosomal subunit`GO:0005730^cellular_component^nucleolus`GO:0005634^cellular_component^nucleus`GO:0032991^cellular_component^protein-containing complex`GO:1990904^cellular_component^ribonucleoprotein complex`GO:0032040^cellular_component^small-subunit processome`GO:0045202^cellular_component^synapse`GO:0003730…	GO:0003735^molecular_function^structural constituent of ribosome`GO:0006412^biological_process^translation`GO:0005622^cellular_component^intracellular`GO:0005840^cellular_component^ribosome
Cluster-14873.60491	-3.91646	-1.73637	-3.62127	0.00119795	0.00802275	-0.945247	blue	contig122154.1	.	.	.	.	.	.	.	.	.	.
Cluster-23717.3	-3.89879	-0.117985	-5.60658	6.06e-06	0.000151716	3.96848	midnightblue	contig125698.1	.	.	XP_023344148.1^XP_023344148.1^Q:35-1093,H:64-406^22.9%ID^E:4.1e-11^.^.`XP_023347416.1^XP_023347416.1^Q:26-1000,H:7-311^22.4%ID^E:2e-10^.^.`XP_023334080.1^XP_023334080.1^Q:41-1018,H:7-351^22.3%ID^E:7.2e-08^.^.`XP_023334081.1^XP_023334081.1^Q:41-1018,H:7-351^22.3%ID^E:7.2e-08^.^.`XP_023341605.1^XP_023341605.1^Q:353-1033,H:51-260^27.2%ID^E:4.7e-07^.^.	.	.	.	.	.	.	.
Cluster-14873.12174	-3.89406	0.605589	-3.63707	0.00114989	0.00778963	-1.01962	grey	contig191480.1	OCAD1_XENLA^OCAD1_XENLA^Q:78-347,H:28-115^45.055%ID^E:4.11e-13^RecName: Full=OCIA domain-containing protein 1	OCAD1_XENTR^OCAD1_XENTR^Q:7-96,H:30-117^43.956%ID^E:1.77e-13^RecName: Full=OCIA domain-containing protein 1	XP_023342763.1^XP_023342763.1^Q:81-809,H:6-242^40.2%ID^E:3.3e-42^.^.`KRX23212.1^KRX23212.1^Q:78-476,H:14-144^38.1%ID^E:2.5e-10^.^.`KRY31317.1^KRY31317.1^Q:78-476,H:14-144^38.1%ID^E:2.5e-10^.^.`XP_003371500.1^XP_003371500.1^Q:78-476,H:10-140^38.1%ID^E:2.5e-10^.^.`XP_014279552.1^XP_014279552.1^Q:78-752,H:8-191^25.7%ID^E:3.3e-10^.^.	XP_023342763.1^XP_023342763.1^Q:8-250,H:6-242^40.2%ID^E:2.8e-42^.^.`KRX23212.1^KRX23212.1^Q:7-139,H:14-144^38.1%ID^E:2.2e-10^.^.`KRY31317.1^KRY31317.1^Q:7-139,H:14-144^38.1%ID^E:2.2e-10^.^.`XP_003371500.1^XP_003371500.1^Q:7-139,H:10-140^38.1%ID^E:2.2e-10^.^.`XP_014279552.1^XP_014279552.1^Q:7-231,H:8-191^25.7%ID^E:2.8e-10^.^.	PF07051.11^OCIA^Ovarian carcinoma immunoreactive antigen (OCIA)^6-89^E:9.3e-21`PF07051.11^OCIA^Ovarian carcinoma immunoreactive antigen (OCIA)^138-219^E:1.2e-13	ENOG4111R9S^OCIA domain containing 1	KEGG:xtr:733998	GO:0005768^cellular_component^endosome	GO:0005768^cellular_component^endosome	.
Cluster-14873.42274	-3.89218	-1.74041	-3.68298	0.00102064	0.00708798	-0.808898	yellow	contig157291.1	.	.	EJY77507.1^EJY77507.1^Q:34-963,H:6-322^42.2%ID^E:7.7e-59^.^.`EJY79084.1^EJY79084.1^Q:91-963,H:17-316^42.3%ID^E:8.5e-58^.^.`XP_004030919.1^XP_004030919.1^Q:97-981,H:22-317^40.5%ID^E:3.9e-55^.^.`CDW84335.1^CDW84335.1^Q:70-963,H:18-321^40.6%ID^E:9.7e-54^.^.`CDW86121.1^CDW86121.1^Q:52-963,H:13-321^40.2%ID^E:1.1e-52^.^.	EJY77507.1^EJY77507.1^Q:12-321,H:6-322^42.2%ID^E:6.8e-59^.^.`EJY79084.1^EJY79084.1^Q:31-321,H:17-316^42.3%ID^E:7.6e-58^.^.`XP_004030919.1^XP_004030919.1^Q:33-327,H:22-317^40.5%ID^E:4.6e-55^.^.`CDW84335.1^CDW84335.1^Q:24-321,H:18-321^40.6%ID^E:8.6e-54^.^.`CDW86121.1^CDW86121.1^Q:18-321,H:13-321^40.2%ID^E:9.6e-53^.^.	.	.	.	.	.	.
Cluster-14873.50531	-3.88732	-3.26201	-3.30237	0.0027108	0.0153923	-1.65649	grey	contig202527.1	.	.	.	.	.	.	.	.	.	.
Cluster-23717.0	-3.88252	-0.818126	-4.6571	7.7e-05	0.00094292	1.57277	midnightblue	contig143225.1	.	.	XP_023344148.1^XP_023344148.1^Q:33-1142,H:64-406^21%ID^E:9.8e-12^.^.`XP_023334080.1^XP_023334080.1^Q:39-1067,H:7-351^21.6%ID^E:9.2e-10^.^.`XP_023334081.1^XP_023334081.1^Q:39-1067,H:7-351^21.6%ID^E:9.2e-10^.^.`XP_023320601.1^XP_023320601.1^Q:27-1091,H:1-343^21.9%ID^E:2.5e-07^.^.`XP_023320599.1^XP_023320599.1^Q:27-1091,H:1-351^22.7%ID^E:3.3e-07^.^.	XP_023334080.1^XP_023334080.1^Q:6-170,H:7-161^27.2%ID^E:3.1e-06^.^.`XP_023334081.1^XP_023334081.1^Q:6-170,H:7-161^27.2%ID^E:3.1e-06^.^.	.	.	.	.	.	.
Cluster-14873.45770	-3.85267	-1.7847	-3.43763	0.00192197	0.0116695	-1.38816	grey	contig504208.1	.	.	.	.	.	.	.	.	.	.
Cluster-14873.46129	-3.84844	-2.78099	-3.75113	0.000854561	0.00617785	-0.612006	yellow	contig58995.1	CTL4_XENLA^CTL4_XENLA^Q:394-1830,H:8-503^24.053%ID^E:6.62e-31^RecName: Full=Choline transporter-like protein 4	CTL2_DANRE^CTL2_DANRE^Q:49-576,H:5-552^26.215%ID^E:4.18e-35^RecName: Full=Choline transporter-like protein 2	XP_023346441.1^XP_023346441.1^Q:472-1830,H:48-518^33%ID^E:5.7e-65^.^.`KZS21465.1^KZS21465.1^Q:481-1830,H:143-603^26.6%ID^E:2.1e-27^.^.`RZC34922.1^RZC34922.1^Q:472-1956,H:28-550^25.6%ID^E:6.2e-27^.^.`XP_971266.2^XP_971266.2^Q:475-1956,H:40-541^25.5%ID^E:8.1e-27^.^.`XP_014210998.1^XP_014210998.1^Q:472-1830,H:26-468^25.8%ID^E:8.1e-27^.^.	XP_023346441.1^XP_023346441.1^Q:82-534,H:48-518^33%ID^E:5.1e-65^.^.`KZS21465.1^KZS21465.1^Q:85-534,H:143-603^26.6%ID^E:1.9e-27^.^.`RZC34922.1^RZC34922.1^Q:82-576,H:28-550^25.6%ID^E:5.5e-27^.^.`XP_971266.2^XP_971266.2^Q:83-576,H:40-541^25.5%ID^E:7.2e-27^.^.`XP_014210998.1^XP_014210998.1^Q:82-534,H:26-468^25.8%ID^E:7.2e-27^.^.	PF04515.12^Choline_transpo^Plasma-membrane choline transporter^339-535^E:2.5e-20	ENOG410XS0P^Solute carrier family 44 member	KEGG:dre:321056`KO:K15377	GO:0016324^cellular_component^apical plasma membrane`GO:0016021^cellular_component^integral component of membrane`GO:0015220^molecular_function^choline transmembrane transporter activity`GO:0008292^biological_process^acetylcholine biosynthetic process`GO:0061526^biological_process^acetylcholine secretion`GO:0015871^biological_process^choline transport`GO:0035675^biological_process^neuromast hair …	GO:0016021^cellular_component^integral component of membrane	.
Cluster-14873.5575	-3.8389	-3.74076	-3.30661	0.0026819	0.0152617	-1.63689	brown	contig195642.1	ZBT17_MOUSE^ZBT17_MOUSE^Q:392-538,H:579-629^47.059%ID^E:2.63e-07^RecName: Full=Zinc finger and BTB domain-containing protein 17	ZBT17_MOUSE^ZBT17_MOUSE^Q:131-179,H:579-629^47.059%ID^E:3.31e-08^RecName: Full=Zinc finger and BTB domain-containing protein 17	.	.	PF13912.6^zf-C2H2_6^C2H2-type zinc finger^155-178^E:0.083	COG5048^Zinc finger protein	KEGG:mmu:22642`KO:K10500	GO:0005634^cellular_component^nucleus`GO:0032991^cellular_component^protein-containing complex`GO:0032993^cellular_component^protein-DNA complex`GO:0001047^molecular_function^core promoter binding`GO:0003677^molecular_function^DNA binding`GO:0001228^molecular_function^DNA-binding transcription activator activity, RNA polymerase II-specific`GO:0003700^molecular_function^DNA-binding transcription f…	GO:0005634^cellular_component^nucleus`GO:0032991^cellular_component^protein-containing complex`GO:0032993^cellular_component^protein-DNA complex`GO:0001047^molecular_function^core promoter binding`GO:0003677^molecular_function^DNA binding`GO:0001228^molecular_function^DNA-binding transcription activator activity, RNA polymerase II-specific`GO:0003700^molecular_function^DNA-binding transcription f…	.
Cluster-14873.58994	-3.82751	-0.89126	-4.18509	0.000272024	0.00248852	0.395204	blue	contig220414.1	.	.	.	.	.	.	.	.	.	.
Cluster-14873.17363	-3.76943	-2.83727	-4.1982	0.000262694	0.00242352	0.474196	blue	contig273826.1	.	.	.	.	.	.	.	.	.	.
Cluster-14873.58804	-3.76914	-1.93617	-3.94351	0.000515814	0.00413462	-0.168806	yellow	contig275715.1	.	.	.	.	.	.	.	.	.	.
Cluster-18877.0	-3.75214	-4.18044	-4.05837	0.00038078	0.00323643	0.14279	blue	contig435224.1	TNNI_DROME^TNNI_DROME^Q:2-223,H:137-210^33.784%ID^E:1.6e-07^RecName: Full=Troponin I	.	XP_023329572.1^XP_023329572.1^Q:5-241,H:10-89^48.8%ID^E:4e-12^.^.	.	.	ENOG410Y9IX^Troponin I type	KEGG:dme:Dmel_CG7178	GO:0005623^cellular_component^cell`GO:0005865^cellular_component^striated muscle thin filament`GO:0005861^cellular_component^troponin complex`GO:0003779^molecular_function^actin binding`GO:0046872^molecular_function^metal ion binding`GO:0048738^biological_process^cardiac muscle tissue development`GO:0060047^biological_process^heart contraction`GO:0007507^biological_process^heart development`GO:00…	.	.
Cluster-18657.0	-3.74566	-2.85514	-4.15265	0.000296517	0.00265754	0.362953	midnightblue	contig238305.1	.	.	.	.	.	.	.	.	.	.
Cluster-14873.1904	-3.74104	-2.64966	-4.40765	0.000150238	0.00157347	0.984245	blue	contig328433.1	.	.	.	.	.	.	.	.	.	.
Cluster-24156.0	-3.73928	0.273431	-4.15791	0.000292401	0.00263268	0.271435	NA	NA	NA	NA	NA	NA	NA	NA	NA	NA	NA	NA
Cluster-14873.15808	-3.73701	-4.17482	-3.13231	0.00415221	0.0214429	-2.02588	yellow	contig218426.1	SPAG7_HUMAN^SPAG7_HUMAN^Q:54-698,H:3-217^40.092%ID^E:7.44e-40^RecName: Full=Sperm-associated antigen 7	SPAG7_HUMAN^SPAG7_HUMAN^Q:2-216,H:3-217^41.553%ID^E:5.41e-51^RecName: Full=Sperm-associated antigen 7	XP_023323364.1^XP_023323364.1^Q:51-698,H:1-214^65.3%ID^E:5.9e-67^.^.`XP_021930181.1^XP_021930181.1^Q:51-701,H:1-216^48.2%ID^E:1.3e-42^.^.`XP_023712085.1^XP_023712085.1^Q:51-701,H:1-216^46.3%ID^E:1.6e-40^.^.`XP_011502436.1^XP_011502436.1^Q:51-692,H:1-215^46.1%ID^E:2.1e-40^.^.`XP_012135824.1^XP_012135824.1^Q:51-692,H:1-215^46.5%ID^E:2.7e-40^.^.	XP_023323364.1^XP_023323364.1^Q:1-216,H:1-214^65.3%ID^E:6.1e-67^.^.`XP_021930181.1^XP_021930181.1^Q:1-217,H:1-216^48.2%ID^E:1.4e-42^.^.`XP_023712085.1^XP_023712085.1^Q:1-217,H:1-216^46.3%ID^E:1.7e-40^.^.`XP_011502436.1^XP_011502436.1^Q:1-214,H:1-215^46.1%ID^E:2.2e-40^.^.`XP_012135824.1^XP_012135824.1^Q:1-214,H:1-215^46.5%ID^E:2.9e-40^.^.	PF01424.22^R3H^R3H domain^48-108^E:1.1e-12	ENOG4111H0W^Sperm associated antigen 7	KEGG:hsa:9552	GO:0005634^cellular_component^nucleus`GO:0003676^molecular_function^nucleic acid binding	GO:0005634^cellular_component^nucleus`GO:0003676^molecular_function^nucleic acid binding	GO:0003676^molecular_function^nucleic acid binding
Cluster-14873.37131	-3.73515	0.114666	-3.63374	0.00115985	0.00783641	-1.04011	midnightblue	contig250299.1	.	.	XP_023333682.1^XP_023333682.1^Q:107-754,H:62-261^36.9%ID^E:7.7e-23^.^.`XP_023346904.1^XP_023346904.1^Q:107-754,H:82-281^37.3%ID^E:7.7e-23^.^.	XP_023333682.1^XP_023333682.1^Q:36-251,H:62-261^36.9%ID^E:7.7e-23^.^.`XP_023346904.1^XP_023346904.1^Q:36-251,H:82-281^37.3%ID^E:7.7e-23^.^.	.	.	.	.	.	.
Cluster-14873.35055	-3.72262	-2.95337	-4.15684	0.000293238	0.00263829	0.373065	darkgreen	contig375860.1	.	.	.	.	.	.	.	.	.	.
Cluster-14873.37129	-3.7192	-0.667134	-2.92318	0.00694171	0.0320148	-2.65393	yellow	contig217479.1	.	.	XP_023346904.1^XP_023346904.1^Q:249-470,H:208-280^53.2%ID^E:1.3e-10^.^.`XP_023333682.1^XP_023333682.1^Q:225-470,H:180-260^48.2%ID^E:8.6e-10^.^.	.	.	.	.	.	.	.
Cluster-17501.0	-3.71152	-2.63542	-5.40317	1.04e-05	0.000221245	3.454	midnightblue	contig158524.1	S40A1_HUMAN^S40A1_HUMAN^Q:62-985,H:208-549^41.449%ID^E:2.37e-42^RecName: Full=Solute carrier family 40 member 1	S40A1_HUMAN^S40A1_HUMAN^Q:1-328,H:188-549^40.921%ID^E:2.71e-66^RecName: Full=Solute carrier family 40 member 1	XP_013776717.1^XP_013776717.1^Q:2-979,H:192-526^40.2%ID^E:1.4e-57^.^.`EFX70363.1^EFX70363.1^Q:2-979,H:172-502^40.9%ID^E:2.7e-56^.^.`XP_023322098.1^XP_023322098.1^Q:2-952,H:225-521^42.6%ID^E:7.9e-56^.^.`PVD30146.1^PVD30146.1^Q:2-970,H:101-496^36.4%ID^E:3.9e-55^.^.`XP_025095517.1^XP_025095517.1^Q:2-970,H:168-563^36.4%ID^E:3.9e-55^.^.	XP_013776717.1^XP_013776717.1^Q:1-326,H:192-526^40.2%ID^E:1.3e-57^.^.`EFX70363.1^EFX70363.1^Q:1-326,H:172-502^40.9%ID^E:2.5e-56^.^.`XP_023322098.1^XP_023322098.1^Q:1-317,H:225-521^42.6%ID^E:7.3e-56^.^.`PVD30146.1^PVD30146.1^Q:1-323,H:101-496^36.4%ID^E:3.6e-55^.^.`XP_025095517.1^XP_025095517.1^Q:1-323,H:168-563^36.4%ID^E:3.6e-55^.^.	PF06963.12^FPN1^Ferroportin1 (FPN1)^1-307^E:6.7e-76	ENOG410XS3F^solute carrier family 40 (iron-regulated transporter), member 1	KEGG:hsa:30061`KO:K14685	GO:0016323^cellular_component^basolateral plasma membrane`GO:0005623^cellular_component^cell`GO:0005737^cellular_component^cytoplasm`GO:0005829^cellular_component^cytosol`GO:0016021^cellular_component^integral component of membrane`GO:0005887^cellular_component^integral component of plasma membrane`GO:0005654^cellular_component^nucleoplasm`GO:0005886^cellular_component^plasma membrane`GO:0008021^…	GO:0016323^cellular_component^basolateral plasma membrane`GO:0005623^cellular_component^cell`GO:0005737^cellular_component^cytoplasm`GO:0005829^cellular_component^cytosol`GO:0016021^cellular_component^integral component of membrane`GO:0005887^cellular_component^integral component of plasma membrane`GO:0005654^cellular_component^nucleoplasm`GO:0005886^cellular_component^plasma membrane`GO:0008021^…	GO:0005381^molecular_function^iron ion transmembrane transporter activity`GO:0034755^biological_process^iron ion transmembrane transport`GO:0016021^cellular_component^integral component of membrane
Cluster-14873.27902	-3.70838	-3.8377	-3.05434	0.00503638	0.0249264	-2.20609	black	contig219636.1	STAR3_SALFO^STAR3_SALFO^Q:206-784,H:88-280^27.461%ID^E:6.5e-24^RecName: Full=StAR-related lipid transfer protein 3 {ECO:0000250|UniProtKB:Q14849}	STAR3_SALFO^STAR3_SALFO^Q:8-205,H:88-285^29.146%ID^E:3e-28^RecName: Full=StAR-related lipid transfer protein 3 {ECO:0000250|UniProtKB:Q14849}	XP_023321325.1^XP_023321325.1^Q:185-832,H:1-217^61.3%ID^E:3.3e-70^.^.`KZS15573.1^KZS15573.1^Q:188-832,H:261-474^38.4%ID^E:1.7e-34^.^.`EFX88733.1^EFX88733.1^Q:194-832,H:255-466^39.3%ID^E:2.2e-34^.^.`XP_021914442.1^XP_021914442.1^Q:194-829,H:258-468^32.5%ID^E:3.2e-25^.^.`XP_021914439.1^XP_021914439.1^Q:194-829,H:262-472^32.5%ID^E:3.2e-25^.^.	XP_023321325.1^XP_023321325.1^Q:1-216,H:1-217^61.3%ID^E:4.3e-70^.^.`KZS15573.1^KZS15573.1^Q:2-216,H:261-474^38.4%ID^E:1.7e-34^.^.`EFX88733.1^EFX88733.1^Q:4-216,H:255-466^39.3%ID^E:2.9e-34^.^.`XP_021914442.1^XP_021914442.1^Q:4-215,H:258-468^32.5%ID^E:4.2e-25^.^.`XP_021914439.1^XP_021914439.1^Q:4-215,H:262-472^32.5%ID^E:4.2e-25^.^.	PF01852.19^START^START domain^18-188^E:1.4e-20	.	.	GO:0005623^cellular_component^cell`GO:0140284^cellular_component^endoplasmic reticulum-endosome membrane contact site`GO:0016021^cellular_component^integral component of membrane`GO:0031902^cellular_component^late endosome membrane`GO:0044232^cellular_component^organelle membrane contact site`GO:0015485^molecular_function^cholesterol binding`GO:0120020^molecular_function^cholesterol transfer acti…	GO:0005623^cellular_component^cell`GO:0140284^cellular_component^endoplasmic reticulum-endosome membrane contact site`GO:0016021^cellular_component^integral component of membrane`GO:0031902^cellular_component^late endosome membrane`GO:0044232^cellular_component^organelle membrane contact site`GO:0015485^molecular_function^cholesterol binding`GO:0120020^molecular_function^cholesterol transfer acti…	GO:0008289^molecular_function^lipid binding
Cluster-14873.38964	-3.68948	-3.31197	-3.67202	0.00105015	0.00725363	-0.792768	midnightblue	contig472850.1	.	.	.	.	.	.	.	.	.	.
Cluster-14873.17320	-3.67444	-2.7994	-5.36758	1.15e-05	0.000236924	3.36538	blue	contig214512.1	.	.	.	.	.	.	.	.	.	.
Cluster-14873.14825	-3.66312	-2.50821	-4.82063	4.97e-05	0.000681282	2.01011	blue	contig126538.1	AMT1_CAEEL^AMT1_CAEEL^Q:4-765,H:194-453^43.182%ID^E:3.17e-30^RecName: Full=Putative ammonium transporter 1	AMT1_CAEEL^AMT1_CAEEL^Q:2-255,H:194-453^43.182%ID^E:1.03e-51^RecName: Full=Putative ammonium transporter 1	XP_023345791.1^XP_023345791.1^Q:1-783,H:273-533^66.3%ID^E:1e-99^.^.`XP_023339891.1^XP_023339891.1^Q:1-1014,H:294-624^49.4%ID^E:7e-88^.^.`XP_014665441.1^XP_014665441.1^Q:1-765,H:208-456^49.6%ID^E:6e-63^.^.`PFX23671.1^PFX23671.1^Q:1-765,H:163-410^51.2%ID^E:6.6e-62^.^.`XP_022793818.1^XP_022793818.1^Q:1-765,H:182-429^51.2%ID^E:6.6e-62^.^.	XP_023345791.1^XP_023345791.1^Q:1-261,H:273-533^66.3%ID^E:8.9e-100^.^.`XP_023339891.1^XP_023339891.1^Q:1-338,H:294-624^49.4%ID^E:6e-88^.^.`XP_014665441.1^XP_014665441.1^Q:1-255,H:208-456^49.6%ID^E:5.1e-63^.^.`PFX23671.1^PFX23671.1^Q:1-255,H:163-410^51.2%ID^E:5.6e-62^.^.`XP_022793818.1^XP_022793818.1^Q:1-255,H:182-429^51.2%ID^E:5.6e-62^.^.	PF00909.21^Ammonium_transp^Ammonium Transporter Family^1-250^E:1e-54	COG0004^ammonium Transporter	KEGG:cel:CELE_C05E11.4`KO:K03320	GO:0005887^cellular_component^integral component of plasma membrane`GO:0008519^molecular_function^ammonium transmembrane transporter activity`GO:0072488^biological_process^ammonium transmembrane transport	GO:0005887^cellular_component^integral component of plasma membrane`GO:0008519^molecular_function^ammonium transmembrane transporter activity`GO:0072488^biological_process^ammonium transmembrane transport	GO:0008519^molecular_function^ammonium transmembrane transporter activity`GO:0015696^biological_process^ammonium transport`GO:0016020^cellular_component^membrane
Cluster-14873.59048	-3.65907	-0.259037	-3.99943	0.000445037	0.00366565	-0.114899	yellow	contig124580.1	SHCAF_HUMAN^SHCAF_HUMAN^Q:425-916,H:25-213^35.979%ID^E:2.75e-31^RecName: Full=SIN3-HDAC complex-associated factor {ECO:0000312|HGNC:HGNC:30702}	SHCAF_HUMAN^SHCAF_HUMAN^Q:6-169,H:25-213^38.624%ID^E:1.2e-35^RecName: Full=SIN3-HDAC complex-associated factor {ECO:0000312|HGNC:HGNC:30702}	XP_020469810.1^XP_020469810.1^Q:425-880,H:25-197^41%ID^E:9.7e-29^.^.`XP_023660503.1^XP_023660503.1^Q:425-961,H:25-220^38.7%ID^E:9.7e-29^.^.`XP_028305561.1^XP_028305561.1^Q:425-880,H:25-199^40.9%ID^E:4.8e-28^.^.`XP_014439543.1^XP_014439543.1^Q:425-916,H:25-213^38.6%ID^E:4.8e-28^.^.`XP_012312006.1^XP_012312006.1^Q:425-916,H:25-213^38.6%ID^E:6.3e-28^.^.	XP_020469810.1^XP_020469810.1^Q:6-157,H:25-197^41%ID^E:7e-29^.^.`XP_023660503.1^XP_023660503.1^Q:6-184,H:25-220^38.7%ID^E:7e-29^.^.`XP_014439543.1^XP_014439543.1^Q:6-169,H:25-213^38.6%ID^E:2.7e-28^.^.`XP_028305561.1^XP_028305561.1^Q:6-157,H:25-199^40.9%ID^E:3.5e-28^.^.`XP_012312006.1^XP_012312006.1^Q:6-169,H:25-213^38.6%ID^E:3.5e-28^.^.	PF15396.6^FAM60A^Protein Family FAM60A^6-96^E:1.6e-36`PF15396.6^FAM60A^Protein Family FAM60A^107-154^E:1.5e-09	ENOG4111PRH^family with sequence similarity 60, member A	KEGG:hsa:58516	GO:0016580^cellular_component^Sin3 complex`GO:0045596^biological_process^negative regulation of cell differentiation`GO:0030336^biological_process^negative regulation of cell migration`GO:0008284^biological_process^positive regulation of cell population proliferation	GO:0016580^cellular_component^Sin3 complex`GO:0045596^biological_process^negative regulation of cell differentiation`GO:0030336^biological_process^negative regulation of cell migration`GO:0008284^biological_process^positive regulation of cell population proliferation	.
Cluster-14873.37281	-3.65492	-3.90114	-3.91813	0.000551489	0.00436922	-0.196383	grey	contig200373.1	.	.	PAA81800.1^PAA81800.1^Q:125-862,H:39-261^28.3%ID^E:5.4e-18^.^.`PAA81836.1^PAA81836.1^Q:125-862,H:39-261^28.8%ID^E:9.3e-18^.^.`XP_023346385.1^XP_023346385.1^Q:140-856,H:36-279^28%ID^E:8.7e-16^.^.`XP_023348457.1^XP_023348457.1^Q:140-856,H:36-282^26.9%ID^E:3.1e-13^.^.`XP_023338715.1^XP_023338715.1^Q:101-538,H:69-213^30.4%ID^E:1.8e-08^.^.	PAA81800.1^PAA81800.1^Q:39-284,H:39-261^28.3%ID^E:5e-18^.^.`PAA81836.1^PAA81836.1^Q:39-284,H:39-261^28.8%ID^E:6.5e-18^.^.`XP_023346385.1^XP_023346385.1^Q:44-282,H:36-279^28%ID^E:8e-16^.^.`XP_023348457.1^XP_023348457.1^Q:44-282,H:36-282^26.9%ID^E:2.8e-13^.^.`XP_023338715.1^XP_023338715.1^Q:31-176,H:69-213^30.4%ID^E:1.6e-08^.^.	.	.	.	.	.	.
Cluster-14873.74149	-3.64975	-2.32006	-3.27154	0.00293016	0.0163426	-1.75265	grey	contig157655.1	.	.	.	.	.	.	.	.	.	.
Cluster-19898.0	-3.64866	0.0717707	-4.65924	7.66e-05	0.000938953	1.54355	blue	contig286374.1	.	.	.	.	.	.	.	.	.	.
Cluster-14873.70478	-3.64622	-1.74088	-4.02343	0.00041767	0.00348948	0.0201556	blue	contig144644.1	.	.	ROT75889.1^ROT75889.1^Q:577-888,H:28-129^38.7%ID^E:2.9e-08^.^.`XP_027213260.1^XP_027213260.1^Q:577-888,H:28-129^38.7%ID^E:2.9e-08^.^.	ROT75889.1^ROT75889.1^Q:161-264,H:28-129^38.7%ID^E:2.7e-08^.^.`XP_027213260.1^XP_027213260.1^Q:161-264,H:28-129^38.7%ID^E:2.7e-08^.^.	PF16033.5^DUF4789^Domain of unknown function (DUF4789)^222-272^E:3.6e-06	.	.	.	.	.
Cluster-14873.65133	-3.64297	-1.01948	-3.46724	0.00178168	0.0109801	-1.37013	blue	contig160604.1	.	.	.	.	.	.	.	.	.	.
Cluster-18877.1	-3.62387	-4.04482	-3.6588	0.00108682	0.00744777	-0.814892	blue	contig485609.1	TNNI_DROME^TNNI_DROME^Q:2-223,H:137-210^33.784%ID^E:2.79e-08^RecName: Full=Troponin I	.	XP_023329572.1^XP_023329572.1^Q:5-241,H:10-89^50%ID^E:7e-13^.^.	.	.	ENOG410Y9IX^Troponin I type	KEGG:dme:Dmel_CG7178	GO:0005623^cellular_component^cell`GO:0005865^cellular_component^striated muscle thin filament`GO:0005861^cellular_component^troponin complex`GO:0003779^molecular_function^actin binding`GO:0046872^molecular_function^metal ion binding`GO:0048738^biological_process^cardiac muscle tissue development`GO:0060047^biological_process^heart contraction`GO:0007507^biological_process^heart development`GO:00…	.	.
Cluster-14873.33470	-3.61278	-0.662965	-4.11383	0.000328717	0.00287312	0.19991	yellow	contig144530.1	YDJ1_CAEEL^YDJ1_CAEEL^Q:213-1025,H:5-307^30.619%ID^E:2.8e-46^RecName: Full=Uncharacterized protein ZK1073.1	YDJ1_CAEEL^YDJ1_CAEEL^Q:71-341,H:5-307^30.619%ID^E:2.19e-46^RecName: Full=Uncharacterized protein ZK1073.1	XP_021960836.1^XP_021960836.1^Q:177-983,H:1-318^34.6%ID^E:6.7e-45^.^.`OXA45564.1^OXA45564.1^Q:165-983,H:13-325^34.5%ID^E:9.7e-44^.^.`XP_021960835.1^XP_021960835.1^Q:165-983,H:13-325^34.5%ID^E:9.7e-44^.^.`XP_021960834.1^XP_021960834.1^Q:165-983,H:13-329^34.7%ID^E:3.7e-43^.^.`WP_069134473.1^WP_069134473.1^Q:258-1064,H:18-326^34.3%ID^E:4.8e-43^.^.	XP_021960836.1^XP_021960836.1^Q:59-327,H:1-318^34.6%ID^E:6.5e-45^.^.`OXA45564.1^OXA45564.1^Q:55-327,H:13-325^34.5%ID^E:9.4e-44^.^.`XP_021960835.1^XP_021960835.1^Q:55-327,H:13-325^34.5%ID^E:9.4e-44^.^.`XP_021960834.1^XP_021960834.1^Q:55-327,H:13-329^34.7%ID^E:3.6e-43^.^.`WP_069134473.1^WP_069134473.1^Q:86-354,H:18-326^34.3%ID^E:4.7e-43^.^.	PF03096.14^Ndr^Ndr family^80-225^E:2.7e-38`PF03096.14^Ndr^Ndr family^228-325^E:4.1e-16	ENOG410XSPF^NDRG family member	KEGG:cel:CELE_ZK1073.1	.	.	.
Cluster-19576.0	-3.60059	-0.939081	-4.09642	0.000344259	0.00297975	0.167144	tan	contig98493.1	MSTAA_DROME^MSTAA_DROME^Q:167-1063,H:57-365^25.857%ID^E:7.88e-19^RecName: Full=SET domain-containing protein SmydA-8, isoform A {ECO:0000305}	MSTAA_DROME^MSTAA_DROME^Q:44-342,H:57-365^25.857%ID^E:6.05e-19^RecName: Full=SET domain-containing protein SmydA-8, isoform A {ECO:0000305}	XP_023336452.1^XP_023336452.1^Q:56-1324,H:8-447^28.2%ID^E:9.2e-39^.^.`XP_023334833.1^XP_023334833.1^Q:56-1321,H:324-768^26.5%ID^E:3e-37^.^.`ADD24470.1^ADD24470.1^Q:47-1435,H:1-485^26.7%ID^E:3.6e-35^.^.`XP_023326813.1^XP_023326813.1^Q:191-1099,H:16-323^31.3%ID^E:6.8e-34^.^.`XP_023343475.1^XP_023343475.1^Q:47-1447,H:5-482^26.5%ID^E:5.8e-33^.^.	XP_023336452.1^XP_023336452.1^Q:7-429,H:8-447^28.2%ID^E:8.6e-39^.^.`XP_023334833.1^XP_023334833.1^Q:7-428,H:324-768^26.5%ID^E:2.8e-37^.^.`ADD24470.1^ADD24470.1^Q:4-466,H:1-485^26.7%ID^E:3.4e-35^.^.`XP_023326813.1^XP_023326813.1^Q:52-354,H:16-323^31.3%ID^E:6.3e-34^.^.`XP_023343475.1^XP_023343475.1^Q:4-470,H:5-482^26.5%ID^E:5.4e-33^.^.	PF00856.28^SET^SET domain^65-276^E:2.3e-12	COG2940^Histone-lysine N-methyltransferase	KEGG:dme:Dmel_CG33548	GO:0000790^cellular_component^nuclear chromatin`GO:0042826^molecular_function^histone deacetylase binding`GO:0008757^molecular_function^S-adenosylmethionine-dependent methyltransferase activity`GO:0034968^biological_process^histone lysine methylation`GO:0010629^biological_process^negative regulation of gene expression	GO:0000790^cellular_component^nuclear chromatin`GO:0042826^molecular_function^histone deacetylase binding`GO:0008757^molecular_function^S-adenosylmethionine-dependent methyltransferase activity`GO:0034968^biological_process^histone lysine methylation`GO:0010629^biological_process^negative regulation of gene expression	GO:0005515^molecular_function^protein binding
Cluster-23089.0	-3.59534	-3.09631	-3.10642	0.00442786	0.0225206	-2.10767	grey	contig70270.1	.	.	XP_023326537.1^XP_023326537.1^Q:2-1798,H:32-622^56.5%ID^E:6.4e-188^.^.`XP_023320301.1^XP_023320301.1^Q:2-1822,H:589-1202^49.7%ID^E:2.4e-166^.^.`XP_027054190.1^XP_027054190.1^Q:74-1705,H:505-967^27.6%ID^E:4e-49^.^.`XP_020605336.1^XP_020605336.1^Q:74-1708,H:504-968^27.8%ID^E:7.6e-48^.^.`XP_020605335.1^XP_020605335.1^Q:74-1522,H:495-917^29.9%ID^E:2.2e-47^.^.	XP_023326537.1^XP_023326537.1^Q:1-599,H:32-622^56.5%ID^E:2.4e-187^.^.`XP_023320301.1^XP_023320301.1^Q:1-575,H:589-1169^51.3%ID^E:1.8e-166^.^.`XP_027054190.1^XP_027054190.1^Q:25-568,H:505-967^27.6%ID^E:4e-49^.^.`XP_020605336.1^XP_020605336.1^Q:25-569,H:504-968^27.8%ID^E:7.5e-48^.^.`XP_020605335.1^XP_020605335.1^Q:25-507,H:495-917^29.9%ID^E:2.2e-47^.^.	.	.	.	.	.	.
Cluster-14873.31278	-3.58628	0.907414	-7.25475	8.53e-08	7.89e-06	8.04021	midnightblue	contig278560.1	CRBL2_DANRE^CRBL2_DANRE^Q:372-638,H:16-105^52.747%ID^E:1.64e-21^RecName: Full=cAMP-responsive element-binding protein-like 2	CRBL2_XENTR^CRBL2_XENTR^Q:88-165,H:16-92^57.692%ID^E:1.76e-22^RecName: Full=cAMP-responsive element-binding protein-like 2	ADD24567.1^ADD24567.1^Q:126-611,H:11-194^41.3%ID^E:5e-21^.^.`ADD38636.1^ADD38636.1^Q:126-611,H:11-194^41.3%ID^E:6.5e-21^.^.`ACO12659.1^ACO12659.1^Q:126-611,H:11-194^40.8%ID^E:2.5e-20^.^.`XP_014230295.1^XP_014230295.1^Q:330-608,H:10-106^55.7%ID^E:2.3e-18^.^.`XP_023240621.1^XP_023240621.1^Q:321-617,H:16-113^56.9%ID^E:1.1e-17^.^.	ADD24567.1^ADD24567.1^Q:6-167,H:11-194^41.3%ID^E:2.9e-21^.^.`ADD38636.1^ADD38636.1^Q:6-167,H:11-194^41.3%ID^E:3.8e-21^.^.`ACO12659.1^ACO12659.1^Q:6-167,H:11-194^40.8%ID^E:1.4e-20^.^.`XP_014230295.1^XP_014230295.1^Q:74-166,H:10-106^55.7%ID^E:1.3e-18^.^.`XP_023240621.1^XP_023240621.1^Q:71-169,H:16-113^56.9%ID^E:6.6e-18^.^.	PF07716.15^bZIP_2^Basic region leucine zipper^104-145^E:5.3e-06	ENOG4111T4Y^cAMP responsive element binding protein-like 2	KEGG:xtr:100038265	GO:0005634^cellular_component^nucleus`GO:0003677^molecular_function^DNA binding`GO:0003700^molecular_function^DNA-binding transcription factor activity`GO:0030154^biological_process^cell differentiation`GO:0045600^biological_process^positive regulation of fat cell differentiation`GO:0046326^biological_process^positive regulation of glucose import`GO:0046889^biological_process^positive regulation …	GO:0005634^cellular_component^nucleus`GO:0003677^molecular_function^DNA binding`GO:0003700^molecular_function^DNA-binding transcription factor activity`GO:0030154^biological_process^cell differentiation`GO:0045600^biological_process^positive regulation of fat cell differentiation`GO:0046326^biological_process^positive regulation of glucose import`GO:0046889^biological_process^positive regulation …	GO:0003700^molecular_function^DNA-binding transcription factor activity`GO:0006355^biological_process^regulation of transcription, DNA-templated
Cluster-14873.25226	-3.56019	0.00906117	-3.84923	0.000661007	0.00502806	-0.498327	yellow	contig222019.1	ETIF1_ANOGA^ETIF1_ANOGA^Q:326-655,H:1-110^79.091%ID^E:1.32e-57^RecName: Full=Eukaryotic translation initiation factor eIF1 {ECO:0000250|UniProtKB:Q9VZS3}	ETIF1_ANOGA^ETIF1_ANOGA^Q:1-110,H:1-110^79.091%ID^E:2.37e-60^RecName: Full=Eukaryotic translation initiation factor eIF1 {ECO:0000250|UniProtKB:Q9VZS3}	ALS05070.1^ALS05070.1^Q:329-655,H:3-111^85.3%ID^E:1.7e-47^.^.`XP_027840270.1^XP_027840270.1^Q:326-655,H:1-110^82.7%ID^E:1.1e-44^.^.`NP_001155788.1^NP_001155788.1^Q:326-655,H:1-110^81.8%ID^E:2.4e-44^.^.`XP_001948896.1^XP_001948896.1^Q:326-655,H:1-110^82.7%ID^E:2.4e-44^.^.`QBB01623.1^QBB01623.1^Q:326-655,H:10-119^81.8%ID^E:5.3e-44^.^.	ALS05070.1^ALS05070.1^Q:2-110,H:3-111^85.3%ID^E:5.3e-48^.^.`XP_027840270.1^XP_027840270.1^Q:1-110,H:1-110^82.7%ID^E:2.4e-45^.^.`NP_001155788.1^NP_001155788.1^Q:1-110,H:1-110^81.8%ID^E:5.4e-45^.^.`XP_001948896.1^XP_001948896.1^Q:1-110,H:1-110^82.7%ID^E:5.4e-45^.^.`QBB01623.1^QBB01623.1^Q:1-110,H:10-119^81.8%ID^E:1.2e-44^.^.	PF01253.22^SUI1^Translation initiation factor SUI1^27-98^E:2.2e-26	COG0023^translation initiation factor	KEGG:aga:AgaP_AGAP006459`KO:K03113	GO:0016282^cellular_component^eukaryotic 43S preinitiation complex`GO:0043024^molecular_function^ribosomal small subunit binding`GO:0003723^molecular_function^RNA binding`GO:0003743^molecular_function^translation initiation factor activity	GO:0016282^cellular_component^eukaryotic 43S preinitiation complex`GO:0043024^molecular_function^ribosomal small subunit binding`GO:0003723^molecular_function^RNA binding`GO:0003743^molecular_function^translation initiation factor activity	GO:0003743^molecular_function^translation initiation factor activity`GO:0006413^biological_process^translational initiation
Cluster-23940.0	-3.55367	-3.3352	-3.72011	0.000926592	0.00658732	-0.674834	grey	contig440007.1	.	.	.	.	.	.	.	.	.	.
Cluster-14873.13960	-3.53954	-1.24466	-5.29919	1.38e-05	0.000270314	3.202	midnightblue	contig207762.1	Y9705_DROME^Y9705_DROME^Q:447-737,H:38-134^44.898%ID^E:3.26e-23^RecName: Full=Cold shock domain-containing protein CG9705	Y9705_DROME^Y9705_DROME^Q:55-168,H:21-134^41.739%ID^E:1.31e-26^RecName: Full=Cold shock domain-containing protein CG9705	ACO15641.1^ACO15641.1^Q:354-800,H:21-171^45.7%ID^E:3.3e-28^.^.`ACO10189.1^ACO10189.1^Q:354-800,H:39-189^43.7%ID^E:6.2e-27^.^.`ACO10456.1^ACO10456.1^Q:354-800,H:39-189^43.7%ID^E:6.2e-27^.^.`ACO12216.1^ACO12216.1^Q:315-767,H:24-177^45.6%ID^E:1.1e-26^.^.`ACO11946.1^ACO11946.1^Q:315-767,H:24-177^44.9%ID^E:1.2e-25^.^.	ACO15641.1^ACO15641.1^Q:41-189,H:21-171^45.7%ID^E:2.7e-28^.^.`ACO10189.1^ACO10189.1^Q:41-189,H:39-189^43.7%ID^E:5.1e-27^.^.`ACO10456.1^ACO10456.1^Q:41-189,H:39-189^43.7%ID^E:5.1e-27^.^.`ACO12216.1^ACO12216.1^Q:28-178,H:24-177^45.6%ID^E:6.7e-27^.^.`ACO11946.1^ACO11946.1^Q:28-178,H:24-177^44.9%ID^E:7.4e-26^.^.	PF00313.22^CSD^'Cold-shock' DNA-binding domain^89-153^E:6.1e-07	COG1278^Cold shock protein	KEGG:dme:Dmel_CG9705	GO:0005737^cellular_component^cytoplasm`GO:0003730^molecular_function^mRNA 3'-UTR binding`GO:0048813^biological_process^dendrite morphogenesis`GO:0043488^biological_process^regulation of mRNA stability	GO:0005737^cellular_component^cytoplasm`GO:0003730^molecular_function^mRNA 3'-UTR binding`GO:0048813^biological_process^dendrite morphogenesis`GO:0043488^biological_process^regulation of mRNA stability	GO:0003676^molecular_function^nucleic acid binding
Cluster-14873.25885	-3.53846	-3.55837	-3.70347	0.000967646	0.00679737	-0.711376	grey	contig421068.1	.	.	.	.	.	.	.	.	.	.
Cluster-14873.61841	-3.53708	-3.57411	-3.1012	0.00448561	0.0227553	-2.10083	grey	contig380865.1	.	.	.	.	.	.	.	.	.	.
Cluster-14873.19480	-3.52021	-3.12026	-2.8381	0.00852419	0.0375977	-2.68707	grey	contig316815.1	.	.	.	.	.	.	.	.	.	.
Cluster-14873.16992	-3.51383	-3.56827	-3.22487	0.0032951	0.0179173	-1.83602	magenta	contig460777.1	.	.	.	.	.	.	.	.	.	.
Cluster-14873.35603	-3.50814	-2.91419	-3.19476	0.00355337	0.0190158	-1.90789	grey	contig404795.1	.	.	.	.	.	.	.	.	.	.
Cluster-14873.22389	-3.5059	-3.98137	-2.76936	0.0100454	0.0427149	-2.81581	yellow	contig49574.1	.	.	.	.	.	.	.	.	.	.
Cluster-14873.63124	-3.5028	1.69488	-3.78976	0.000772485	0.00569233	-0.812876	blue	contig148828.1	YDJ1_CAEEL^YDJ1_CAEEL^Q:109-957,H:10-322^31.329%ID^E:3.55e-42^RecName: Full=Uncharacterized protein ZK1073.1	YDJ1_CAEEL^YDJ1_CAEEL^Q:12-294,H:10-322^31.329%ID^E:5.63e-47^RecName: Full=Uncharacterized protein ZK1073.1	XP_019557238.1^XP_019557238.1^Q:52-990,H:5-359^34.3%ID^E:2e-49^.^.`XP_023225591.1^XP_023225591.1^Q:130-984,H:27-354^35.6%ID^E:4.4e-49^.^.`XP_019554646.1^XP_019554646.1^Q:52-990,H:5-363^33.9%ID^E:5.7e-49^.^.`XP_021704222.1^XP_021704222.1^Q:52-990,H:5-363^33.9%ID^E:9.8e-49^.^.`WP_069134473.1^WP_069134473.1^Q:139-978,H:18-339^35.3%ID^E:1.3e-48^.^.	XP_023225591.1^XP_023225591.1^Q:19-303,H:27-354^35.6%ID^E:3.5e-49^.^.`WP_069134473.1^WP_069134473.1^Q:22-301,H:18-339^35.3%ID^E:1e-48^.^.`XP_019554645.1^XP_019554645.1^Q:11-305,H:31-367^34.9%ID^E:1e-48^.^.`XP_019557242.1^XP_019557242.1^Q:11-305,H:18-354^34.9%ID^E:1e-48^.^.`XP_019557239.1^XP_019557239.1^Q:11-305,H:22-358^34.9%ID^E:1e-48^.^.	PF03096.14^Ndr^Ndr family^17-161^E:1.1e-34`PF03096.14^Ndr^Ndr family^161-260^E:5.5e-16	ENOG410XSPF^NDRG family member	KEGG:cel:CELE_ZK1073.1	.	.	.
Cluster-14873.60522	-3.48864	-2.91788	-3.90718	0.000567611	0.00446735	-0.239113	grey	contig452672.1	.	.	.	.	.	.	.	.	.	.
Cluster-14873.35862	-3.48297	-4.29164	-2.77717	0.0098606	0.0421253	-2.79571	yellow	contig233957.1	FOX1_CAEEL^FOX1_CAEEL^Q:2-223,H:158-231^59.459%ID^E:6.48e-25^RecName: Full=Sex determination protein fox-1	FOX1_CAEEL^FOX1_CAEEL^Q:1-82,H:158-238^57.317%ID^E:2.89e-26^RecName: Full=Sex determination protein fox-1	XP_024509969.1^XP_024509969.1^Q:2-223,H:208-281^66.2%ID^E:4.7e-18^.^.`XP_024214918.1^XP_024214918.1^Q:2-259,H:135-217^58.1%ID^E:1.1e-17^.^.`XP_024214995.1^XP_024214995.1^Q:2-259,H:193-275^58.1%ID^E:1.1e-17^.^.`XP_002642543.1^XP_002642543.1^Q:2-259,H:102-185^53.5%ID^E:1.8e-17^.^.`PIC39707.1^PIC39707.1^Q:2-259,H:100-183^53.5%ID^E:1.8e-17^.^.	XP_024509969.1^XP_024509969.1^Q:1-74,H:208-281^66.2%ID^E:3e-18^.^.`XP_024214918.1^XP_024214918.1^Q:1-86,H:135-217^58.1%ID^E:6.7e-18^.^.`XP_024214995.1^XP_024214995.1^Q:1-86,H:193-275^58.1%ID^E:6.7e-18^.^.`XP_002642543.1^XP_002642543.1^Q:1-86,H:102-185^53.5%ID^E:1.1e-17^.^.`PIC39707.1^PIC39707.1^Q:1-86,H:100-183^53.5%ID^E:1.1e-17^.^.	PF00076.22^RRM_1^RNA recognition motif. (a.k.a. RRM, RBD, or RNP domain)^1-65^E:1.9e-14`PF13893.6^RRM_5^RNA recognition motif. (a.k.a. RRM, RBD, or RNP domain)^11-77^E:5.6e-06	ENOG4111WJT^RNA binding protein, fox-1 homolog (C. elegans)	.	GO:0005737^cellular_component^cytoplasm`GO:0005634^cellular_component^nucleus`GO:0003729^molecular_function^mRNA binding`GO:0008143^molecular_function^poly(A) binding`GO:0034046^molecular_function^poly(G) binding`GO:0008266^molecular_function^poly(U) RNA binding`GO:0042464^biological_process^dosage compensation by hypoactivation of X chromosome`GO:0007617^biological_process^mating behavior`GO:001…	GO:0005737^cellular_component^cytoplasm`GO:0005634^cellular_component^nucleus`GO:0003729^molecular_function^mRNA binding`GO:0008143^molecular_function^poly(A) binding`GO:0034046^molecular_function^poly(G) binding`GO:0008266^molecular_function^poly(U) RNA binding`GO:0042464^biological_process^dosage compensation by hypoactivation of X chromosome`GO:0007617^biological_process^mating behavior`GO:001…	GO:0003676^molecular_function^nucleic acid binding
Cluster-22146.0	-3.48187	-3.26863	-3.05909	0.00497769	0.0247196	-2.20304	pink	contig231389.1	COX6A_CYPCA^COX6A_CYPCA^Q:136-375,H:20-98^52.5%ID^E:9.42e-24^RecName: Full=Cytochrome c oxidase subunit 6A, mitochondrial	COX6A_CYPCA^COX6A_CYPCA^Q:28-107,H:20-98^52.5%ID^E:6.47e-26^RecName: Full=Cytochrome c oxidase subunit 6A, mitochondrial	RZC41382.1^RZC41382.1^Q:58-375,H:3-109^49.1%ID^E:7.9e-21^.^.`AGM39440.1^AGM39440.1^Q:133-381,H:21-103^53%ID^E:1.1e-19^.^.`XP_974027.1^XP_974027.1^Q:58-375,H:3-109^47.2%ID^E:2.5e-19^.^.`XP_028129806.1^XP_028129806.1^Q:61-378,H:4-110^47.2%ID^E:2.5e-19^.^.`XP_020784010.1^XP_020784010.1^Q:55-384,H:1-111^45%ID^E:5.6e-19^.^.	RZC41382.1^RZC41382.1^Q:2-107,H:3-109^49.1%ID^E:2.5e-21^.^.`AGM39440.1^AGM39440.1^Q:27-109,H:21-103^53%ID^E:4.6e-20^.^.`XP_974027.1^XP_974027.1^Q:2-107,H:3-109^47.2%ID^E:7.9e-20^.^.`XP_028129806.1^XP_028129806.1^Q:3-108,H:4-110^47.2%ID^E:7.9e-20^.^.`XP_012707551.2^XP_012707551.2^Q:7-110,H:52-162^46.8%ID^E:1.3e-19^.^.	PF02046.15^COX6A^Cytochrome c oxidase subunit VIa^23-100^E:1.3e-11	.	.	GO:0005751^cellular_component^mitochondrial respiratory chain complex IV`GO:0004129^molecular_function^cytochrome-c oxidase activity	GO:0005751^cellular_component^mitochondrial respiratory chain complex IV`GO:0004129^molecular_function^cytochrome-c oxidase activity	GO:0004129^molecular_function^cytochrome-c oxidase activity`GO:0005743^cellular_component^mitochondrial inner membrane`GO:0005751^cellular_component^mitochondrial respiratory chain complex IV
Cluster-14873.62956	-3.46623	-3.39089	-3.83908	0.000678841	0.00513424	-0.399394	blue	contig277997.1	.	.	OLP84181.1^OLP84181.1^Q:1-600,H:718-983^34.4%ID^E:6.1e-27^.^.`OEU10877.1^OEU10877.1^Q:1-597,H:136-395^33.6%ID^E:5e-21^.^.`XP_005775071.1^XP_005775071.1^Q:1-600,H:143-355^31.2%ID^E:1.1e-20^.^.`ACU45235.1^ACU45235.1^Q:1-432,H:71-209^39.5%ID^E:2.3e-18^.^.`XP_005757664.1^XP_005757664.1^Q:1-597,H:156-369^32.9%ID^E:4.4e-17^.^.	OLP84181.1^OLP84181.1^Q:1-200,H:718-983^34.4%ID^E:3.2e-27^.^.`OEU10877.1^OEU10877.1^Q:1-199,H:136-395^33.6%ID^E:3.4e-21^.^.`XP_005775071.1^XP_005775071.1^Q:1-200,H:143-355^31.2%ID^E:5.8e-21^.^.`ACU45235.1^ACU45235.1^Q:1-144,H:71-209^39.5%ID^E:2.1e-18^.^.`XP_005757664.1^XP_005757664.1^Q:1-199,H:156-369^32.9%ID^E:2.3e-17^.^.	PF03067.15^LPMO_10^Lytic polysaccharide mono-oxygenase, cellulose-degrading^43-196^E:5.7e-07	.	.	.	.	.
Cluster-14873.62954	-3.46209	-3.73066	-3.58985	0.00129943	0.00854178	-0.985522	blue	contig259397.1	.	.	OLP84181.1^OLP84181.1^Q:4-633,H:708-983^35.7%ID^E:2e-31^.^.`OEU10877.1^OEU10877.1^Q:13-630,H:129-395^33.8%ID^E:1.2e-23^.^.`XP_005775071.1^XP_005775071.1^Q:13-633,H:136-355^33.3%ID^E:4.4e-23^.^.`ACU45235.1^ACU45235.1^Q:13-513,H:64-223^38.9%ID^E:1.4e-21^.^.`XP_005758934.1^XP_005758934.1^Q:13-633,H:194-428^31.4%ID^E:4.1e-21^.^.	OLP84181.1^OLP84181.1^Q:2-211,H:708-983^35.7%ID^E:7.7e-32^.^.`OEU10877.1^OEU10877.1^Q:5-210,H:129-395^33.8%ID^E:4.5e-24^.^.`XP_005775071.1^XP_005775071.1^Q:5-211,H:136-355^33.3%ID^E:1.7e-23^.^.`ACU45235.1^ACU45235.1^Q:5-171,H:64-223^38.9%ID^E:1.2e-21^.^.`XP_005758934.1^XP_005758934.1^Q:5-211,H:194-428^31.4%ID^E:1.6e-21^.^.	PF03067.15^LPMO_10^Lytic polysaccharide mono-oxygenase, cellulose-degrading^49-207^E:1.5e-06	.	.	.	.	.
Cluster-14873.5945	-3.43653	-4.17098	-3.2118	0.00340489	0.018404	-1.84754	blue	contig77715.1	.	.	XP_023341870.1^XP_023341870.1^Q:562-1236,H:3-221^37.6%ID^E:1e-25^.^.`XP_023323628.1^XP_023323628.1^Q:583-1290,H:3-232^33.2%ID^E:3.7e-20^.^.`XP_023323629.1^XP_023323629.1^Q:739-1290,H:1-179^31.7%ID^E:3.4e-13^.^.`XP_023341803.1^XP_023341803.1^Q:595-1233,H:120-326^25.3%ID^E:5.2e-06^.^.	XP_023341870.1^XP_023341870.1^Q:188-412,H:3-221^37.6%ID^E:1e-25^.^.`XP_023323628.1^XP_023323628.1^Q:195-430,H:3-232^33.2%ID^E:3.7e-20^.^.`XP_023323629.1^XP_023323629.1^Q:247-430,H:1-179^31.7%ID^E:3.4e-13^.^.`XP_023341803.1^XP_023341803.1^Q:199-411,H:120-326^25.3%ID^E:5.2e-06^.^.	.	.	.	.	.	.
Cluster-14873.42687	-3.43259	-0.937736	-2.85193	0.00824569	0.036633	-2.76896	grey	contig147504.1	ZN358_HUMAN^ZN358_HUMAN^Q:678-1097,H:237-366^33.557%ID^E:5.26e-07^RecName: Full=Zinc finger protein 358	ZN358_HUMAN^ZN358_HUMAN^Q:226-365,H:237-366^33.557%ID^E:5.91e-07^RecName: Full=Zinc finger protein 358	.	.	PF01396.19^zf-C4_Topoisom^Topoisomerase DNA binding C4 zinc finger^319-329^E:3.7`PF05605.12^zf-Di19^Drought induced 19 protein (Di19), zinc-binding^321-369^E:1.1e-07	COG5048^Zinc finger protein	KEGG:hsa:140467	GO:0005634^cellular_component^nucleus`GO:0003677^molecular_function^DNA binding`GO:0046872^molecular_function^metal ion binding`GO:0035115^biological_process^embryonic forelimb morphogenesis`GO:0021915^biological_process^neural tube development`GO:0019827^biological_process^stem cell population maintenance	GO:0005634^cellular_component^nucleus`GO:0003677^molecular_function^DNA binding`GO:0046872^molecular_function^metal ion binding`GO:0035115^biological_process^embryonic forelimb morphogenesis`GO:0021915^biological_process^neural tube development`GO:0019827^biological_process^stem cell population maintenance	GO:0003677^molecular_function^DNA binding`GO:0003916^molecular_function^DNA topoisomerase activity`GO:0006265^biological_process^DNA topological change`GO:0005694^cellular_component^chromosome
Cluster-14873.13206	-3.41926	3.84597	-3.66187	0.00107979	0.00741617	-1.47099	grey	contig21727.1	THOC4_XENTR^THOC4_XENTR^Q:549-965,H:86-213^56.835%ID^E:7.68e-39^RecName: Full=THO complex subunit 4	THOC4_XENTR^THOC4_XENTR^Q:1-221,H:1-190^49.774%ID^E:7.48e-43^RecName: Full=THO complex subunit 4	XP_023332703.1^XP_023332703.1^Q:210-908,H:1-237^62.4%ID^E:7.5e-40^.^.`XP_023332695.1^XP_023332695.1^Q:519-908,H:202-332^67.6%ID^E:7e-38^.^.`PSN53253.1^PSN53253.1^Q:522-878,H:59-185^65.4%ID^E:2.3e-33^.^.`XP_026735170.1^XP_026735170.1^Q:546-866,H:74-184^66.7%ID^E:8.9e-33^.^.`XP_026735169.1^XP_026735169.1^Q:546-866,H:79-189^66.7%ID^E:8.9e-33^.^.	XP_023332703.1^XP_023332703.1^Q:1-233,H:1-237^62.4%ID^E:1.9e-40^.^.`XP_023332695.1^XP_023332695.1^Q:104-233,H:202-332^67.6%ID^E:2.4e-38^.^.`PSN53253.1^PSN53253.1^Q:105-223,H:59-185^65.4%ID^E:7.9e-34^.^.`XP_026735170.1^XP_026735170.1^Q:113-219,H:74-184^66.7%ID^E:3e-33^.^.`XP_026735169.1^XP_026735169.1^Q:113-219,H:79-189^66.7%ID^E:3e-33^.^.	PF00076.22^RRM_1^RNA recognition motif. (a.k.a. RRM, RBD, or RNP domain)^142-210^E:8.8e-15`PF13865.6^FoP_duplication^C-terminal duplication domain of Friend of PRMT1^284-345^E:2.8e-05	ENOG4111JAW^Polymerase (DNA-directed), delta interacting protein 3	KEGG:xtr:549781`KO:K12881	GO:0005737^cellular_component^cytoplasm`GO:0016607^cellular_component^nuclear speck`GO:0005634^cellular_component^nucleus`GO:0062153^molecular_function^C5-methylcytidine-containing RNA binding`GO:0006397^biological_process^mRNA processing`GO:0051028^biological_process^mRNA transport`GO:0006405^biological_process^RNA export from nucleus`GO:0008380^biological_process^RNA splicing	GO:0005737^cellular_component^cytoplasm`GO:0016607^cellular_component^nuclear speck`GO:0005634^cellular_component^nucleus`GO:0062153^molecular_function^C5-methylcytidine-containing RNA binding`GO:0006397^biological_process^mRNA processing`GO:0051028^biological_process^mRNA transport`GO:0006405^biological_process^RNA export from nucleus`GO:0008380^biological_process^RNA splicing	GO:0003676^molecular_function^nucleic acid binding
Cluster-14873.17365	-3.41772	-0.506713	-4.70345	6.8e-05	0.000862383	1.68047	blue	contig233972.1	.	.	.	.	.	.	.	.	.	.
Cluster-14873.17397	-3.40394	-3.20916	-3.11977	0.00428366	0.0219642	-2.08362	purple	contig159908.1	.	.	.	.	.	.	.	.	.	.
Cluster-19404.0	-3.38344	-3.53611	-2.76771	0.0100851	0.042844	-2.82445	magenta	contig181069.1	.	.	.	.	.	.	.	.	.	.
Cluster-14873.62158	-3.36074	-1.01673	-3.54113	0.00147355	0.00944941	-1.20889	blue	contig25105.1	DAPK1_HUMAN^DAPK1_HUMAN^Q:951-1496,H:490-654^30.435%ID^E:1.63e-10^RecName: Full=Death-associated protein kinase 1	MIB2_CHICK^MIB2_CHICK^Q:330-509,H:556-721^28.333%ID^E:2.04e-11^RecName: Full=E3 ubiquitin-protein ligase MIB2	.	.	PF12796.7^Ank_2^Ankyrin repeats (3 copies)^324-403^E:1.4e-08`PF13637.6^Ank_4^Ankyrin repeats (many copies)^360-399^E:1.6e-05`PF00023.30^Ank^Ankyrin repeat^378-403^E:3.8e-05`PF13606.6^Ank_3^Ankyrin repeat^378-403^E:0.004`PF12796.7^Ank_2^Ankyrin repeats (3 copies)^412-484^E:4.5e-11`PF00023.30^Ank^Ankyrin repeat^413-436^E:0.0021`PF13606.6^Ank_3^Ankyrin repeat^413-436^E:0.0027	ENOG410XP18^Poly (ADP-ribose) polymerase	KEGG:gga:419408`KO:K10645	GO:0015629^cellular_component^actin cytoskeleton`GO:0005737^cellular_component^cytoplasm`GO:0005634^cellular_component^nucleus`GO:0005886^cellular_component^plasma membrane`GO:0005524^molecular_function^ATP binding`GO:0005516^molecular_function^calmodulin binding`GO:0004683^molecular_function^calmodulin-dependent protein kinase activity`GO:0005525^molecular_function^GTP binding`GO:0042802^molecul…	GO:0005737^cellular_component^cytoplasm`GO:0004842^molecular_function^ubiquitin-protein transferase activity`GO:0008270^molecular_function^zinc ion binding`GO:0007219^biological_process^Notch signaling pathway`GO:0016567^biological_process^protein ubiquitination	GO:0005515^molecular_function^protein binding
Cluster-14873.43636	-3.35508	-3.60236	-3.69537	0.000988255	0.00690947	-0.737065	grey	contig469031.1	.	.	.	.	.	.	.	.	.	.
Cluster-14873.68755	-3.34293	-0.343464	-5.35842	1.17e-05	0.000240797	3.34057	lightyellow	contig66415.1	ORCT_DROME^ORCT_DROME^Q:331-1686,H:3-490^30.266%ID^E:1.85e-63^RecName: Full=Organic cation transporter protein	ORCT_DROME^ORCT_DROME^Q:42-493,H:3-490^30.47%ID^E:2.42e-68^RecName: Full=Organic cation transporter protein	XP_023349295.1^XP_023349295.1^Q:367-1689,H:2-471^47.4%ID^E:1e-111^.^.`XP_023349296.1^XP_023349296.1^Q:562-1689,H:7-409^48.6%ID^E:2.6e-99^.^.`XP_009065202.1^XP_009065202.1^Q:331-1689,H:3-497^32.3%ID^E:2.4e-60^.^.`XP_008557602.1^XP_008557602.1^Q:550-1728,H:115-517^33.6%ID^E:1.3e-58^.^.`XP_013061478.1^XP_013061478.1^Q:331-1728,H:3-505^31.4%ID^E:6.4e-58^.^.	XP_023349295.1^XP_023349295.1^Q:54-494,H:2-471^47.4%ID^E:8.1e-112^.^.`XP_023349296.1^XP_023349296.1^Q:119-494,H:7-409^48.6%ID^E:2.1e-99^.^.`XP_009065202.1^XP_009065202.1^Q:42-494,H:3-497^32.3%ID^E:1.9e-60^.^.`XP_008557602.1^XP_008557602.1^Q:115-507,H:115-517^33.6%ID^E:1.8e-58^.^.`XP_013061478.1^XP_013061478.1^Q:42-507,H:3-505^31.4%ID^E:8.8e-58^.^.	PF07690.16^MFS_1^Major Facilitator Superfamily^151-359^E:3.8e-15`PF00083.24^Sugar_tr^Sugar (and other) transporter^154-474^E:1.1e-26`PF07690.16^MFS_1^Major Facilitator Superfamily^346-494^E:6.4e-11	ENOG410XSRI^solute carrier family 22	KEGG:dme:Dmel_CG6331`KO:K08202	GO:0016021^cellular_component^integral component of membrane`GO:0022857^molecular_function^transmembrane transporter activity`GO:0006915^biological_process^apoptotic process`GO:0006811^biological_process^ion transport	GO:0016021^cellular_component^integral component of membrane`GO:0022857^molecular_function^transmembrane transporter activity`GO:0006915^biological_process^apoptotic process`GO:0006811^biological_process^ion transport	GO:0055085^biological_process^transmembrane transport`GO:0016021^cellular_component^integral component of membrane`GO:0022857^molecular_function^transmembrane transporter activity
Cluster-21980.0	-3.33862	-1.54023	-3.50442	0.00161953	0.0101778	-1.249	blue	contig101057.1	FBW1B_HUMAN^FBW1B_HUMAN^Q:22-888,H:114-403^23.779%ID^E:4.32e-06^RecName: Full=F-box/WD repeat-containing protein 11	FBW1B_HUMAN^FBW1B_HUMAN^Q:8-296,H:114-403^23.779%ID^E:4.97e-06^RecName: Full=F-box/WD repeat-containing protein 11	XP_023331508.1^XP_023331508.1^Q:19-486,H:5-147^28.7%ID^E:7.7e-06^.^.	XP_023331508.1^XP_023331508.1^Q:7-162,H:5-147^28.7%ID^E:7.1e-06^.^.	PF00646.33^F-box^F-box domain^23-52^E:0.00097	ENOG410XTA8^F-box and WD repeat domain containing 11	KEGG:hsa:23291`KO:K03362	GO:0005813^cellular_component^centrosome`GO:0005829^cellular_component^cytosol`GO:0005634^cellular_component^nucleus`GO:0019005^cellular_component^SCF ubiquitin ligase complex`GO:0000151^cellular_component^ubiquitin ligase complex`GO:0046983^molecular_function^protein dimerization activity`GO:0061630^molecular_function^ubiquitin protein ligase activity`GO:0004842^molecular_function^ubiquitin-prot…	GO:0005813^cellular_component^centrosome`GO:0005829^cellular_component^cytosol`GO:0005634^cellular_component^nucleus`GO:0019005^cellular_component^SCF ubiquitin ligase complex`GO:0000151^cellular_component^ubiquitin ligase complex`GO:0046983^molecular_function^protein dimerization activity`GO:0061630^molecular_function^ubiquitin protein ligase activity`GO:0004842^molecular_function^ubiquitin-prot…	GO:0005515^molecular_function^protein binding
Cluster-17921.0	-3.32861	-1.1437	-3.42004	0.00201028	0.012109	-1.4835	green	contig123179.1	.	.	XP_020605966.1^XP_020605966.1^Q:49-1161,H:52-421^58.2%ID^E:3e-118^.^.`XP_022801137.1^XP_022801137.1^Q:10-1206,H:46-440^55.9%ID^E:8.6e-118^.^.`PFX18922.1^PFX18922.1^Q:49-1206,H:6-387^57%ID^E:1.9e-117^.^.`XP_023326494.1^XP_023326494.1^Q:67-1047,H:2-327^64.5%ID^E:8.9e-115^.^.`RMX45175.1^RMX45175.1^Q:88-1161,H:69-425^58.4%ID^E:5.8e-114^.^.	XP_020605966.1^XP_020605966.1^Q:1-371,H:52-421^58.2%ID^E:1.5e-118^.^.`PFX18922.1^PFX18922.1^Q:1-377,H:6-381^57.3%ID^E:2.1e-117^.^.`XP_022801137.1^XP_022801137.1^Q:1-377,H:59-434^57.3%ID^E:2.1e-117^.^.`XP_023326494.1^XP_023326494.1^Q:7-333,H:2-327^64.5%ID^E:7.6e-115^.^.`RMX45175.1^RMX45175.1^Q:14-371,H:69-425^58.4%ID^E:4.9e-114^.^.	PF01925.19^TauE^Sulfite exporter TauE/SafE^104-345^E:1.7e-19	.	.	.	.	GO:0016021^cellular_component^integral component of membrane
Cluster-20776.0	-3.32636	-3.08215	-3.73801	0.000884326	0.00634625	-0.639583	tan	contig312362.1	.	.	.	.	.	.	.	.	.	.
Cluster-14873.52173	-3.32584	-0.690119	-3.56237	0.00139502	0.00904282	-1.16916	yellow	contig123379.1	ELP2_DROME^ELP2_DROME^Q:759-956,H:586-650^38.806%ID^E:5.3e-12^RecName: Full=Probable elongator complex protein 2	.	.	.	.	ENOG410XRF0^elongator acetyltransferase complex subunit 2	KEGG:dme:Dmel_CG11887`KO:K11374	GO:0005737^cellular_component^cytoplasm`GO:0033588^cellular_component^Elongator holoenzyme complex`GO:0008023^cellular_component^transcription elongation factor complex`GO:0002098^biological_process^tRNA wobble uridine modification	.	.
Cluster-14873.42273	-3.3162	-1.04729	-3.72457	0.000915887	0.00652352	-0.744735	yellow	contig145619.1	.	.	EJY79084.1^EJY79084.1^Q:155-1027,H:17-316^43%ID^E:1.6e-59^.^.`EJY77507.1^EJY77507.1^Q:86-1027,H:2-322^41.4%ID^E:8.1e-59^.^.`XP_004030919.1^XP_004030919.1^Q:104-1045,H:7-317^39.5%ID^E:7.6e-57^.^.`CDW84335.1^CDW84335.1^Q:86-1027,H:2-321^39.9%ID^E:7.1e-55^.^.`CDW86121.1^CDW86121.1^Q:92-1027,H:4-321^39.8%ID^E:1e-53^.^.	EJY79084.1^EJY79084.1^Q:20-310,H:17-316^43%ID^E:1.3e-59^.^.`EJY77507.1^EJY77507.1^Q:25-310,H:30-322^43.6%ID^E:1.9e-58^.^.`XP_004030919.1^XP_004030919.1^Q:3-316,H:7-317^39.5%ID^E:1.8e-56^.^.`CDW84335.1^CDW84335.1^Q:2-310,H:6-321^39.3%ID^E:4.9e-54^.^.`CDW86121.1^CDW86121.1^Q:2-310,H:6-321^39.6%ID^E:3.2e-53^.^.	.	.	.	.	.	.
Cluster-14873.33558	-3.31026	-0.646781	-4.50616	0.000115419	0.00128193	1.16843	midnightblue	contig143536.1	.	.	XP_023323691.1^XP_023323691.1^Q:304-864,H:374-654^27.3%ID^E:4.6e-09^.^.	XP_023323691.1^XP_023323691.1^Q:59-245,H:374-654^27.3%ID^E:2.9e-09^.^.	.	.	.	.	.	.
Cluster-14873.10445	-3.29786	0.4309	-3.25237	0.00307507	0.0169887	-2.01799	grey	contig128438.1	DOT1L_HUMAN^DOT1L_HUMAN^Q:113-1147,H:3-339^55.202%ID^E:1.68e-104^RecName: Full=Histone-lysine N-methyltransferase, H3 lysine-79 specific {ECO:0000305}	DOT1L_HUMAN^DOT1L_HUMAN^Q:5-349,H:3-339^55.202%ID^E:2.62e-116^RecName: Full=Histone-lysine N-methyltransferase, H3 lysine-79 specific {ECO:0000305}	XP_023332696.1^XP_023332696.1^Q:116-1165,H:2-345^73.1%ID^E:2.8e-145^.^.`XP_019765115.1^XP_019765115.1^Q:116-1147,H:17-355^58.8%ID^E:1.4e-109^.^.`XP_019765114.1^XP_019765114.1^Q:116-1147,H:17-355^58.8%ID^E:1.4e-109^.^.`XP_018573151.1^XP_018573151.1^Q:122-1147,H:2-338^58.9%ID^E:2.1e-108^.^.`XP_017782817.1^XP_017782817.1^Q:119-1147,H:3-340^58.7%ID^E:1.8e-107^.^.	XP_023332696.1^XP_023332696.1^Q:6-355,H:2-345^73.1%ID^E:3.1e-145^.^.`XP_019765115.1^XP_019765115.1^Q:6-349,H:17-355^58.8%ID^E:1.6e-109^.^.`XP_019765114.1^XP_019765114.1^Q:6-349,H:17-355^58.8%ID^E:1.6e-109^.^.`XP_018573151.1^XP_018573151.1^Q:8-349,H:2-338^58.9%ID^E:2.3e-108^.^.`XP_017782817.1^XP_017782817.1^Q:7-349,H:3-340^58.7%ID^E:2e-107^.^.	PF08123.13^DOT1^Histone methylation protein DOT1^124-327^E:1.8e-71	ENOG410XSYC^Histone methyltransferase that specifically methylates histone H3 to form H3K79me. This methylation is required for telomere silencing and for the pachytene checkpoint during the meiotic cell cycle by allowing the recruitment of RAD9 to double strand breaks. Nucleosomes are preferred as substrate compared to free histones (By similarity)	KEGG:hsa:84444`KO:K11427	GO:0000781^cellular_component^chromosome, telomeric region`GO:0043231^cellular_component^intracellular membrane-bounded organelle`GO:0005654^cellular_component^nucleoplasm`GO:0005634^cellular_component^nucleus`GO:0032991^cellular_component^protein-containing complex`GO:0003677^molecular_function^DNA binding`GO:0042054^molecular_function^histone methyltransferase activity`GO:0031151^molecular_func…	GO:0000781^cellular_component^chromosome, telomeric region`GO:0043231^cellular_component^intracellular membrane-bounded organelle`GO:0005654^cellular_component^nucleoplasm`GO:0005634^cellular_component^nucleus`GO:0032991^cellular_component^protein-containing complex`GO:0003677^molecular_function^DNA binding`GO:0042054^molecular_function^histone methyltransferase activity`GO:0031151^molecular_func…	GO:0018024^molecular_function^histone-lysine N-methyltransferase activity
Cluster-14873.24908	-3.28811	-2.67543	-3.88006	0.000609579	0.00472783	-0.306494	grey	contig428357.1	.	.	.	.	.	.	.	.	.	.
Cluster-20261.2	-3.28495	-2.54759	-4.22909	0.000241959	0.00227591	0.541	yellow	contig412308.1	.	.	.	.	.	.	.	.	.	.
Cluster-14873.35887	-3.28182	-4.16589	-3.61792	0.0012084	0.00807219	-0.907736	yellow	contig471954.1	.	.	.	.	.	.	.	.	.	.
Cluster-14873.18994	-3.27806	-4.44911	-3.0684	0.00486471	0.0242864	-2.16477	grey	contig135297.1	.	.	.	.	.	.	.	.	.	.
Cluster-16963.0	-3.2706	-2.22003	-4.01446	0.000427699	0.00355096	0.00293136	green	contig212148.1	.	.	.	.	.	.	.	.	.	.
Cluster-14873.67800	-3.26581	-0.336378	-4.71464	6.6e-05	0.000844767	1.69121	blue	contig249844.2	.	.	.	.	.	.	.	.	.	.
Cluster-13993.0	-3.2559	-0.0975476	-3.425	0.001985	0.0119698	-1.52407	midnightblue	contig331417.1	NDUA4_DANRE^NDUA4_DANRE^Q:137-367,H:7-82^37.662%ID^E:3.58e-06^RecName: Full=Cytochrome c oxidase subunit NDUFA4	NDUA4_DANRE^NDUA4_DANRE^Q:34-110,H:7-82^37.662%ID^E:6.61e-07^RecName: Full=Cytochrome c oxidase subunit NDUFA4	ALS05198.1^ALS05198.1^Q:38-367,H:1-112^62.5%ID^E:2.3e-32^.^.`XP_023324705.1^XP_023324705.1^Q:38-367,H:1-112^56.2%ID^E:5.8e-28^.^.`ALS04441.1^ALS04441.1^Q:38-367,H:1-110^50.9%ID^E:3.5e-25^.^.`XP_023344889.1^XP_023344889.1^Q:38-373,H:1-112^48.7%ID^E:4.9e-19^.^.`XP_023343897.1^XP_023343897.1^Q:77-367,H:13-114^44.1%ID^E:2.5e-15^.^.	ALS05198.1^ALS05198.1^Q:1-110,H:1-112^62.5%ID^E:1.4e-32^.^.`XP_023324705.1^XP_023324705.1^Q:1-110,H:1-112^56.2%ID^E:3.6e-28^.^.`ALS04441.1^ALS04441.1^Q:1-110,H:1-110^50.9%ID^E:2.2e-25^.^.`XP_023344889.1^XP_023344889.1^Q:1-112,H:1-112^48.7%ID^E:3.1e-19^.^.`XP_023343897.1^XP_023343897.1^Q:14-110,H:13-114^44.1%ID^E:1.6e-15^.^.	PF06522.11^B12D^NADH-ubiquinone reductase complex 1 MLRQ subunit^39-94^E:3.5e-08	ENOG41124SW^NADH dehydrogenase (ubiquinone) 1 alpha subcomplex	KEGG:dre:406298`KO:K03948	GO:0005751^cellular_component^mitochondrial respiratory chain complex IV`GO:0022900^biological_process^electron transport chain`GO:1902600^biological_process^proton transmembrane transport	GO:0005751^cellular_component^mitochondrial respiratory chain complex IV`GO:0022900^biological_process^electron transport chain`GO:1902600^biological_process^proton transmembrane transport	.
Cluster-14873.8035	-3.24864	-0.636411	-3.64133	0.00113724	0.00772844	-0.973738	blue	contig296217.2	.	.	.	.	.	.	.	.	.	.
Cluster-14873.50243	-3.24802	-0.351551	-3.81813	0.000717166	0.00536616	-0.560942	tan	contig105129.1	.	MFS4B_XENLA^MFS4B_XENLA^Q:49-438,H:4-358^24.01%ID^E:6.41e-13^RecName: Full=Sodium-dependent glucose transporter 1 {ECO:0000250|UniProtKB:Q80T22}	XP_023332178.1^XP_023332178.1^Q:53-1408,H:8-466^58.9%ID^E:1.3e-135^.^.`XP_023332189.1^XP_023332189.1^Q:329-1408,H:8-374^58.2%ID^E:1.7e-103^.^.`XP_023332138.1^XP_023332138.1^Q:86-1417,H:11-453^41.9%ID^E:1e-82^.^.`XP_023332164.1^XP_023332164.1^Q:86-1327,H:11-421^42.9%ID^E:2.3e-79^.^.`XP_023332158.1^XP_023332158.1^Q:86-1186,H:11-374^40.6%ID^E:9.1e-60^.^.	XP_023332178.1^XP_023332178.1^Q:18-469,H:8-466^58.9%ID^E:1.3e-135^.^.`XP_023332189.1^XP_023332189.1^Q:110-469,H:8-374^58.2%ID^E:1.7e-103^.^.`XP_023332138.1^XP_023332138.1^Q:29-472,H:11-453^41.9%ID^E:1.7e-82^.^.`XP_023332164.1^XP_023332164.1^Q:29-442,H:11-421^42.9%ID^E:2.3e-79^.^.`XP_023332158.1^XP_023332158.1^Q:29-395,H:11-374^40.6%ID^E:8.9e-60^.^.	PF07690.16^MFS_1^Major Facilitator Superfamily^38-420^E:2.9e-09	.	KEGG:xla:734398`KO:K08175	.	GO:0016324^cellular_component^apical plasma membrane`GO:0016021^cellular_component^integral component of membrane`GO:0015293^molecular_function^symporter activity`GO:0008643^biological_process^carbohydrate transport`GO:0006814^biological_process^sodium ion transport	GO:0055085^biological_process^transmembrane transport`GO:0016021^cellular_component^integral component of membrane
Cluster-14873.12423	-3.24743	-1.28495	-2.8858	0.00759933	0.0343561	-2.69659	magenta	contig81553.1	.	.	.	.	.	.	.	.	.	.
Cluster-14873.13793	-3.23124	-3.24918	-3.69847	0.000980315	0.00687062	-0.731995	blue	contig130546.1	.	.	.	.	.	.	.	.	.	.
Cluster-14873.64406	-3.21745	-0.753128	-4.25435	0.000226217	0.0021512	0.552813	blue	contig193882.1	.	.	.	.	.	.	.	.	.	.
Cluster-14873.21593	-3.21078	-2.94374	-3.11484	0.00433644	0.0221637	-2.08963	brown	contig160342.2	.	.	.	.	.	.	.	.	.	.
Cluster-14873.59063	-3.20524	-2.87691	-2.99489	0.00582842	0.0279178	-2.37437	blue	contig279047.1	.	.	.	.	.	.	.	.	.	.
Cluster-14873.58809	-3.20061	-0.155853	-3.7877	0.000776652	0.00571788	-0.6451	brown	contig423774.1	.	.	.	.	.	.	.	.	.	.
Cluster-14873.37128	-3.20059	-2.47193	-3.30363	0.00270217	0.0153569	-1.69086	yellow	contig237458.1	.	.	XP_023346904.1^XP_023346904.1^Q:164-742,H:82-266^42.3%ID^E:9.7e-24^.^.`XP_023333682.1^XP_023333682.1^Q:164-751,H:62-249^41.4%ID^E:4.8e-23^.^.	XP_023346904.1^XP_023346904.1^Q:55-247,H:82-266^42.3%ID^E:9.7e-24^.^.`XP_023333682.1^XP_023333682.1^Q:55-250,H:62-249^41.4%ID^E:4.8e-23^.^.	.	.	.	.	.	.
Cluster-14873.36689	-3.20006	2.10297	-4.70815	6.72e-05	0.000855114	1.47403	midnightblue	contig352874.1	.	.	.	.	PF01442.18^Apolipoprotein^Apolipoprotein A1/A4/E domain^7-166^E:0.00069	.	.	.	.	GO:0008289^molecular_function^lipid binding`GO:0006869^biological_process^lipid transport`GO:0042157^biological_process^lipoprotein metabolic process`GO:0005576^cellular_component^extracellular region
Cluster-14395.0	-3.19689	-1.31619	-4.86968	4.35e-05	0.000619416	2.12037	midnightblue	contig148292.1	.	.	XP_023343643.1^XP_023343643.1^Q:137-529,H:14-144^55.7%ID^E:1.2e-35^.^.	XP_023343643.1^XP_023343643.1^Q:8-138,H:14-144^55.7%ID^E:6e-36^.^.	.	.	.	.	.	.
Cluster-14873.11930	-3.1877	-4.32247	-3.58812	0.00130526	0.0085732	-0.978028	yellow	contig223571.1	.	.	.	.	.	.	.	.	.	.
Cluster-14873.33270	-3.18638	2.39768	-4.52178	0.000110689	0.00124291	0.935345	midnightblue	contig19034.1	VLDLR_HUMAN^VLDLR_HUMAN^Q:1520-3109,H:331-859^37.407%ID^E:2.39e-119^RecName: Full=Very low-density lipoprotein receptor	VLDLR_HUMAN^VLDLR_HUMAN^Q:2-531,H:331-859^37.407%ID^E:2.13e-125^RecName: Full=Very low-density lipoprotein receptor	XP_023327749.1^XP_023327749.1^Q:1508-3040,H:334-832^56%ID^E:1e-135^.^.`XP_023327748.1^XP_023327748.1^Q:1508-3040,H:334-832^56%ID^E:1e-135^.^.`XP_023327751.1^XP_023327751.1^Q:1508-3040,H:297-795^56%ID^E:1e-135^.^.`XP_023327750.1^XP_023327750.1^Q:1508-3040,H:304-802^56%ID^E:1e-135^.^.`ATB56134.1^ATB56134.1^Q:1457-3067,H:323-887^43.5%ID^E:2.2e-127^.^.	XP_023327749.1^XP_023327749.1^Q:1-508,H:337-832^55.7%ID^E:2.8e-134^.^.`XP_023327748.1^XP_023327748.1^Q:1-508,H:337-832^55.7%ID^E:2.8e-134^.^.`XP_023327751.1^XP_023327751.1^Q:1-508,H:300-795^55.7%ID^E:2.8e-134^.^.`XP_023327750.1^XP_023327750.1^Q:1-508,H:307-802^55.7%ID^E:2.8e-134^.^.`ATB56134.1^ATB56134.1^Q:1-517,H:343-887^44%ID^E:6.8e-125^.^.	PF07645.15^EGF_CA^Calcium-binding EGF domain^28-64^E:0.00015`PF12662.7^cEGF^Complement Clr-like EGF-like^48-70^E:6.4e-09`PF07645.15^EGF_CA^Calcium-binding EGF domain^67-103^E:1.1e-07`PF00058.17^Ldl_recept_b^Low-density lipoprotein receptor repeat class B^153-194^E:1.4e-05`PF00058.17^Ldl_recept_b^Low-density lipoprotein receptor repeat class B^198-237^E:1.4e-07`PF00058.17^Ldl_recept_b^Low-density …	ENOG410YQ6J^low density lipoprotein	KEGG:hsa:7436`KO:K20053	GO:0005905^cellular_component^clathrin-coated pit`GO:0016021^cellular_component^integral component of membrane`GO:0005765^cellular_component^lysosomal membrane`GO:0016020^cellular_component^membrane`GO:0005886^cellular_component^plasma membrane`GO:0043235^cellular_component^receptor complex`GO:0034361^cellular_component^very-low-density lipoprotein particle`GO:0034185^molecular_function^apolipopr…	GO:0005905^cellular_component^clathrin-coated pit`GO:0016021^cellular_component^integral component of membrane`GO:0005765^cellular_component^lysosomal membrane`GO:0016020^cellular_component^membrane`GO:0005886^cellular_component^plasma membrane`GO:0043235^cellular_component^receptor complex`GO:0034361^cellular_component^very-low-density lipoprotein particle`GO:0034185^molecular_function^apolipopr…	GO:0005509^molecular_function^calcium ion binding
Cluster-17750.0	-3.1767	-2.96649	-2.90963	0.00717353	0.0328522	-2.54924	blue	contig334229.1	.	.	.	.	.	.	.	.	.	.
Cluster-14873.59069	-3.16631	-1.75685	-2.89464	0.00743871	0.0337982	-2.64087	tan	contig321434.1	.	.	.	.	.	.	.	.	.	.
Cluster-14873.31277	-3.16065	1.7093	-7.45321	5.21e-08	5.65e-06	8.50676	midnightblue	contig154357.1	CRBL2_XENTR^CRBL2_XENTR^Q:347-580,H:16-92^58.974%ID^E:7.43e-21^RecName: Full=cAMP-responsive element-binding protein-like 2	CRBL2_XENTR^CRBL2_XENTR^Q:88-165,H:16-92^58.974%ID^E:4.47e-23^RecName: Full=cAMP-responsive element-binding protein-like 2	ADD38636.1^ADD38636.1^Q:101-586,H:11-194^40.6%ID^E:1.9e-20^.^.`ADD24567.1^ADD24567.1^Q:101-586,H:11-194^40.8%ID^E:3.2e-20^.^.`ACO12659.1^ACO12659.1^Q:101-586,H:11-194^40.2%ID^E:1.6e-19^.^.`XP_014230295.1^XP_014230295.1^Q:305-583,H:10-106^55.7%ID^E:1.3e-18^.^.`XP_023240621.1^XP_023240621.1^Q:296-592,H:16-113^57.8%ID^E:3e-18^.^.	ADD38636.1^ADD38636.1^Q:6-167,H:11-194^40.6%ID^E:2.4e-20^.^.`ADD24567.1^ADD24567.1^Q:6-167,H:11-194^40.8%ID^E:4.2e-20^.^.`ACO12659.1^ACO12659.1^Q:6-167,H:11-194^40.2%ID^E:2.1e-19^.^.`XP_014230295.1^XP_014230295.1^Q:74-166,H:10-106^55.7%ID^E:1e-18^.^.`XP_023240621.1^XP_023240621.1^Q:71-169,H:16-113^57.8%ID^E:3e-18^.^.	PF07716.15^bZIP_2^Basic region leucine zipper^104-145^E:3.4e-06	ENOG4111T4Y^cAMP responsive element binding protein-like 2	KEGG:xtr:100038265	GO:0005634^cellular_component^nucleus`GO:0003677^molecular_function^DNA binding`GO:0003700^molecular_function^DNA-binding transcription factor activity`GO:0030154^biological_process^cell differentiation`GO:0045600^biological_process^positive regulation of fat cell differentiation`GO:0046326^biological_process^positive regulation of glucose import`GO:0046889^biological_process^positive regulation …	GO:0005634^cellular_component^nucleus`GO:0003677^molecular_function^DNA binding`GO:0003700^molecular_function^DNA-binding transcription factor activity`GO:0030154^biological_process^cell differentiation`GO:0045600^biological_process^positive regulation of fat cell differentiation`GO:0046326^biological_process^positive regulation of glucose import`GO:0046889^biological_process^positive regulation …	GO:0003700^molecular_function^DNA-binding transcription factor activity`GO:0006355^biological_process^regulation of transcription, DNA-templated
Cluster-14873.35290	-3.15791	0.350958	-2.9997	0.00576013	0.0276772	-2.57847	yellow	contig373834.1	.	.	.	.	.	.	.	.	.	.
Cluster-14873.4916	-3.14849	2.75575	-4.69106	7.03e-05	0.000883102	1.46097	black	contig198867.1	SIAH1_DANRE^SIAH1_DANRE^Q:31-525,H:24-181^28.743%ID^E:4.44e-09^RecName: Full=E3 ubiquitin-protein ligase Siah1	SINA2_ARATH^SINA2_ARATH^Q:8-249,H:58-302^26.154%ID^E:2.37e-09^RecName: Full=E3 ubiquitin-protein ligase SINAT2 {ECO:0000305}	XP_023340332.1^XP_023340332.1^Q:64-756,H:64-290^25.8%ID^E:1.3e-11^.^.`ODN06374.1^ODN06374.1^Q:31-774,H:44-286^22.8%ID^E:2.2e-11^.^.`XP_023332260.1^XP_023332260.1^Q:28-738,H:212-447^24.6%ID^E:4.2e-10^.^.`XP_021930122.1^XP_021930122.1^Q:61-465,H:30-158^30.4%ID^E:2.7e-09^.^.`XP_021930121.1^XP_021930121.1^Q:61-465,H:48-176^30.4%ID^E:2.7e-09^.^.	XP_023340332.1^XP_023340332.1^Q:4-234,H:64-290^25.8%ID^E:1.1e-11^.^.`ODN06374.1^ODN06374.1^Q:2-240,H:53-286^23.3%ID^E:1.9e-11^.^.`XP_021930122.1^XP_021930122.1^Q:3-137,H:30-158^30.4%ID^E:2.3e-09^.^.`XP_021930121.1^XP_021930121.1^Q:3-137,H:48-176^30.4%ID^E:2.3e-09^.^.`XP_023332260.1^XP_023332260.1^Q:1-228,H:221-447^24.3%ID^E:2.3e-09^.^.	PF03145.16^Sina^Seven in absentia protein family^59-240^E:4e-11	ENOG410XVP0^e3 ubiquitin-protein ligase	KEGG:ath:AT3G58040`KO:K04506	GO:0005737^cellular_component^cytoplasm`GO:0005829^cellular_component^cytosol`GO:0005634^cellular_component^nucleus`GO:0031624^molecular_function^ubiquitin conjugating enzyme binding`GO:0061630^molecular_function^ubiquitin protein ligase activity`GO:0004842^molecular_function^ubiquitin-protein transferase activity`GO:0008270^molecular_function^zinc ion binding`GO:0007275^biological_process^multic…	GO:0005737^cellular_component^cytoplasm`GO:0005634^cellular_component^nucleus`GO:0016740^molecular_function^transferase activity`GO:0008270^molecular_function^zinc ion binding`GO:0007275^biological_process^multicellular organism development`GO:0016567^biological_process^protein ubiquitination`GO:2000785^biological_process^regulation of autophagosome assembly`GO:0006511^biological_process^ubiquiti…	GO:0006511^biological_process^ubiquitin-dependent protein catabolic process`GO:0007275^biological_process^multicellular organism development`GO:0005634^cellular_component^nucleus
Cluster-14873.32830	-3.1451	3.85209	-3.18993	0.00360423	0.0192292	-2.61157	tan	contig262973.1	BHMT1_XENLA^BHMT1_XENLA^Q:48-386,H:275-387^72.566%ID^E:4.12e-54^RecName: Full=Betaine--homocysteine S-methyltransferase 1	BHMT1_XENLA^BHMT1_XENLA^Q:1-117,H:278-394^69.231%ID^E:1.6e-56^RecName: Full=Betaine--homocysteine S-methyltransferase 1	XP_008334187.1^XP_008334187.1^Q:48-407,H:271-390^71.7%ID^E:3.9e-48^.^.`XP_022048002.1^XP_022048002.1^Q:48-407,H:273-392^71.7%ID^E:1.1e-47^.^.`XP_022048003.1^XP_022048003.1^Q:48-407,H:271-390^71.7%ID^E:1.1e-47^.^.`XP_022048004.1^XP_022048004.1^Q:48-407,H:270-389^71.7%ID^E:1.1e-47^.^.`ADM34984.1^ADM34984.1^Q:48-407,H:271-390^71.7%ID^E:1.5e-47^.^.	XP_008334187.1^XP_008334187.1^Q:1-117,H:274-390^71.8%ID^E:6.9e-47^.^.`XP_022048002.1^XP_022048002.1^Q:1-117,H:276-392^71.8%ID^E:2e-46^.^.`XP_022048003.1^XP_022048003.1^Q:1-117,H:274-390^71.8%ID^E:2e-46^.^.`XP_022048004.1^XP_022048004.1^Q:1-117,H:273-389^71.8%ID^E:2e-46^.^.`ADM34984.1^ADM34984.1^Q:1-117,H:274-390^71.8%ID^E:2.6e-46^.^.	PF02574.16^S-methyl_trans^Homocysteine S-methyltransferase^2-33^E:5.6e-06	.	KEGG:xla:495275`KO:K00544	GO:0005737^cellular_component^cytoplasm`GO:0047150^molecular_function^betaine-homocysteine S-methyltransferase activity`GO:0008270^molecular_function^zinc ion binding`GO:0006579^biological_process^amino-acid betaine catabolic process`GO:0009086^biological_process^methionine biosynthetic process`GO:0032259^biological_process^methylation	GO:0005737^cellular_component^cytoplasm`GO:0047150^molecular_function^betaine-homocysteine S-methyltransferase activity`GO:0008270^molecular_function^zinc ion binding`GO:0006579^biological_process^amino-acid betaine catabolic process`GO:0009086^biological_process^methionine biosynthetic process`GO:0032259^biological_process^methylation	.
Cluster-14873.72689	-3.13908	-2.57504	-3.12594	0.00421854	0.0217187	-2.07994	grey	contig372464.1	.	.	.	.	.	.	.	.	.	.
Cluster-14873.69151	-3.13379	-3.82976	-2.74833	0.0105597	0.0444293	-2.86072	grey	contig123226.1	BRC1_DROME^BRC1_DROME^Q:128-463,H:5-115^38.393%ID^E:5.53e-20^RecName: Full=Broad-complex core protein isoforms 1/2/3/4/5	BRC4_DROME^BRC4_DROME^Q:5-116,H:5-115^38.393%ID^E:1.84e-20^RecName: Full=Broad-complex core protein isoform 6	XP_026849246.1^XP_026849246.1^Q:128-478,H:4-120^36.8%ID^E:5e-17^.^.`XP_026849244.1^XP_026849244.1^Q:128-478,H:4-120^36.8%ID^E:5e-17^.^.`XP_026849245.1^XP_026849245.1^Q:128-478,H:4-120^36.8%ID^E:5e-17^.^.`KMQ96547.1^KMQ96547.1^Q:176-463,H:25-121^46.4%ID^E:6.6e-17^.^.`BBA65757.1^BBA65757.1^Q:116-499,H:1-126^36.7%ID^E:6.6e-17^.^.	XP_026849246.1^XP_026849246.1^Q:5-121,H:4-120^36.8%ID^E:4.6e-17^.^.`XP_026849244.1^XP_026849244.1^Q:5-121,H:4-120^36.8%ID^E:4.6e-17^.^.`XP_026849245.1^XP_026849245.1^Q:5-121,H:4-120^36.8%ID^E:4.6e-17^.^.`KMQ96547.1^KMQ96547.1^Q:21-116,H:25-121^46.4%ID^E:6e-17^.^.`BBA65757.1^BBA65757.1^Q:1-128,H:1-126^36.7%ID^E:6e-17^.^.	PF00651.31^BTB^BTB/POZ domain^22-116^E:1e-19`PF13913.6^zf-C2HC_2^zinc-finger of a C2HC-type^386-404^E:0.13`PF13912.6^zf-C2H2_6^C2H2-type zinc finger^388-405^E:0.052	ENOG410YRXI^BTB/POZ domain	KEGG:dme:Dmel_CG11491`KO:K02174	GO:0005634^cellular_component^nucleus`GO:0003677^molecular_function^DNA binding`GO:0046872^molecular_function^metal ion binding`GO:0000977^molecular_function^RNA polymerase II regulatory region sequence-specific DNA binding`GO:0006914^biological_process^autophagy`GO:0008219^biological_process^cell death`GO:0071390^biological_process^cellular response to ecdysone`GO:0001752^biological_process^comp…	GO:0005634^cellular_component^nucleus`GO:0003677^molecular_function^DNA binding`GO:0046872^molecular_function^metal ion binding`GO:0000977^molecular_function^RNA polymerase II regulatory region sequence-specific DNA binding`GO:0006914^biological_process^autophagy`GO:0008219^biological_process^cell death`GO:0071390^biological_process^cellular response to ecdysone`GO:0001752^biological_process^comp…	GO:0005515^molecular_function^protein binding
Cluster-22483.0	-3.12918	-0.144397	-7.07687	1.33e-07	1.08e-05	7.59905	midnightblue	contig176916.1	AKT6_ARATH^AKT6_ARATH^Q:174-683,H:552-714^28.824%ID^E:1.02e-07^RecName: Full=Potassium channel AKT6	AKT6_ARATH^AKT6_ARATH^Q:27-203,H:552-723^29.05%ID^E:1.49e-09^RecName: Full=Potassium channel AKT6	.	.	.	ENOG410XPSE^Potassium voltage-gated channel, subfamily H (Eag-related), member	KEGG:ath:AT2G25600`KO:K21867	GO:0016021^cellular_component^integral component of membrane`GO:0005249^molecular_function^voltage-gated potassium channel activity`GO:0034765^biological_process^regulation of ion transmembrane transport	GO:0016021^cellular_component^integral component of membrane`GO:0005249^molecular_function^voltage-gated potassium channel activity`GO:0034765^biological_process^regulation of ion transmembrane transport	.
Cluster-14873.17956	-3.12389	0.208627	-3.14646	0.00400861	0.0208544	-2.23079	yellow	contig271953.1	.	.	.	.	.	.	.	.	.	.
Cluster-7058.1	-3.11555	-2.62756	-3.09671	0.00453576	0.0229574	-2.14207	midnightblue	contig349556.1	DHGL_DROPS^DHGL_DROPS^Q:1-447,H:460-615^38.994%ID^E:2.32e-19^RecName: Full=Glucose dehydrogenase [FAD, quinone]	DHGL_DROPS^DHGL_DROPS^Q:1-149,H:460-615^38.994%ID^E:9.74e-28^RecName: Full=Glucose dehydrogenase [FAD, quinone]	KNC26963.1^KNC26963.1^Q:1-429,H:456-605^53.3%ID^E:4.6e-35^.^.`XP_013105646.1^XP_013105646.1^Q:1-444,H:456-610^51%ID^E:2.3e-34^.^.`XP_005189917.1^XP_005189917.1^Q:1-429,H:732-881^52%ID^E:3e-34^.^.`XP_019541414.1^XP_019541414.1^Q:1-438,H:468-620^54.2%ID^E:5.1e-34^.^.`XP_019541416.1^XP_019541416.1^Q:1-438,H:373-525^54.2%ID^E:5.1e-34^.^.	KNC26963.1^KNC26963.1^Q:1-143,H:456-605^53.3%ID^E:4.3e-35^.^.`XP_005189917.1^XP_005189917.1^Q:1-143,H:732-881^52%ID^E:2.8e-34^.^.`XP_013105646.1^XP_013105646.1^Q:1-148,H:456-610^51%ID^E:2.8e-34^.^.`XP_019541414.1^XP_019541414.1^Q:1-146,H:468-620^54.2%ID^E:4.8e-34^.^.`XP_019541416.1^XP_019541416.1^Q:1-146,H:373-525^54.2%ID^E:4.8e-34^.^.	PF05199.13^GMC_oxred_C^GMC oxidoreductase^1-134^E:2e-38	.	.	GO:0005576^cellular_component^extracellular region`GO:0050660^molecular_function^flavin adenine dinucleotide binding`GO:0016614^molecular_function^oxidoreductase activity, acting on CH-OH group of donors	GO:0005576^cellular_component^extracellular region`GO:0050660^molecular_function^flavin adenine dinucleotide binding`GO:0016614^molecular_function^oxidoreductase activity, acting on CH-OH group of donors	GO:0016614^molecular_function^oxidoreductase activity, acting on CH-OH group of donors`GO:0055114^biological_process^oxidation-reduction process
Cluster-21750.0	-3.11465	-2.2413	-5.03579	2.79e-05	0.000451522	2.54412	midnightblue	contig319531.1	.	.	XP_023343712.1^XP_023343712.1^Q:56-430,H:1-124^50.4%ID^E:5.9e-23^.^.`XP_023343714.1^XP_023343714.1^Q:56-370,H:1-105^49.5%ID^E:1.6e-15^.^.`XP_023343713.1^XP_023343713.1^Q:56-430,H:1-102^38.4%ID^E:1.6e-12^.^.	XP_023343712.1^XP_023343712.1^Q:1-125,H:1-124^50.4%ID^E:1e-22^.^.`XP_023343714.1^XP_023343714.1^Q:1-105,H:1-105^49.5%ID^E:2e-15^.^.`XP_023343713.1^XP_023343713.1^Q:1-125,H:1-102^38.4%ID^E:2.7e-12^.^.	.	.	.	.	.	.
Cluster-23764.0	-3.11054	-3.21198	-3.82461	0.000705099	0.00528797	-0.429075	pink	contig338688.1	.	.	.	.	.	.	.	.	.	.
Cluster-14873.25218	-3.10391	-1.92146	-3.49322	0.00166679	0.0104135	-1.26317	lightyellow	contig454166.1	.	LRC40_MOUSE^LRC40_MOUSE^Q:1-101,H:474-573^34.653%ID^E:2.71e-09^RecName: Full=Leucine-rich repeat-containing protein 40	XP_023324553.1^XP_023324553.1^Q:2-337,H:132-243^55.4%ID^E:2.3e-25^.^.`XP_018013460.1^XP_018013460.1^Q:2-337,H:92-203^42.9%ID^E:8.8e-17^.^.`XP_019868665.1^XP_019868665.1^Q:2-337,H:100-211^39.3%ID^E:2.2e-15^.^.`PSN30738.1^PSN30738.1^Q:11-337,H:61-169^38.5%ID^E:1.1e-14^.^.`XP_002430620.1^XP_002430620.1^Q:2-337,H:98-210^43.4%ID^E:3.4e-13^.^.	XP_023324553.1^XP_023324553.1^Q:1-112,H:132-243^55.4%ID^E:4.9e-25^.^.`XP_018013460.1^XP_018013460.1^Q:1-112,H:92-203^42.9%ID^E:1.9e-16^.^.`XP_019868665.1^XP_019868665.1^Q:1-112,H:100-211^39.3%ID^E:4.6e-15^.^.`PSN30738.1^PSN30738.1^Q:4-112,H:61-169^38.5%ID^E:2.3e-14^.^.`XP_002430620.1^XP_002430620.1^Q:1-112,H:98-210^43.4%ID^E:7.3e-13^.^.	PF00560.33^LRR_1^Leucine Rich Repeat^2-17^E:21`PF13306.6^LRR_5^BspA type Leucine rich repeat region (6 copies)^11-79^E:0.065`PF00560.33^LRR_1^Leucine Rich Repeat^23-38^E:62`PF00560.33^LRR_1^Leucine Rich Repeat^70-83^E:46	COG4886^leucine Rich Repeat	KEGG:mmu:67144	.	.	GO:0005515^molecular_function^protein binding
Cluster-14873.70075	-3.10346	-3.24496	-3.11181	0.00436914	0.0222867	-2.09282	black	contig324946.1	.	.	.	.	.	.	.	.	.	.
Cluster-14873.53663	-3.10044	0.863197	-4.8786	4.25e-05	0.00060812	2.05497	yellow	contig377821.1	.	.	.	.	.	.	.	.	.	.
Cluster-10485.0	-3.09874	-3.55051	-3.11139	0.0043737	0.0223053	-2.08768	blue	contig431434.1	.	.	.	.	.	.	.	.	.	.
Cluster-14873.30479	-3.09638	-3.8998	-2.71023	0.011555	0.0477601	-2.95455	grey	contig140937.1	BTB6A_DANRE^BTB6A_DANRE^Q:225-530,H:155-252^32.353%ID^E:2.16e-07^RecName: Full=BTB/POZ domain-containing protein 6-A	BPM1_ARATH^BPM1_ARATH^Q:55-141,H:213-308^38.384%ID^E:9.2e-08^RecName: Full=BTB/POZ and MATH domain-containing protein 1	PRD24361.1^PRD24361.1^Q:213-494,H:122-208^40.4%ID^E:3.9e-08^.^.`XP_020282769.1^XP_020282769.1^Q:198-482,H:36-131^40.4%ID^E:8.7e-08^.^.`XP_020282772.1^XP_020282772.1^Q:198-482,H:36-131^40.4%ID^E:8.7e-08^.^.`XP_012215292.1^XP_012215292.1^Q:198-458,H:35-118^42.5%ID^E:2.5e-07^.^.`XP_014369884.1^XP_014369884.1^Q:222-587,H:39-151^36.1%ID^E:3.3e-07^.^.	PRD24361.1^PRD24361.1^Q:54-147,H:122-208^40.4%ID^E:3.7e-08^.^.`XP_020282769.1^XP_020282769.1^Q:49-143,H:36-131^40.4%ID^E:8.3e-08^.^.`XP_020282772.1^XP_020282772.1^Q:49-143,H:36-131^40.4%ID^E:8.3e-08^.^.`XP_012215292.1^XP_012215292.1^Q:49-135,H:35-118^42.5%ID^E:2.4e-07^.^.`XP_014369884.1^XP_014369884.1^Q:57-178,H:39-151^36.1%ID^E:3.2e-07^.^.	PF00651.31^BTB^BTB/POZ domain^54-141^E:1.9e-15	ENOG410XQ3X^nervous system development	KEGG:ath:AT5G19000`KO:K10523	GO:0005829^cellular_component^cytosol`GO:0005634^cellular_component^nucleus`GO:0022008^biological_process^neurogenesis`GO:0050767^biological_process^regulation of neurogenesis	GO:0005634^cellular_component^nucleus`GO:0042802^molecular_function^identical protein binding`GO:0071472^biological_process^cellular response to salt stress`GO:0042631^biological_process^cellular response to water deprivation`GO:0016567^biological_process^protein ubiquitination`GO:0006970^biological_process^response to osmotic stress	GO:0005515^molecular_function^protein binding
Cluster-14873.499	-3.09135	-2.38788	-3.45022	0.00186103	0.0113691	-1.3521	midnightblue	contig103703.1	CSK_MOUSE^CSK_MOUSE^Q:462-1328,H:185-443^40.138%ID^E:1.04e-55^RecName: Full=Tyrosine-protein kinase CSK	CSK_MOUSE^CSK_MOUSE^Q:154-442,H:185-443^40.138%ID^E:2.69e-56^RecName: Full=Tyrosine-protein kinase CSK	XP_023344023.1^XP_023344023.1^Q:477-1307,H:201-469^39.5%ID^E:4.7e-48^.^.`XP_023344030.1^XP_023344030.1^Q:477-1307,H:123-391^39.5%ID^E:4.7e-48^.^.`4UEU_A^4UEU_A^Q:465-1334,H:4-269^40.1%ID^E:2.9e-45^.^.`XP_003228817.2^XP_003228817.2^Q:462-1325,H:229-486^40.6%ID^E:1.4e-44^.^.`XP_008120791.1^XP_008120791.1^Q:462-1325,H:185-442^40.6%ID^E:1.4e-44^.^.	XP_023344023.1^XP_023344023.1^Q:159-435,H:201-469^39.5%ID^E:4.3e-48^.^.`XP_023344030.1^XP_023344030.1^Q:159-435,H:123-391^39.5%ID^E:4.3e-48^.^.`4UEU_A^4UEU_A^Q:155-444,H:4-269^40.1%ID^E:1.5e-45^.^.`XP_003228817.2^XP_003228817.2^Q:154-441,H:229-486^40.6%ID^E:9.9e-45^.^.`XP_008120791.1^XP_008120791.1^Q:154-441,H:185-442^40.6%ID^E:9.9e-45^.^.	PF00069.25^Pkinase^Protein kinase domain^166-443^E:5e-46`PF07714.17^Pkinase_Tyr^Protein tyrosine kinase^168-439^E:9.8e-72	COG0515^Serine Threonine protein kinase	KEGG:mmu:12988`KO:K05728	GO:0005911^cellular_component^cell-cell junction`GO:0005737^cellular_component^cytoplasm`GO:0045121^cellular_component^membrane raft`GO:0005886^cellular_component^plasma membrane`GO:0005524^molecular_function^ATP binding`GO:0042802^molecular_function^identical protein binding`GO:0046872^molecular_function^metal ion binding`GO:0004715^molecular_function^non-membrane spanning protein tyrosine kinas…	GO:0005911^cellular_component^cell-cell junction`GO:0005737^cellular_component^cytoplasm`GO:0045121^cellular_component^membrane raft`GO:0005886^cellular_component^plasma membrane`GO:0005524^molecular_function^ATP binding`GO:0042802^molecular_function^identical protein binding`GO:0046872^molecular_function^metal ion binding`GO:0004715^molecular_function^non-membrane spanning protein tyrosine kinas…	GO:0004672^molecular_function^protein kinase activity`GO:0005524^molecular_function^ATP binding`GO:0006468^biological_process^protein phosphorylation
Cluster-14873.38965	-3.08963	-3.04315	-3.75096	0.000854942	0.0061792	-0.61408	yellow	contig560923.1	.	.	.	.	.	.	.	.	.	.
Cluster-14873.17364	-3.0824	-2.16865	-3.90142	0.000576285	0.00452255	-0.28115	blue	contig273669.1	.	.	.	.	.	.	.	.	.	.
Cluster-14873.21464	-3.07204	2.25154	-4.22287	0.000246	0.00230275	0.243783	yellow	contig263647.1	.	.	.	.	.	.	.	.	.	.
Cluster-14873.29206	-3.07193	-2.0968	-4.90075	4e-05	0.000584083	2.20635	blue	contig294024.1	.	.	.	.	.	.	.	.	.	.
Cluster-17901.0	-3.06706	-1.59627	-3.19546	0.00354712	0.0189886	-1.9758	grey	contig183896.1	.	.	.	.	.	.	.	.	.	.
Cluster-14873.44053	-3.0669	1.5437	-3.76408	0.000826125	0.00602421	-0.871626	yellow	contig32925.1	PAXI1_XENLA^PAXI1_XENLA^Q:727-1359,H:1029-1250^30.631%ID^E:9.88e-28^RecName: Full=PAX-interacting protein 1	PAXI1_XENLA^PAXI1_XENLA^Q:227-437,H:1029-1250^30.631%ID^E:1.98e-29^RecName: Full=PAX-interacting protein 1	XP_023332132.1^XP_023332132.1^Q:772-1377,H:1787-1989^40.4%ID^E:2.2e-40^.^.`KZS16995.1^KZS16995.1^Q:784-1344,H:1426-1609^40.6%ID^E:8.3e-32^.^.`XP_024871465.1^XP_024871465.1^Q:772-1344,H:1173-1359^39.3%ID^E:4.5e-30^.^.`XP_024871464.1^XP_024871464.1^Q:772-1344,H:1191-1377^39.3%ID^E:4.5e-30^.^.`XP_012221801.1^XP_012221801.1^Q:772-1344,H:1150-1336^39.3%ID^E:1.3e-29^.^.	XP_023332132.1^XP_023332132.1^Q:242-443,H:1787-1989^40.4%ID^E:8.6e-41^.^.`KZS16995.1^KZS16995.1^Q:246-432,H:1426-1609^40.6%ID^E:4.3e-32^.^.`XP_024871465.1^XP_024871465.1^Q:242-432,H:1173-1359^39.3%ID^E:2.3e-30^.^.`XP_024871464.1^XP_024871464.1^Q:242-432,H:1191-1377^39.3%ID^E:2.3e-30^.^.`XP_012221801.1^XP_012221801.1^Q:242-432,H:1150-1336^39.3%ID^E:6.8e-30^.^.	PF16770.5^RTT107_BRCT_5^Regulator of Ty1 transposition protein 107 BRCT domain^258-308^E:7.6e-09	.	.	GO:0005634^cellular_component^nucleus`GO:0006281^biological_process^DNA repair	GO:0005634^cellular_component^nucleus`GO:0006281^biological_process^DNA repair	.
Cluster-14913.1	-3.06669	-3.56353	-3.05787	0.00499275	0.0247792	-2.20581	blue	contig537091.1	.	.	.	.	.	.	.	.	.	.
Cluster-14873.35658	-3.06515	-4.35961	-2.79985	0.0093415	0.0403886	-2.74501	brown	contig373623.1	.	.	.	.	.	.	.	.	.	.
Cluster-14873.69518	-3.06406	-2.37942	-3.03592	0.00527011	0.0258029	-2.30243	blue	contig47105.1	.	.	.	.	.	.	.	.	.	.
Cluster-14913.0	-3.05775	-2.7153	-2.75754	0.0103315	0.0437018	-2.89406	blue	contig408520.1	.	.	.	.	.	.	.	.	.	.
Cluster-14873.13522	-3.05366	-3.06003	-3.53837	0.00148408	0.00949459	-1.11739	blue	contig239892.1	YDJ1_CAEEL^YDJ1_CAEEL^Q:2-640,H:62-302^27.755%ID^E:4.31e-30^RecName: Full=Uncharacterized protein ZK1073.1	YDJ1_CAEEL^YDJ1_CAEEL^Q:1-213,H:62-302^27.755%ID^E:3.88e-30^RecName: Full=Uncharacterized protein ZK1073.1	XP_023333500.1^XP_023333500.1^Q:2-733,H:67-350^33.6%ID^E:1.1e-30^.^.`XP_015789206.1^XP_015789206.1^Q:2-628,H:85-290^35.9%ID^E:1.8e-30^.^.`XP_018006890.1^XP_018006890.1^Q:2-673,H:73-337^29.8%ID^E:5.8e-29^.^.`XP_018006892.1^XP_018006892.1^Q:2-673,H:60-324^29.8%ID^E:5.8e-29^.^.`XP_004537038.1^XP_004537038.1^Q:2-649,H:107-359^34.8%ID^E:9.9e-29^.^.	XP_023333500.1^XP_023333500.1^Q:1-244,H:67-350^33.6%ID^E:1.1e-30^.^.`XP_015789206.1^XP_015789206.1^Q:1-209,H:85-290^35.9%ID^E:1.8e-30^.^.`XP_018006890.1^XP_018006890.1^Q:1-224,H:73-337^29.8%ID^E:5.8e-29^.^.`XP_018006892.1^XP_018006892.1^Q:1-224,H:60-324^29.8%ID^E:5.8e-29^.^.`XP_004537038.1^XP_004537038.1^Q:1-216,H:107-359^34.8%ID^E:9.9e-29^.^.	PF03096.14^Ndr^Ndr family^2-98^E:1.1e-23`PF03096.14^Ndr^Ndr family^97-198^E:3.4e-16	ENOG410XSPF^NDRG family member	KEGG:cel:CELE_ZK1073.1	.	.	.
Cluster-14873.36472	-3.05303	-2.70078	-4.32443	0.000187648	0.00185923	0.776608	tan	contig548904.1	.	.	.	.	.	.	.	.	.	.
Cluster-14873.7179	-3.04612	-0.268856	-2.92445	0.00692032	0.0319462	-2.6628	grey	contig100091.1	SC6A5_HUMAN^SC6A5_HUMAN^Q:59-1108,H:171-499^45.48%ID^E:2.44e-103^RecName: Full=Sodium- and chloride-dependent glycine transporter 2	SC6A5_HUMAN^SC6A5_HUMAN^Q:1-108,H:527-635^46.789%ID^E:1.51e-25^RecName: Full=Sodium- and chloride-dependent glycine transporter 2	XP_013789084.1^XP_013789084.1^Q:104-1108,H:37-365^57.4%ID^E:1.4e-100^.^.`XP_018024135.1^XP_018024135.1^Q:47-1105,H:3-348^54.2%ID^E:9.6e-97^.^.`KYQ57887.1^KYQ57887.1^Q:107-1132,H:28-360^48.3%ID^E:2.3e-90^.^.`XP_018299911.1^XP_018299911.1^Q:107-1132,H:29-361^48.3%ID^E:2.3e-90^.^.`XP_012282987.1^XP_012282987.1^Q:47-1105,H:4-350^48.7%ID^E:3.9e-90^.^.	XP_022256388.1^XP_022256388.1^Q:1-108,H:345-452^57.4%ID^E:1.3e-27^.^.`XP_013789084.1^XP_013789084.1^Q:1-108,H:393-500^58.3%ID^E:1.9e-26^.^.`XP_018024135.1^XP_018024135.1^Q:1-108,H:377-484^54.6%ID^E:1.2e-25^.^.`XP_018024134.1^XP_018024134.1^Q:1-108,H:334-441^56.5%ID^E:4.7e-25^.^.`ROT69478.1^ROT69478.1^Q:1-108,H:321-428^53.7%ID^E:1e-24^.^.	PF00209.18^SNF^Sodium:neurotransmitter symporter family^1-108^E:2.3e-32	COG0733^Transporter	KEGG:hsa:9152`KO:K05038	GO:0098690^cellular_component^glycinergic synapse`GO:0016021^cellular_component^integral component of membrane`GO:0099056^cellular_component^integral component of presynaptic membrane`GO:0005886^cellular_component^plasma membrane`GO:0015375^molecular_function^glycine:sodium symporter activity`GO:0046872^molecular_function^metal ion binding`GO:0007268^biological_process^chemical synaptic transmiss…	GO:0098690^cellular_component^glycinergic synapse`GO:0016021^cellular_component^integral component of membrane`GO:0099056^cellular_component^integral component of presynaptic membrane`GO:0005886^cellular_component^plasma membrane`GO:0015375^molecular_function^glycine:sodium symporter activity`GO:0046872^molecular_function^metal ion binding`GO:0007268^biological_process^chemical synaptic transmiss…	GO:0016021^cellular_component^integral component of membrane
Cluster-23309.0	-3.0175	-2.85203	-3.21149	0.00340756	0.0184144	-1.88756	green	contig160122.1	.	.	XP_013785274.1^XP_013785274.1^Q:13-1017,H:254-591^27.8%ID^E:1.1e-28^.^.`XP_022243335.1^XP_022243335.1^Q:4-1017,H:250-590^28.1%ID^E:4.1e-28^.^.`XP_013072630.1^XP_013072630.1^Q:13-1020,H:197-539^27.6%ID^E:9.4e-17^.^.`XP_013073148.1^XP_013073148.1^Q:28-1020,H:57-390^27.4%ID^E:8e-16^.^.`XP_013073149.1^XP_013073149.1^Q:13-1020,H:190-530^27.2%ID^E:3e-15^.^.	XP_013785274.1^XP_013785274.1^Q:5-339,H:254-591^27.8%ID^E:7.5e-29^.^.`XP_022243335.1^XP_022243335.1^Q:2-339,H:250-590^28.1%ID^E:2.9e-28^.^.`XP_013072630.1^XP_013072630.1^Q:5-340,H:197-539^27.6%ID^E:5.1e-17^.^.`XP_013073148.1^XP_013073148.1^Q:10-340,H:57-390^27.4%ID^E:5.6e-16^.^.`XP_013073149.1^XP_013073149.1^Q:5-340,H:190-530^27.2%ID^E:2.1e-15^.^.	PF13151.6^DUF3990^Protein of unknown function (DUF3990)^180-280^E:1.3e-07	.	.	.	.	.
Cluster-23907.0	-3.01506	-2.72997	-3.37413	0.00225981	0.0133154	-1.51067	blue	contig115826.1	FAAH1_CAEEL^FAAH1_CAEEL^Q:101-565,H:411-566^32.298%ID^E:7.5e-20^RecName: Full=Fatty acid amide hydrolase 1	FAAH1_CAEEL^FAAH1_CAEEL^Q:34-188,H:411-566^32.298%ID^E:5.96e-22^RecName: Full=Fatty acid amide hydrolase 1	XP_023329239.1^XP_023329239.1^Q:2-583,H:414-607^40.7%ID^E:3.1e-41^.^.`XP_023329240.1^XP_023329240.1^Q:2-583,H:414-607^40.7%ID^E:3.1e-41^.^.`PDM65441.1^PDM65441.1^Q:167-565,H:803-935^36.8%ID^E:3.9e-20^.^.`PDM80311.1^PDM80311.1^Q:182-565,H:1358-1485^38.3%ID^E:3.6e-18^.^.`EGT45502.1^EGT45502.1^Q:101-565,H:411-566^33.5%ID^E:5.2e-17^.^.	XP_023329239.1^XP_023329239.1^Q:1-194,H:414-607^40.7%ID^E:2.2e-41^.^.`XP_023329240.1^XP_023329240.1^Q:1-194,H:414-607^40.7%ID^E:2.2e-41^.^.`PDM65441.1^PDM65441.1^Q:56-188,H:803-935^36.8%ID^E:2.1e-20^.^.`PDM80311.1^PDM80311.1^Q:61-188,H:1358-1485^38.3%ID^E:2e-18^.^.`EGT45502.1^EGT45502.1^Q:34-188,H:411-566^33.5%ID^E:2.9e-17^.^.	PF01425.21^Amidase^Amidase^54-181^E:2.7e-10	COG0154^Allows the formation of correctly charged Gln-tRNA(Gln) through the transamidation of misacylated Glu-tRNA(Gln) in organisms which lack glutaminyl-tRNA synthetase. The reaction takes place in the presence of glutamine and ATP through an activated gamma-phospho-Glu-tRNA(Gln) (By similarity)	KEGG:cel:CELE_B0218.1`KO:K15528	GO:0004040^molecular_function^amidase activity`GO:0103073^molecular_function^anandamide amidohydrolase activity`GO:0017064^molecular_function^fatty acid amide hydrolase activity`GO:0102077^molecular_function^oleamide hydrolase activity`GO:0009062^biological_process^fatty acid catabolic process`GO:0048680^biological_process^positive regulation of axon regeneration	GO:0004040^molecular_function^amidase activity`GO:0103073^molecular_function^anandamide amidohydrolase activity`GO:0017064^molecular_function^fatty acid amide hydrolase activity`GO:0102077^molecular_function^oleamide hydrolase activity`GO:0009062^biological_process^fatty acid catabolic process`GO:0048680^biological_process^positive regulation of axon regeneration	.
Cluster-14873.69176	-3.00112	-3.62254	-2.99682	0.00580093	0.0278242	-2.3427	black	contig215745.1	.	.	.	.	.	.	.	.	.	.
Cluster-20508.0	-2.9921	-0.856722	-4.94541	3.55e-05	0.000535302	2.29618	blue	contig64531.1	NPT2B_RAT^NPT2B_RAT^Q:115-1551,H:97-613^47.002%ID^E:9.54e-110^RecName: Full=Sodium-dependent phosphate transport protein 2B	NPT2B_HUMAN^NPT2B_HUMAN^Q:17-495,H:97-613^48.549%ID^E:8.49e-142^RecName: Full=Sodium-dependent phosphate transport protein 2B	XP_023328391.1^XP_023328391.1^Q:97-1527,H:12-503^57%ID^E:1.5e-139^.^.`QBA29885.1^QBA29885.1^Q:97-1617,H:44-557^49.3%ID^E:4.4e-123^.^.`RXG70595.1^RXG70595.1^Q:97-1563,H:72-561^49%ID^E:9.8e-123^.^.`KZS21382.1^KZS21382.1^Q:121-1653,H:96-602^49.1%ID^E:9.8e-123^.^.`ODN00160.1^ODN00160.1^Q:88-1551,H:80-599^49.3%ID^E:3.7e-122^.^.	XP_023328391.1^XP_023328391.1^Q:11-487,H:12-503^57%ID^E:1.3e-139^.^.`QBA29885.1^QBA29885.1^Q:11-517,H:44-557^49.3%ID^E:5e-123^.^.`KZS21382.1^KZS21382.1^Q:19-529,H:96-602^49.1%ID^E:8.5e-123^.^.`RXG70595.1^RXG70595.1^Q:11-499,H:72-561^49%ID^E:1.1e-122^.^.`ODN00160.1^ODN00160.1^Q:8-495,H:80-599^49.3%ID^E:3.2e-122^.^.	PF02690.15^Na_Pi_cotrans^Na+/Pi-cotransporter^30-150^E:4.2e-19`PF02690.15^Na_Pi_cotrans^Na+/Pi-cotransporter^266-385^E:6.5e-17	COG1283^Na Pi-cotransporter	KEGG:hsa:10568`KO:K14683	GO:0016324^cellular_component^apical plasma membrane`GO:0005903^cellular_component^brush border`GO:0031526^cellular_component^brush border membrane`GO:0005623^cellular_component^cell`GO:0016021^cellular_component^integral component of membrane`GO:0031528^cellular_component^microvillus membrane`GO:0005886^cellular_component^plasma membrane`GO:0031982^cellular_component^vesicle`GO:0042301^molecular…	GO:0016324^cellular_component^apical plasma membrane`GO:0005903^cellular_component^brush border`GO:0031526^cellular_component^brush border membrane`GO:0005623^cellular_component^cell`GO:0016021^cellular_component^integral component of membrane`GO:0005887^cellular_component^integral component of plasma membrane`GO:0005886^cellular_component^plasma membrane`GO:0031982^cellular_component^vesicle`GO:…	GO:0044341^biological_process^sodium-dependent phosphate transport`GO:0016020^cellular_component^membrane
Cluster-14873.74146	-2.99181	-3.23373	-2.73941	0.0107852	0.0451573	-2.90006	blue	contig136840.1	.	.	.	.	.	.	.	.	.	.
Cluster-14873.8034	-2.99013	0.0927567	-4.48412	0.000122438	0.00134455	1.07161	blue	contig234307.1	.	.	.	.	.	.	.	.	.	.
Cluster-14873.36471	-2.98249	-0.299902	-4.98492	3.19e-05	0.000495875	2.37509	tan	contig236297.1	MITF_HUMAN^MITF_HUMAN^Q:229-546,H:305-404^56.604%ID^E:1.02e-22^RecName: Full=Microphthalmia-associated transcription factor	MITF_HUMAN^MITF_HUMAN^Q:64-169,H:305-404^56.604%ID^E:2.33e-28^RecName: Full=Microphthalmia-associated transcription factor	XP_023338591.1^XP_023338591.1^Q:148-705,H:16-205^46.2%ID^E:2.8e-31^.^.`XP_015516584.1^XP_015516584.1^Q:58-591,H:252-420^47.8%ID^E:2.2e-28^.^.`OAD56485.1^OAD56485.1^Q:115-708,H:394-593^44.6%ID^E:3.8e-28^.^.`XP_017758135.1^XP_017758135.1^Q:115-708,H:295-494^44.6%ID^E:3.8e-28^.^.`XP_017758136.1^XP_017758136.1^Q:115-708,H:284-483^44.6%ID^E:3.8e-28^.^.	XP_023338591.1^XP_023338591.1^Q:37-222,H:16-205^46.2%ID^E:4.1e-31^.^.`XP_015516584.1^XP_015516584.1^Q:7-184,H:252-420^47.8%ID^E:1.9e-28^.^.`XP_012252483.1^XP_012252483.1^Q:7-184,H:346-514^47.8%ID^E:4.2e-28^.^.`XP_012252485.1^XP_012252485.1^Q:7-184,H:261-429^47.8%ID^E:4.2e-28^.^.`OAD56485.1^OAD56485.1^Q:26-223,H:394-593^44.6%ID^E:5.5e-28^.^.	PF00010.26^HLH^Helix-loop-helix DNA-binding domain^71-129^E:1.4e-14	ENOG4110SME^Transcription factor	KEGG:hsa:4286`KO:K09455	GO:0000790^cellular_component^nuclear chromatin`GO:0005654^cellular_component^nucleoplasm`GO:0005634^cellular_component^nucleus`GO:0032991^cellular_component^protein-containing complex`GO:0003682^molecular_function^chromatin binding`GO:0001228^molecular_function^DNA-binding transcription activator activity, RNA polymerase II-specific`GO:0000981^molecular_function^DNA-binding transcription factor …	GO:0000790^cellular_component^nuclear chromatin`GO:0005654^cellular_component^nucleoplasm`GO:0005634^cellular_component^nucleus`GO:0032991^cellular_component^protein-containing complex`GO:0003682^molecular_function^chromatin binding`GO:0001228^molecular_function^DNA-binding transcription activator activity, RNA polymerase II-specific`GO:0000981^molecular_function^DNA-binding transcription factor …	GO:0046983^molecular_function^protein dimerization activity
Cluster-21909.1	-2.96969	-1.06296	-3.54753	0.00144945	0.00931722	-1.18951	yellow	contig237917.1	.	.	.	.	.	.	.	.	.	.
Cluster-14873.64909	-2.96817	-2.26397	-3.09711	0.0045313	0.0229471	-2.16878	blue	contig55752.1	.	.	.	.	.	.	.	.	.	.
Cluster-14873.71356	-2.96568	0.768307	-5.93141	2.56e-06	8.25e-05	4.75239	tan	contig212319.1	MITF_MOUSE^MITF_MOUSE^Q:230-574,H:298-406^54.783%ID^E:1.18e-22^RecName: Full=Microphthalmia-associated transcription factor	MITF_MOUSE^MITF_MOUSE^Q:57-171,H:298-406^54.783%ID^E:5.55e-31^RecName: Full=Microphthalmia-associated transcription factor	XP_023338591.1^XP_023338591.1^Q:191-604,H:23-160^58%ID^E:9.1e-31^.^.`XP_023338598.1^XP_023338598.1^Q:71-607,H:36-208^44.1%ID^E:4.7e-27^.^.`XP_022655086.1^XP_022655086.1^Q:236-562,H:126-234^58.7%ID^E:2.3e-26^.^.`XP_022655090.1^XP_022655090.1^Q:236-562,H:118-226^58.7%ID^E:2.3e-26^.^.`XP_022655091.1^XP_022655091.1^Q:236-562,H:111-219^58.7%ID^E:2.3e-26^.^.	XP_023338591.1^XP_023338591.1^Q:44-181,H:23-160^58%ID^E:7.3e-31^.^.`XP_023338598.1^XP_023338598.1^Q:4-182,H:36-208^44.1%ID^E:3.7e-27^.^.`XP_022655086.1^XP_022655086.1^Q:59-167,H:126-234^58.7%ID^E:1.9e-26^.^.`XP_022655090.1^XP_022655090.1^Q:59-167,H:118-226^58.7%ID^E:1.9e-26^.^.`XP_022655091.1^XP_022655091.1^Q:59-167,H:111-219^58.7%ID^E:1.9e-26^.^.	PF00010.26^HLH^Helix-loop-helix DNA-binding domain^71-129^E:4.6e-15	ENOG4110SME^Transcription factor	KEGG:mmu:17342`KO:K09455	GO:0005634^cellular_component^nucleus`GO:0032991^cellular_component^protein-containing complex`GO:0003682^molecular_function^chromatin binding`GO:0003677^molecular_function^DNA binding`GO:0001228^molecular_function^DNA-binding transcription activator activity, RNA polymerase II-specific`GO:0003700^molecular_function^DNA-binding transcription factor activity`GO:0000981^molecular_function^DNA-bindi…	GO:0005634^cellular_component^nucleus`GO:0032991^cellular_component^protein-containing complex`GO:0003682^molecular_function^chromatin binding`GO:0003677^molecular_function^DNA binding`GO:0001228^molecular_function^DNA-binding transcription activator activity, RNA polymerase II-specific`GO:0003700^molecular_function^DNA-binding transcription factor activity`GO:0000981^molecular_function^DNA-bindi…	GO:0046983^molecular_function^protein dimerization activity
Cluster-14873.29412	-2.96315	-3.15948	-3.65921	0.00108566	0.00744297	-0.83543	blue	contig335484.1	.	.	.	.	.	.	.	.	.	.
Cluster-14873.38408	-2.95398	-0.0458936	-3.86458	0.000634892	0.00487953	-0.475785	midnightblue	contig116245.1	SOX14_DROME^SOX14_DROME^Q:391-642,H:165-248^64.286%ID^E:4.43e-29^RecName: Full=Putative transcription factor SOX-14	SOX14_DROME^SOX14_DROME^Q:40-156,H:165-278^58.12%ID^E:3.06e-38^RecName: Full=Putative transcription factor SOX-14	RZF48380.1^RZF48380.1^Q:391-744,H:23-140^62.7%ID^E:3.3e-35^.^.`XP_022189516.1^XP_022189516.1^Q:391-918,H:22-204^47.5%ID^E:2.8e-34^.^.`XP_023347932.1^XP_023347932.1^Q:391-729,H:13-123^68.1%ID^E:6.2e-34^.^.`XP_023342696.1^XP_023342696.1^Q:403-846,H:19-164^56.6%ID^E:8e-34^.^.`XP_014613502.1^XP_014613502.1^Q:391-699,H:22-124^68%ID^E:1.8e-33^.^.	RZF48380.1^RZF48380.1^Q:40-157,H:23-140^62.7%ID^E:2.2e-35^.^.`XP_022189516.1^XP_022189516.1^Q:40-215,H:22-204^47.5%ID^E:1.9e-34^.^.`XP_023347932.1^XP_023347932.1^Q:40-152,H:13-123^68.1%ID^E:4.2e-34^.^.`XP_023342696.1^XP_023342696.1^Q:44-191,H:19-164^56.6%ID^E:5.5e-34^.^.`XP_014613502.1^XP_014613502.1^Q:40-142,H:22-124^68%ID^E:1.2e-33^.^.	PF00505.19^HMG_box^HMG (high mobility group) box^62-130^E:2e-23`PF09011.10^HMG_box_2^HMG-box domain^62-122^E:4.4e-08	ENOG4111PMB^SRY (Sex determining region Y)-box	KEGG:dme:Dmel_CG3090`KO:K23581	GO:0044798^cellular_component^nuclear transcription factor complex`GO:0005634^cellular_component^nucleus`GO:0008301^molecular_function^DNA binding, bending`GO:0000981^molecular_function^DNA-binding transcription factor activity, RNA polymerase II-specific`GO:0043565^molecular_function^sequence-specific DNA binding`GO:0009653^biological_process^anatomical structure morphogenesis`GO:0030154^biologi…	GO:0044798^cellular_component^nuclear transcription factor complex`GO:0005634^cellular_component^nucleus`GO:0008301^molecular_function^DNA binding, bending`GO:0000981^molecular_function^DNA-binding transcription factor activity, RNA polymerase II-specific`GO:0043565^molecular_function^sequence-specific DNA binding`GO:0009653^biological_process^anatomical structure morphogenesis`GO:0030154^biologi…	.
Cluster-14873.36047	-2.94335	-4.392	-2.92676	0.00688163	0.0318035	-2.47336	grey	contig432254.1	.	.	.	.	.	.	.	.	.	.
Cluster-14873.56872	-2.93671	-4.05337	-3.49468	0.00166059	0.0103827	-1.19687	blue	contig172835.1	HCE1_ORYLA^HCE1_ORYLA^Q:30-443,H:141-269^37.681%ID^E:2.05e-19^RecName: Full=High choriolytic enzyme 1	VMO1_HUMAN^VMO1_HUMAN^Q:155-316,H:42-199^37.195%ID^E:1.17e-24^RecName: Full=Vitelline membrane outer layer protein 1 homolog	WP_100294014.1^WP_100294014.1^Q:465-959,H:525-685^57.6%ID^E:3.8e-44^.^.`WP_006972783.1^WP_006972783.1^Q:465-959,H:261-425^53.3%ID^E:2.5e-43^.^.`WP_010380535.1^WP_010380535.1^Q:24-959,H:240-555^36.9%ID^E:4.2e-43^.^.`WP_039983063.1^WP_039983063.1^Q:465-959,H:389-550^50.3%ID^E:3.1e-38^.^.`PNQ56122.1^PNQ56122.1^Q:465-959,H:77-238^50.3%ID^E:3.1e-38^.^.	WP_100294014.1^WP_100294014.1^Q:155-319,H:525-685^57.6%ID^E:2.7e-44^.^.`WP_006972783.1^WP_006972783.1^Q:155-319,H:261-425^53.3%ID^E:1.7e-43^.^.`WP_010380535.1^WP_010380535.1^Q:8-319,H:240-555^36.9%ID^E:3e-43^.^.`WP_039983063.1^WP_039983063.1^Q:155-319,H:389-550^50.3%ID^E:2.2e-38^.^.`PNQ56122.1^PNQ56122.1^Q:155-319,H:77-238^50.3%ID^E:2.2e-38^.^.	PF01400.24^Astacin^Astacin (Peptidase family M12A)^5-148^E:1e-33`PF03762.17^VOMI^Vitelline membrane outer layer protein I (VOMI)^156-316^E:3.1e-39	ENOG4111VSS^vitelline membrane outer layer 1 homolog (chicken)	KEGG:hsa:284013	GO:0030133^cellular_component^transport vesicle`GO:0004222^molecular_function^metalloendopeptidase activity`GO:0008270^molecular_function^zinc ion binding	GO:0070062^cellular_component^extracellular exosome	GO:0004222^molecular_function^metalloendopeptidase activity`GO:0006508^biological_process^proteolysis
Cluster-14198.0	-2.91884	-2.2671	-3.52018	0.00155521	0.00984432	-1.18897	grey	contig522551.1	.	.	.	.	.	.	.	.	.	.
Cluster-14873.61077	-2.91473	-1.81862	-3.67369	0.0010456	0.00722791	-0.839161	blue	contig312107.1	.	.	XP_023346221.1^XP_023346221.1^Q:12-395,H:6-150^36.9%ID^E:4.1e-11^.^.`XP_023340554.1^XP_023340554.1^Q:12-386,H:6-144^31.7%ID^E:4.7e-07^.^.	XP_023346221.1^XP_023346221.1^Q:4-131,H:6-150^36.9%ID^E:3.6e-11^.^.`XP_023340554.1^XP_023340554.1^Q:4-128,H:6-144^31.7%ID^E:4.1e-07^.^.	.	.	.	.	.	.
Cluster-14873.11932	-2.91434	-2.48549	-4.91655	3.84e-05	0.000565483	2.24714	yellow	contig136821.1	NOCT_DROME^NOCT_DROME^Q:142-1176,H:213-607^43.939%ID^E:1.31e-101^RecName: Full=Nocturnin {ECO:0000303|PubMed:19581445, ECO:0000312|FlyBase:FBgn0261808}	NOCT_DROME^NOCT_DROME^Q:48-394,H:213-609^43.97%ID^E:9.07e-103^RecName: Full=Nocturnin {ECO:0000303|PubMed:19581445, ECO:0000312|FlyBase:FBgn0261808}	XP_023345950.1^XP_023345950.1^Q:175-1182,H:126-467^58%ID^E:6e-105^.^.`XP_014278677.1^XP_014278677.1^Q:139-1179,H:97-457^51%ID^E:5.6e-95^.^.`XP_022190369.1^XP_022190369.1^Q:139-1182,H:75-430^49.9%ID^E:5.8e-92^.^.`XP_014278678.1^XP_014278678.1^Q:172-1179,H:17-366^51.1%ID^E:7.6e-92^.^.`XP_018898391.1^XP_018898391.1^Q:142-1173,H:77-433^48.5%ID^E:9.9e-92^.^.	XP_023345950.1^XP_023345950.1^Q:59-394,H:126-467^58%ID^E:4.4e-105^.^.`XP_014278677.1^XP_014278677.1^Q:47-393,H:97-457^51%ID^E:5.4e-95^.^.`XP_022190369.1^XP_022190369.1^Q:47-394,H:75-430^49.9%ID^E:4.2e-92^.^.`XP_014278678.1^XP_014278678.1^Q:58-393,H:17-366^51.1%ID^E:5.5e-92^.^.`XP_018898391.1^XP_018898391.1^Q:48-391,H:77-433^48.5%ID^E:9.5e-92^.^.	PF03372.23^Exo_endo_phos^Endonuclease/Exonuclease/phosphatase family^123-368^E:9e-17	COG5239^Ccr4-NOT transcription complex, subunit	KEGG:dme:Dmel_CG31299`KO:K18764	GO:0030014^cellular_component^CCR4-NOT complex`GO:0005737^cellular_component^cytoplasm`GO:0000175^molecular_function^3'-5'-exoribonuclease activity`GO:0046872^molecular_function^metal ion binding`GO:0019178^molecular_function^NADP phosphatase activity`GO:0102757^molecular_function^NADPH phosphatase activity`GO:0045475^biological_process^locomotor rhythm`GO:0006739^biological_process^NADP metaboli…	GO:0030014^cellular_component^CCR4-NOT complex`GO:0005737^cellular_component^cytoplasm`GO:0000175^molecular_function^3'-5'-exoribonuclease activity`GO:0046872^molecular_function^metal ion binding`GO:0019178^molecular_function^NADP phosphatase activity`GO:0102757^molecular_function^NADPH phosphatase activity`GO:0045475^biological_process^locomotor rhythm`GO:0006739^biological_process^NADP metaboli…	.
Cluster-14873.23263	-2.91021	-2.28418	-3.29779	0.00274235	0.0155247	-1.70601	tan	contig371500.1	MLC1_DROVI^MLC1_DROVI^Q:14-454,H:4-149^40.816%ID^E:6.15e-33^RecName: Full=Myosin light chain alkali	MLC1_DROVI^MLC1_DROVI^Q:5-151,H:4-149^40.816%ID^E:5.51e-33^RecName: Full=Myosin light chain alkali	XP_023341480.1^XP_023341480.1^Q:2-463,H:2-155^83.8%ID^E:1.5e-69^.^.`AGT28472.1^AGT28472.1^Q:2-463,H:2-155^79.9%ID^E:2.1e-66^.^.`ACO13186.1^ACO13186.1^Q:11-454,H:12-159^66.9%ID^E:3.5e-53^.^.`ACO15084.1^ACO15084.1^Q:11-454,H:12-159^66.2%ID^E:1.7e-52^.^.`XP_023341478.1^XP_023341478.1^Q:14-454,H:5-151^51.7%ID^E:1e-36^.^.	XP_023341480.1^XP_023341480.1^Q:1-154,H:2-155^83.8%ID^E:1.5e-69^.^.`AGT28472.1^AGT28472.1^Q:1-154,H:2-155^79.9%ID^E:2.1e-66^.^.`ACO13186.1^ACO13186.1^Q:4-151,H:12-159^66.9%ID^E:2.6e-53^.^.`ACO15084.1^ACO15084.1^Q:4-151,H:12-159^66.2%ID^E:1.3e-52^.^.`XP_023341478.1^XP_023341478.1^Q:5-151,H:5-151^51.7%ID^E:9.9e-37^.^.	PF13202.6^EF-hand_5^EF hand^16-30^E:0.013	ENOG4111WV2^myosin alkali light chain 1	KEGG:dvi:Dvir_GJ10688	GO:0005859^cellular_component^muscle myosin complex`GO:0005509^molecular_function^calcium ion binding`GO:0007498^biological_process^mesoderm development	GO:0005859^cellular_component^muscle myosin complex`GO:0005509^molecular_function^calcium ion binding`GO:0007498^biological_process^mesoderm development	GO:0005509^molecular_function^calcium ion binding
Cluster-22979.4	-2.90872	-2.62866	-3.53927	0.00148063	0.00948062	-1.13111	grey	contig271845.1	.	.	.	.	.	.	.	.	.	.
Cluster-23442.0	-2.89903	-3.26917	-3.01489	0.00554955	0.0268681	-2.30894	yellow	contig317061.1	.	.	XP_023344242.1^XP_023344242.1^Q:152-514,H:12-132^47.1%ID^E:2.4e-24^.^.`XP_023344240.1^XP_023344240.1^Q:152-514,H:12-132^47.1%ID^E:2.4e-24^.^.`KZR98433.1^KZR98433.1^Q:245-496,H:24-107^40.5%ID^E:8.9e-11^.^.`KZS03099.1^KZS03099.1^Q:245-496,H:199-282^42.9%ID^E:9.9e-10^.^.`EFX62282.1^EFX62282.1^Q:245-496,H:114-197^36.9%ID^E:1.3e-09^.^.	XP_023344242.1^XP_023344242.1^Q:38-140,H:12-114^45.6%ID^E:6e-20^.^.`XP_023344240.1^XP_023344240.1^Q:38-140,H:12-114^45.6%ID^E:6e-20^.^.`KZR98433.1^KZR98433.1^Q:69-141,H:24-96^39.7%ID^E:6.8e-08^.^.`EFX73854.1^EFX73854.1^Q:69-142,H:206-279^37.8%ID^E:6.8e-08^.^.`KZS03099.1^KZS03099.1^Q:69-139,H:199-269^43.7%ID^E:1.2e-07^.^.	.	.	.	.	.	.
Cluster-15483.0	-2.89752	-4.69895	-2.94212	0.00662954	0.0309213	-2.43792	grey	contig253978.1	TENR_HUMAN^TENR_HUMAN^Q:88-591,H:1190-1341^40.237%ID^E:4.47e-25^RecName: Full=Tenascin-R	.	XP_020608578.1^XP_020608578.1^Q:91-591,H:135-297^44.6%ID^E:1.1e-24^.^.`XP_022795046.1^XP_022795046.1^Q:91-591,H:133-296^42.9%ID^E:2.6e-23^.^.`NP_001015804.1^NP_001015804.1^Q:139-522,H:164-285^48.1%ID^E:5.8e-23^.^.`OCT66965.1^OCT66965.1^Q:139-591,H:92-231^42.1%ID^E:1.7e-22^.^.`XP_018086184.1^XP_018086184.1^Q:139-591,H:96-235^42.1%ID^E:1.7e-22^.^.	.	.	ENOG410ZYS4^fibrinogen	KEGG:hsa:7143`KO:K06252	GO:0009986^cellular_component^cell surface`GO:0005576^cellular_component^extracellular region`GO:0098978^cellular_component^glutamatergic synapse`GO:0045121^cellular_component^membrane raft`GO:0072534^cellular_component^perineuronal net`GO:0098685^cellular_component^Schaffer collateral - CA1 synapse`GO:0008306^biological_process^associative learning`GO:0007411^biological_process^axon guidance`GO:…	.	.
Cluster-22832.0	-2.88038	-2.80245	-3.08697	0.00464642	0.0234088	-2.16666	blue	contig380722.1	.	.	.	.	.	.	.	.	.	.
Cluster-14873.69965	-2.8761	1.07289	-4.53953	0.000105549	0.00119948	1.13427	blue	contig329762.1	.	.	.	.	.	.	.	.	.	.
Cluster-14873.70229	-2.87288	-2.22577	-2.76247	0.0102112	0.0432787	-2.90527	blue	contig278710.1	.	.	XP_023324330.1^XP_023324330.1^Q:23-604,H:2-197^30.8%ID^E:6.3e-24^.^.`XP_023341228.1^XP_023341228.1^Q:14-607,H:22-218^30.2%ID^E:1.6e-19^.^.`XP_023324332.1^XP_023324332.1^Q:158-604,H:1-151^34.6%ID^E:2.5e-17^.^.`XP_023324331.1^XP_023324331.1^Q:23-358,H:2-114^31%ID^E:4.5e-14^.^.	XP_023324330.1^XP_023324330.1^Q:8-201,H:2-197^30.8%ID^E:5.8e-24^.^.`XP_023341228.1^XP_023341228.1^Q:5-202,H:22-218^30.2%ID^E:1.5e-19^.^.`XP_023324332.1^XP_023324332.1^Q:53-201,H:1-151^34.6%ID^E:2.4e-17^.^.`XP_023324331.1^XP_023324331.1^Q:8-119,H:2-114^31%ID^E:4.2e-14^.^.	.	.	.	.	.	.
Cluster-14873.1630	-2.8719	-3.25717	-3.66597	0.00106677	0.00735044	-0.811585	blue	contig216048.1	THBA_XENLA^THBA_XENLA^Q:242-595,H:16-132^34.167%ID^E:1.59e-16^RecName: Full=Thyroid hormone receptor beta-A	THBA_XENLA^THBA_XENLA^Q:6-123,H:16-132^34.167%ID^E:2.54e-17^RecName: Full=Thyroid hormone receptor beta-A	XP_023323803.1^XP_023323803.1^Q:242-520,H:50-142^53.8%ID^E:9.9e-22^.^.`XP_023323804.1^XP_023323804.1^Q:242-520,H:50-142^53.8%ID^E:9.9e-22^.^.`XP_023347551.1^XP_023347551.1^Q:251-526,H:106-199^53.2%ID^E:5.1e-18^.^.`AID52840.1^AID52840.1^Q:251-535,H:29-124^46.4%ID^E:3.6e-16^.^.`XP_023345227.1^XP_023345227.1^Q:245-790,H:102-272^33%ID^E:5.3e-15^.^.	XP_023323803.1^XP_023323803.1^Q:6-98,H:50-142^53.8%ID^E:7.3e-22^.^.`XP_023323804.1^XP_023323804.1^Q:6-98,H:50-142^53.8%ID^E:7.3e-22^.^.`XP_023347551.1^XP_023347551.1^Q:9-100,H:106-199^53.2%ID^E:3.8e-18^.^.`AID52840.1^AID52840.1^Q:9-103,H:29-124^46.4%ID^E:2.1e-16^.^.`XP_023345227.1^XP_023345227.1^Q:7-188,H:102-272^33%ID^E:3.9e-15^.^.	PF00105.18^zf-C4^Zinc finger, C4 type (two domains)^8-77^E:1.1e-18	.	KEGG:xla:779054`KEGG:xla:780755`KO:K08362	GO:0005634^cellular_component^nucleus`GO:0004879^molecular_function^nuclear receptor activity`GO:0046982^molecular_function^protein heterodimerization activity`GO:0043565^molecular_function^sequence-specific DNA binding`GO:0003707^molecular_function^steroid hormone receptor activity`GO:0070324^molecular_function^thyroid hormone binding`GO:0008270^molecular_function^zinc ion binding`GO:0000122^bio…	GO:0005634^cellular_component^nucleus`GO:0004879^molecular_function^nuclear receptor activity`GO:0046982^molecular_function^protein heterodimerization activity`GO:0043565^molecular_function^sequence-specific DNA binding`GO:0003707^molecular_function^steroid hormone receptor activity`GO:0070324^molecular_function^thyroid hormone binding`GO:0008270^molecular_function^zinc ion binding`GO:0000122^bio…	GO:0003700^molecular_function^DNA-binding transcription factor activity`GO:0008270^molecular_function^zinc ion binding`GO:0043565^molecular_function^sequence-specific DNA binding`GO:0006355^biological_process^regulation of transcription, DNA-templated`GO:0005634^cellular_component^nucleus
Cluster-14873.19029	-2.86835	-3.53074	-4.00786	0.000435231	0.00360122	0.0085984	blue	contig211260.1	ACNT2_MOUSE^ACNT2_MOUSE^Q:556-233,H:3-108^34.862%ID^E:1.42e-08^RecName: Full=Acyl-coenzyme A amino acid N-acyltransferase 2 {ECO:0000303|Ref.1}	ACNT2_MOUSE^ACNT2_MOUSE^Q:22-129,H:3-108^34.862%ID^E:4.72e-09^RecName: Full=Acyl-coenzyme A amino acid N-acyltransferase 2 {ECO:0000303|Ref.1}	XP_023323429.1^XP_023323429.1^Q:550-170,H:13-138^38.6%ID^E:1e-13^.^.`XP_023323426.1^XP_023323426.1^Q:550-170,H:13-138^38.6%ID^E:1e-13^.^.`XP_023323427.1^XP_023323427.1^Q:550-170,H:13-138^38.6%ID^E:1e-13^.^.`GCF52489.1^GCF52489.1^Q:529-89,H:49-207^31.9%ID^E:5.4e-07^.^.`XP_026565017.1^XP_026565017.1^Q:538-230,H:47-145^36.9%ID^E:1.6e-06^.^.	XP_023323429.1^XP_023323429.1^Q:24-150,H:13-138^38.6%ID^E:6.1e-14^.^.`XP_023323426.1^XP_023323426.1^Q:24-150,H:13-138^38.6%ID^E:6.1e-14^.^.`XP_023323427.1^XP_023323427.1^Q:24-150,H:13-138^38.6%ID^E:6.1e-14^.^.`GCF52489.1^GCF52489.1^Q:31-177,H:49-207^31.9%ID^E:4.2e-07^.^.`XP_026565017.1^XP_026565017.1^Q:28-130,H:47-145^36.9%ID^E:9.4e-07^.^.	PF04775.14^Bile_Hydr_Trans^Acyl-CoA thioester hydrolase/BAAT N-terminal region^36-150^E:6.9e-18	COG1073^Hydrolase	KEGG:mmu:209186	GO:0005777^cellular_component^peroxisome`GO:0047617^molecular_function^acyl-CoA hydrolase activity`GO:0016410^molecular_function^N-acyltransferase activity`GO:0006637^biological_process^acyl-CoA metabolic process`GO:0006631^biological_process^fatty acid metabolic process	GO:0005777^cellular_component^peroxisome`GO:0047617^molecular_function^acyl-CoA hydrolase activity`GO:0016410^molecular_function^N-acyltransferase activity`GO:0006637^biological_process^acyl-CoA metabolic process`GO:0006631^biological_process^fatty acid metabolic process	.
Cluster-14873.12465	-2.85958	-2.27454	-3.6447	0.00112735	0.00767724	-0.887076	blue	contig158621.1	LCE_ORYLA^LCE_ORYLA^Q:8-355,H:164-271^43.966%ID^E:5.7e-19^RecName: Full=Low choriolytic enzyme	LCE_ORYLA^LCE_ORYLA^Q:3-118,H:164-271^43.966%ID^E:3.72e-19^RecName: Full=Low choriolytic enzyme	XP_026051816.1^XP_026051816.1^Q:8-355,H:158-266^40.5%ID^E:3e-15^.^.`XP_013114159.1^XP_013114159.1^Q:8-358,H:142-253^43.6%ID^E:4e-15^.^.`RMX48256.1^RMX48256.1^Q:8-379,H:138-255^37.9%ID^E:5.2e-15^.^.`XP_027041013.1^XP_027041013.1^Q:8-379,H:140-257^37.9%ID^E:5.2e-15^.^.`PFX30846.1^PFX30846.1^Q:8-376,H:286-402^38.2%ID^E:6.8e-15^.^.	XP_026051816.1^XP_026051816.1^Q:3-118,H:158-266^40.5%ID^E:2.7e-15^.^.`XP_013114159.1^XP_013114159.1^Q:3-119,H:142-253^43.6%ID^E:3.5e-15^.^.`RMX48256.1^RMX48256.1^Q:3-126,H:138-255^37.9%ID^E:4.6e-15^.^.`XP_027041013.1^XP_027041013.1^Q:3-126,H:140-257^37.9%ID^E:4.6e-15^.^.`PFX30846.1^PFX30846.1^Q:3-125,H:286-402^38.2%ID^E:6e-15^.^.	PF01400.24^Astacin^Astacin (Peptidase family M12A)^2-119^E:7e-30	ENOG410ZPX7^Meprin A	KEGG:ola:100049451`KO:K18542	GO:0030133^cellular_component^transport vesicle`GO:0004222^molecular_function^metalloendopeptidase activity`GO:0008270^molecular_function^zinc ion binding	GO:0030133^cellular_component^transport vesicle`GO:0004222^molecular_function^metalloendopeptidase activity`GO:0008270^molecular_function^zinc ion binding	GO:0004222^molecular_function^metalloendopeptidase activity`GO:0006508^biological_process^proteolysis
Cluster-14873.32789	-2.85169	1.33471	-5.25897	1.53e-05	0.000292527	2.97693	midnightblue	contig227472.1	.	.	XP_023345580.1^XP_023345580.1^Q:250-561,H:1-102^36.5%ID^E:3.5e-08^.^.	XP_023345580.1^XP_023345580.1^Q:3-106,H:1-102^36.5%ID^E:3.2e-08^.^.	PF00646.33^F-box^F-box domain^11-49^E:2.2e-07`PF12937.7^F-box-like^F-box-like^11-46^E:1.8e-06	.	.	.	.	GO:0005515^molecular_function^protein binding
Cluster-14873.26185	-2.83573	-3.45588	-3.07509	0.00478496	0.0239468	-2.17435	black	contig247101.1	.	.	.	.	.	.	.	.	.	.
Cluster-18674.0	-2.82438	-3.36551	-3.55384	0.00142605	0.00920502	-1.07941	tan	contig372695.1	.	.	.	.	.	.	.	.	.	.
Cluster-15607.0	-2.81572	-1.7977	-3.26178	0.00300314	0.0166718	-1.81385	midnightblue	contig100403.1	.	.	.	.	.	.	.	.	.	.
Cluster-14873.67190	-2.80198	-3.30274	-3.31329	0.00263696	0.0150637	-1.64059	green	contig230535.1	PPBN_MOUSE^PPBN_MOUSE^Q:8-388,H:361-486^45.312%ID^E:4.77e-31^RecName: Full=Alkaline phosphatase, germ cell type {ECO:0000305}	PPB_GADMO^PPB_GADMO^Q:5-109,H:370-474^48.598%ID^E:3.78e-24^RecName: Full=Alkaline phosphatase	PNF15840.1^PNF15840.1^Q:2-415,H:94-232^56.1%ID^E:2.9e-39^.^.`XP_023724760.1^XP_023724760.1^Q:2-415,H:363-501^56.1%ID^E:2.9e-39^.^.`XP_023724734.1^XP_023724734.1^Q:2-412,H:390-527^55.8%ID^E:3.2e-38^.^.`XP_017781185.1^XP_017781185.1^Q:2-412,H:385-520^53.3%ID^E:3.5e-37^.^.`XP_021933435.1^XP_021933435.1^Q:2-415,H:393-531^52.5%ID^E:7.9e-37^.^.	PNF15840.1^PNF15840.1^Q:1-117,H:115-232^55.1%ID^E:2e-31^.^.`XP_023724760.1^XP_023724760.1^Q:1-117,H:384-501^55.1%ID^E:2e-31^.^.`XP_023724734.1^XP_023724734.1^Q:1-116,H:411-527^55.6%ID^E:3.4e-31^.^.`XP_017781185.1^XP_017781185.1^Q:1-116,H:406-520^52.6%ID^E:6.4e-30^.^.`XP_022901311.1^XP_022901311.1^Q:1-116,H:404-518^54.3%ID^E:2.4e-29^.^.	PF00245.20^Alk_phosphatase^Alkaline phosphatase^4-129^E:1.6e-26	COG1785^alkaline phosphatase	KEGG:mmu:11650`KO:K01077	GO:0031225^cellular_component^anchored component of membrane`GO:0030016^cellular_component^myofibril`GO:0005886^cellular_component^plasma membrane`GO:0004035^molecular_function^alkaline phosphatase activity`GO:0046872^molecular_function^metal ion binding`GO:0016311^biological_process^dephosphorylation	GO:0031225^cellular_component^anchored component of membrane`GO:0005886^cellular_component^plasma membrane`GO:0004035^molecular_function^alkaline phosphatase activity`GO:0046872^molecular_function^metal ion binding	GO:0016791^molecular_function^phosphatase activity
Cluster-14873.444	-2.79964	1.21809	-3.15643	0.0039103	0.0204594	-2.32176	midnightblue	contig44892.1	M2GD_MOUSE^M2GD_MOUSE^Q:6-2192,H:120-850^51.913%ID^E:0^RecName: Full=Dimethylglycine dehydrogenase, mitochondrial	M2GD_MOUSE^M2GD_MOUSE^Q:1-678,H:171-850^52.423%ID^E:0^RecName: Full=Dimethylglycine dehydrogenase, mitochondrial	XP_023338140.1^XP_023338140.1^Q:3-2171,H:125-849^65.7%ID^E:9.4e-298^.^.`XP_023338141.1^XP_023338141.1^Q:69-2171,H:40-742^65.4%ID^E:1.5e-287^.^.`XP_013778311.1^XP_013778311.1^Q:3-2189,H:137-867^52.5%ID^E:6.8e-232^.^.`XP_004613271.1^XP_004613271.1^Q:6-2192,H:127-857^53.1%ID^E:1.2e-231^.^.`ELU05418.1^ELU05418.1^Q:3-2189,H:80-811^53.1%ID^E:2e-231^.^.	XP_023338140.1^XP_023338140.1^Q:1-671,H:177-849^65.7%ID^E:5.4e-276^.^.`XP_023338141.1^XP_023338141.1^Q:1-671,H:70-742^65.7%ID^E:5.4e-276^.^.`ELU05418.1^ELU05418.1^Q:1-677,H:132-811^54.1%ID^E:1.5e-217^.^.`XP_004613271.1^XP_004613271.1^Q:1-678,H:178-857^54%ID^E:5.3e-215^.^.`XP_004870263.1^XP_004870263.1^Q:1-678,H:186-865^53.3%ID^E:1.7e-213^.^.	PF01266.24^DAO^FAD dependent oxidoreductase^2-288^E:7.4e-42`PF16350.5^FAO_M^FAD dependent oxidoreductase central domain^292-343^E:2.4e-08`PF01571.21^GCV_T^Aminomethyltransferase folate-binding domain^349-616^E:6.5e-62`PF08669.11^GCV_T_C^Glycine cleavage T-protein C-terminal barrel domain^646-717^E:6.4e-13	COG0404^The glycine cleavage system catalyzes the degradation of glycine (By similarity)`COG0665^Catalyzes the last two steps in the biosynthesis of 5- methylaminomethyl-2-thiouridine (mnm(5)s(2)U) at the wobble position (U34) in tRNA. Catalyzes the FAD-dependent demodification of cmnm(5)s(2)U34 to nm(5)s(2)U34, followed by the transfer of a methyl group from S-adenosyl-L-methionine to nm(5)s(2)U…	KEGG:mmu:74129`KO:K00315	GO:0005737^cellular_component^cytoplasm`GO:0005759^cellular_component^mitochondrial matrix`GO:0005739^cellular_component^mitochondrion`GO:0047865^molecular_function^dimethylglycine dehydrogenase activity`GO:0050660^molecular_function^flavin adenine dinucleotide binding`GO:0005542^molecular_function^folic acid binding`GO:0016491^molecular_function^oxidoreductase activity`GO:0006579^biological_proc…	GO:0005737^cellular_component^cytoplasm`GO:0005759^cellular_component^mitochondrial matrix`GO:0005739^cellular_component^mitochondrion`GO:0047865^molecular_function^dimethylglycine dehydrogenase activity`GO:0050660^molecular_function^flavin adenine dinucleotide binding`GO:0005542^molecular_function^folic acid binding`GO:0016491^molecular_function^oxidoreductase activity`GO:0006579^biological_proc…	GO:0016491^molecular_function^oxidoreductase activity`GO:0055114^biological_process^oxidation-reduction process
Cluster-5245.1	-2.7984	-4.67914	-3.23994	0.00317276	0.0174007	-1.77768	grey	contig395148.1	.	.	.	.	.	.	.	.	.	.
Cluster-14873.72141	-2.78731	0.386275	-7.64198	3.27e-08	4.16e-06	8.9554	yellow	contig262516.1	.	.	.	.	.	.	.	.	.	.
Cluster-18397.0	-2.7803	-1.95953	-3.15756	0.00389929	0.0204176	-2.05466	blue	contig146062.1	.	ASPX_VULVU^ASPX_VULVU^Q:105-292,H:58-246^29.101%ID^E:1.19e-13^RecName: Full=Sperm acrosomal protein FSA-ACR.1	XP_023349869.1^XP_023349869.1^Q:29-304,H:18-109^38.9%ID^E:1.2e-09^.^.`XP_023349868.1^XP_023349868.1^Q:26-304,H:16-110^38.8%ID^E:2.6e-09^.^.`RZC36473.1^RZC36473.1^Q:47-301,H:2-77^38.8%ID^E:8e-06^.^.	XP_023349869.1^XP_023349869.1^Q:10-101,H:18-109^38.9%ID^E:1e-09^.^.`XP_023349868.1^XP_023349868.1^Q:9-101,H:16-110^38.8%ID^E:2.3e-09^.^.`RZC36473.1^RZC36473.1^Q:16-100,H:2-77^38.8%ID^E:6.9e-06^.^.	.	.	.	.	GO:0001669^cellular_component^acrosomal vesicle	.
Cluster-14873.3674	-2.76939	-0.783292	-3.43101	0.00195478	0.0118234	-1.47978	midnightblue	contig134480.1	.	.	XP_023347860.1^XP_023347860.1^Q:491-1237,H:631-887^26%ID^E:2.2e-14^.^.	XP_023347860.1^XP_023347860.1^Q:164-412,H:631-887^26%ID^E:2.2e-14^.^.	.	.	.	.	.	.
Cluster-14873.68066	-2.76591	-0.978928	-3.45428	0.00184181	0.0112643	-1.40874	blue	contig158968.1	LACH_DROME^LACH_DROME^Q:56-541,H:32-209^26.257%ID^E:1.66e-09^RecName: Full=Lachesin	UNC89_CAEEL^UNC89_CAEEL^Q:28-195,H:5400-5583^30.052%ID^E:9.68e-09^RecName: Full=Muscle M-line assembly protein unc-89	KFM77751.1^KFM77751.1^Q:32-589,H:2-184^37.2%ID^E:1.1e-25^.^.`XP_023333673.1^XP_023333673.1^Q:32-577,H:31-216^38.3%ID^E:7.2e-25^.^.`XP_023333674.1^XP_023333674.1^Q:32-577,H:31-216^38.3%ID^E:7.2e-25^.^.`XP_023333676.1^XP_023333676.1^Q:32-577,H:31-216^38.3%ID^E:7.2e-25^.^.`XP_023333675.1^XP_023333675.1^Q:32-577,H:31-216^38.3%ID^E:7.2e-25^.^.	KFM77751.1^KFM77751.1^Q:11-196,H:2-184^37.2%ID^E:4.6e-26^.^.`XP_023333673.1^XP_023333673.1^Q:11-192,H:31-216^38.3%ID^E:3e-25^.^.`XP_023333674.1^XP_023333674.1^Q:11-192,H:31-216^38.3%ID^E:3e-25^.^.`XP_023333676.1^XP_023333676.1^Q:11-192,H:31-216^38.3%ID^E:3e-25^.^.`XP_023333675.1^XP_023333675.1^Q:11-192,H:31-216^38.3%ID^E:3e-25^.^.	PF07679.16^I-set^Immunoglobulin I-set domain^11-92^E:2.5e-12`PF13927.6^Ig_3^Immunoglobulin domain^11-91^E:3.1e-08`PF00047.25^ig^Immunoglobulin domain^17-92^E:5.4e-06`PF13927.6^Ig_3^Immunoglobulin domain^109-179^E:5.4e-08`PF00047.25^ig^Immunoglobulin domain^118-183^E:2.5e-07	ENOG410XQFD^myosin light chain kinase	KEGG:cel:CELE_C09D1.1	GO:0031225^cellular_component^anchored component of membrane`GO:0043005^cellular_component^neuron projection`GO:0005886^cellular_component^plasma membrane`GO:0005918^cellular_component^septate junction`GO:0042803^molecular_function^protein homodimerization activity`GO:0061343^biological_process^cell adhesion involved in heart morphogenesis`GO:0007156^biological_process^homophilic cell adhesion vi…	GO:0031672^cellular_component^A band`GO:0031430^cellular_component^M band`GO:0005524^molecular_function^ATP binding`GO:0090736^molecular_function^MATH domain binding`GO:0019902^molecular_function^phosphatase binding`GO:0004672^molecular_function^protein kinase activity`GO:0017048^molecular_function^Rho GTPase binding`GO:0005089^molecular_function^Rho guanyl-nucleotide exchange factor activity`GO:…	.
Cluster-2383.0	-2.76516	-4.79922	-3.11681	0.00431521	0.0220886	-2.055	grey	contig417829.1	.	.	.	.	.	.	.	.	.	.
Cluster-14873.51045	-2.75678	-4.64248	-2.83898	0.00850611	0.0375213	-2.66153	grey	contig659962.1	.	.	.	.	.	.	.	.	.	.
Cluster-23093.0	-2.75005	-0.526278	-4.52737	0.000109045	0.00122867	1.22318	midnightblue	contig101026.1	TNI3K_HUMAN^TNI3K_HUMAN^Q:566-997,H:111-254^33.562%ID^E:8.71e-15^RecName: Full=Serine/threonine-protein kinase TNNI3K	ANR50_HUMAN^ANR50_HUMAN^Q:9-169,H:537-698^34.969%ID^E:6.81e-17^RecName: Full=Ankyrin repeat domain-containing protein 50	XP_003727745.1^XP_003727745.1^Q:443-739,H:3-98^36.4%ID^E:5.9e-06^.^.	XP_003727745.1^XP_003727745.1^Q:19-82,H:36-98^43.8%ID^E:7.7e-06^.^.	PF13637.6^Ank_4^Ankyrin repeats (many copies)^23-69^E:8e-07`PF12796.7^Ank_2^Ankyrin repeats (3 copies)^24-112^E:1.1e-13`PF13857.6^Ank_5^Ankyrin repeats (many copies)^35-89^E:1.1e-08`PF00023.30^Ank^Ankyrin repeat^49-79^E:7.5e-09`PF13606.6^Ank_3^Ankyrin repeat^49-76^E:7.5e-06`PF13637.6^Ank_4^Ankyrin repeats (many copies)^60-102^E:2e-08`PF13857.6^Ank_5^Ankyrin repeats (many copies)^68-120^E:1.1e-07`…	COG0666^Ankyrin Repeat	KEGG:hsa:57182`KO:K21440	GO:0005737^cellular_component^cytoplasm`GO:0005634^cellular_component^nucleus`GO:0005524^molecular_function^ATP binding`GO:0046872^molecular_function^metal ion binding`GO:0008022^molecular_function^protein C-terminus binding`GO:0004672^molecular_function^protein kinase activity`GO:0004674^molecular_function^protein serine/threonine kinase activity`GO:0031013^molecular_function^troponin I binding`…	GO:0005768^cellular_component^endosome`GO:0015031^biological_process^protein transport`GO:1990126^biological_process^retrograde transport, endosome to plasma membrane	GO:0005515^molecular_function^protein binding
Cluster-14873.36068	-2.74974	0.671878	-4.64825	7.89e-05	0.000960224	1.44467	blue	contig205531.1	.	.	.	.	.	.	.	.	.	.
Cluster-14873.35985	-2.74953	-0.43811	-5.76224	4.01e-06	0.000113328	4.35816	midnightblue	contig215901.1	.	.	.	.	.	.	.	.	.	.
Cluster-16094.0	-2.74724	-3.66209	-3.49046	0.00167865	0.0104675	-1.22705	grey	contig427163.1	.	.	.	.	.	.	.	.	.	.
Cluster-14873.31763	-2.73967	-1.55002	-4.6271	8.35e-05	0.00100216	1.50856	darkgrey	contig301330.1	MKNK1_XENLA^MKNK1_XENLA^Q:2-385,H:239-366^50.781%ID^E:5.29e-38^RecName: Full=MAP kinase-interacting serine/threonine-protein kinase 1	MKNK2_HUMAN^MKNK2_HUMAN^Q:1-164,H:286-451^43.452%ID^E:2.53e-39^RecName: Full=MAP kinase-interacting serine/threonine-protein kinase 2	XP_027231853.1^XP_027231853.1^Q:2-493,H:253-411^47.7%ID^E:1.2e-34^.^.`AVN99021.1^AVN99021.1^Q:2-493,H:253-412^49.7%ID^E:1.2e-34^.^.`XP_023241744.1^XP_023241744.1^Q:2-493,H:301-475^47.5%ID^E:6.1e-34^.^.`XP_023241736.1^XP_023241736.1^Q:2-493,H:308-482^47.5%ID^E:6.1e-34^.^.`XP_015914312.1^XP_015914312.1^Q:2-508,H:307-477^46.4%ID^E:1.4e-33^.^.	XP_027231853.1^XP_027231853.1^Q:1-164,H:253-411^47.7%ID^E:1.1e-34^.^.`AVN99021.1^AVN99021.1^Q:1-164,H:253-412^49.7%ID^E:1.1e-34^.^.`XP_023241744.1^XP_023241744.1^Q:1-164,H:301-475^47.5%ID^E:5.6e-34^.^.`XP_023241736.1^XP_023241736.1^Q:1-164,H:308-482^47.5%ID^E:5.6e-34^.^.`XP_015914312.1^XP_015914312.1^Q:1-169,H:307-477^46.4%ID^E:1.2e-33^.^.	.	ENOG410XQA9^protein kinase activity	KEGG:hsa:2872`KO:K04372	GO:0005524^molecular_function^ATP binding`GO:0046872^molecular_function^metal ion binding`GO:0004674^molecular_function^protein serine/threonine kinase activity`GO:0006417^biological_process^regulation of translation	GO:0005737^cellular_component^cytoplasm`GO:0016604^cellular_component^nuclear body`GO:0005654^cellular_component^nucleoplasm`GO:0005634^cellular_component^nucleus`GO:0016605^cellular_component^PML body`GO:0005524^molecular_function^ATP binding`GO:0009931^molecular_function^calcium-dependent protein serine/threonine kinase activity`GO:0005516^molecular_function^calmodulin binding`GO:0046872^molecu…	.
Cluster-14873.25054	-2.72761	-2.01014	-3.65444	0.0010992	0.00751788	-0.882664	pink	contig426345.1	TNNI_DROME^TNNI_DROME^Q:149-361,H:140-210^33.803%ID^E:4.95e-08^RecName: Full=Troponin I	.	XP_023329572.1^XP_023329572.1^Q:116-382,H:1-89^62.9%ID^E:4e-23^.^.	.	.	ENOG410Y9IX^Troponin I type	KEGG:dme:Dmel_CG7178	GO:0005623^cellular_component^cell`GO:0005865^cellular_component^striated muscle thin filament`GO:0005861^cellular_component^troponin complex`GO:0003779^molecular_function^actin binding`GO:0046872^molecular_function^metal ion binding`GO:0048738^biological_process^cardiac muscle tissue development`GO:0060047^biological_process^heart contraction`GO:0007507^biological_process^heart development`GO:00…	.	.
Cluster-14873.28179	-2.72506	-3.27483	-2.78238	0.00973912	0.0417324	-2.81874	pink	contig542737.1	TNNC1_BALNU^TNNC1_BALNU^Q:16-276,H:10-95^43.678%ID^E:3.07e-12^RecName: Full=Troponin C, isoform 1	.	XP_023331766.1^XP_023331766.1^Q:1-276,H:14-105^84.8%ID^E:1.8e-38^.^.`XP_023336850.1^XP_023336850.1^Q:1-276,H:15-106^80.4%ID^E:4.5e-37^.^.`XP_023322189.1^XP_023322189.1^Q:1-276,H:14-105^79.3%ID^E:2.9e-36^.^.`ACO14751.1^ACO14751.1^Q:4-276,H:15-105^69.2%ID^E:1.2e-29^.^.`ACO10495.1^ACO10495.1^Q:1-270,H:13-102^68.9%ID^E:1.2e-29^.^.	.	.	.	.	GO:0005509^molecular_function^calcium ion binding	.	.
Cluster-17497.3	-2.7196	-2.18093	-2.70746	0.0116307	0.0480042	-3.02053	lightyellow	contig189449.1	.	.	.	.	PF00240.23^ubiquitin^Ubiquitin family^3-72^E:2.5e-06`PF13881.6^Rad60-SLD_2^Ubiquitin-2 like Rad60 SUMO-like^37-76^E:0.093	.	.	.	.	GO:0005515^molecular_function^protein binding
Cluster-14873.24626	-2.71343	-0.925646	-3.56113	0.0013995	0.00906824	-1.15788	brown	contig181148.1	GRXC5_ARATH^GRXC5_ARATH^Q:141-431,H:71-166^32.99%ID^E:7.4e-12^RecName: Full=Glutaredoxin-C5, chloroplastic {ECO:0000303|PubMed:15170506}	GRXC5_ARATH^GRXC5_ARATH^Q:27-123,H:71-166^32.99%ID^E:3.76e-13^RecName: Full=Glutaredoxin-C5, chloroplastic {ECO:0000303|PubMed:15170506}	XP_027229698.1^XP_027229698.1^Q:159-440,H:26-117^42.6%ID^E:2.3e-14^.^.`RXG54578.1^RXG54578.1^Q:63-425,H:1-115^35.5%ID^E:5.7e-13^.^.`AXM05418.1^AXM05418.1^Q:150-434,H:25-117^43.2%ID^E:7.5e-13^.^.`RXG65038.1^RXG65038.1^Q:63-425,H:1-115^35.5%ID^E:9.8e-13^.^.`XP_028300600.1^XP_028300600.1^Q:150-434,H:59-151^41.1%ID^E:5.4e-11^.^.	XP_027229698.1^XP_027229698.1^Q:33-126,H:26-117^42.6%ID^E:9.7e-15^.^.`AXM05418.1^AXM05418.1^Q:30-124,H:25-117^43.2%ID^E:3.1e-13^.^.`RXG54578.1^RXG54578.1^Q:1-121,H:1-115^35.5%ID^E:1.2e-12^.^.`RXG65038.1^RXG65038.1^Q:1-121,H:1-115^35.5%ID^E:2e-12^.^.`XP_028300600.1^XP_028300600.1^Q:30-124,H:59-151^41.1%ID^E:2.2e-11^.^.	PF00462.24^Glutaredoxin^Glutaredoxin^38-99^E:4.7e-11	COG0695^Glutaredoxin	KEGG:ath:AT4G28730	GO:0005623^cellular_component^cell`GO:0009507^cellular_component^chloroplast`GO:0005737^cellular_component^cytoplasm`GO:0009055^molecular_function^electron transfer activity`GO:0004362^molecular_function^glutathione-disulfide reductase activity`GO:0015035^molecular_function^protein disulfide oxidoreductase activity`GO:0045454^biological_process^cell redox homeostasis`GO:0034599^biological_process…	GO:0005623^cellular_component^cell`GO:0009507^cellular_component^chloroplast`GO:0005737^cellular_component^cytoplasm`GO:0009055^molecular_function^electron transfer activity`GO:0004362^molecular_function^glutathione-disulfide reductase activity`GO:0015035^molecular_function^protein disulfide oxidoreductase activity`GO:0045454^biological_process^cell redox homeostasis`GO:0034599^biological_process…	GO:0009055^molecular_function^electron transfer activity`GO:0015035^molecular_function^protein disulfide oxidoreductase activity`GO:0045454^biological_process^cell redox homeostasis
Cluster-14873.58956	-2.69864	2.28035	-4.51944	0.000111386	0.00124845	0.914196	midnightblue	contig342277.1	.	.	.	.	.	.	.	.	.	.
Cluster-14873.17989	-2.69089	-3.11785	-3.71892	0.000929465	0.00660296	-0.691409	black	contig420924.1	.	.	.	.	.	.	.	.	.	.
Cluster-14873.49724	-2.68956	-3.08918	-2.97889	0.00606103	0.0288236	-2.39867	brown	contig11894.1	.	.	XP_023333011.1^XP_023333011.1^Q:2593-3711,H:538-918^28.9%ID^E:1.9e-32^.^.`XP_023331306.1^XP_023331306.1^Q:1354-3564,H:301-1007^21.8%ID^E:2.5e-16^.^.	XP_023333011.1^XP_023333011.1^Q:865-1237,H:538-918^28.9%ID^E:1.9e-32^.^.`XP_023331306.1^XP_023331306.1^Q:452-1188,H:301-1007^21.8%ID^E:2.5e-16^.^.	PF09815.9^XK-related^XK-related protein^881-1235^E:6.4e-20	.	.	.	.	GO:0016021^cellular_component^integral component of membrane
Cluster-14873.67084	-2.68925	-4.11589	-3.40283	0.00210056	0.0125417	-1.41524	black	contig342825.1	.	.	.	.	.	.	.	.	.	.
Cluster-14873.59065	-2.68407	-3.45717	-3.12087	0.00427198	0.0219257	-2.0685	blue	contig408631.1	.	.	.	.	.	.	.	.	.	.
Cluster-14873.30776	-2.68335	1.54213	-3.09479	0.00455732	0.0230356	-2.50484	yellow	contig180933.1	.	.	.	.	PF01753.18^zf-MYND^MYND finger^247-281^E:1.9e-06	.	.	.	.	.
Cluster-14873.12448	-2.68281	-0.0871633	-4.28748	0.00020709	0.00200564	0.582611	blue	contig339218.1	.	.	.	.	.	.	.	.	.	.
Cluster-6769.0	-2.67882	-2.91405	-3.27005	0.00294123	0.0163875	-1.75117	green	contig279521.1	.	.	.	.	.	.	.	.	.	.
Cluster-14873.34107	-2.67877	-2.27142	-3.69054	0.00100077	0.00697512	-0.785335	lightyellow	contig344654.1	.	.	.	.	.	.	.	.	.	.
Cluster-14873.35682	-2.66967	-4.19235	-2.83705	0.00854579	0.0376604	-2.66901	brown	contig262448.1	.	.	.	.	.	.	.	.	.	.
Cluster-14873.11139	-2.66673	1.69311	-5.57774	6.54e-06	0.000160455	3.77387	yellow	contig142411.1	.	.	.	.	.	.	.	.	.	.
Cluster-14873.34100	-2.66394	1.7235	-3.85665	0.000648252	0.00495797	-0.698607	lightyellow	contig128518.1	RD23A_MOUSE^RD23A_MOUSE^Q:791-1123,H:167-289^33.333%ID^E:7.71e-10^RecName: Full=UV excision repair protein RAD23 homolog A	RD23A_MOUSE^RD23A_MOUSE^Q:232-342,H:167-289^33.333%ID^E:4.74e-10^RecName: Full=UV excision repair protein RAD23 homolog A	WP_114598530.1^WP_114598530.1^Q:56-1138,H:1-258^25.2%ID^E:6.6e-14^.^.`XP_022114367.1^XP_022114367.1^Q:56-1138,H:1-253^24.1%ID^E:1.1e-13^.^.`XP_023947253.1^XP_023947253.1^Q:56-1138,H:1-255^23.3%ID^E:5.6e-13^.^.`XP_026495094.1^XP_026495094.1^Q:56-1114,H:1-247^23.8%ID^E:6.2e-12^.^.`XP_011497881.1^XP_011497881.1^Q:56-1138,H:1-285^24.8%ID^E:8.1e-12^.^.	XP_022114367.1^XP_022114367.1^Q:224-347,H:129-253^35.2%ID^E:1.1e-11^.^.`XP_011497881.1^XP_011497881.1^Q:232-347,H:161-285^36%ID^E:1.6e-10^.^.`XP_023947253.1^XP_023947253.1^Q:1-347,H:15-255^22.8%ID^E:3.6e-10^.^.`ETM32232.1^ETM32232.1^Q:217-347,H:150-290^32.6%ID^E:6.2e-10^.^.`XP_022109441.1^XP_022109441.1^Q:217-347,H:144-297^35.1%ID^E:1.1e-09^.^.	PF00240.23^ubiquitin^Ubiquitin family^21-89^E:2.5e-08`PF00627.31^UBA^UBA/TS-N domain^264-295^E:3.3e-07`PF09280.11^XPC-binding^XPC-binding domain^317-372^E:2.9e-13	COG5272^ubiquitin	KEGG:mmu:19358`KO:K10839	GO:0034451^cellular_component^centriolar satellite`GO:0005737^cellular_component^cytoplasm`GO:0005829^cellular_component^cytosol`GO:0043231^cellular_component^intracellular membrane-bounded organelle`GO:0005654^cellular_component^nucleoplasm`GO:0005634^cellular_component^nucleus`GO:0000502^cellular_component^proteasome complex`GO:0032991^cellular_component^protein-containing complex`GO:0003684^mo…	GO:0034451^cellular_component^centriolar satellite`GO:0005737^cellular_component^cytoplasm`GO:0005829^cellular_component^cytosol`GO:0043231^cellular_component^intracellular membrane-bounded organelle`GO:0005654^cellular_component^nucleoplasm`GO:0005634^cellular_component^nucleus`GO:0000502^cellular_component^proteasome complex`GO:0032991^cellular_component^protein-containing complex`GO:0003684^mo…	GO:0005515^molecular_function^protein binding`GO:0003684^molecular_function^damaged DNA binding`GO:0006289^biological_process^nucleotide-excision repair`GO:0043161^biological_process^proteasome-mediated ubiquitin-dependent protein catabolic process
Cluster-7767.0	-2.6559	-2.98909	-2.9568	0.00639669	0.0300698	-2.45427	green	contig347166.1	.	.	.	.	.	.	.	.	.	.
Cluster-14873.37123	-2.6556	-1.32977	-2.93949	0.00667204	0.0310515	-2.58026	lightyellow	contig155503.1	VLDLR_MOUSE^VLDLR_MOUSE^Q:3-1067,H:397-750^40.336%ID^E:2.79e-95^RecName: Full=Very low-density lipoprotein receptor	VLDLR_MOUSE^VLDLR_MOUSE^Q:1-355,H:397-750^40.336%ID^E:2.51e-95^RecName: Full=Very low-density lipoprotein receptor	XP_016936556.1^XP_016936556.1^Q:3-1070,H:156-510^50.8%ID^E:2.4e-100^.^.`XP_016936557.1^XP_016936557.1^Q:3-1070,H:557-911^50.8%ID^E:2.4e-100^.^.`XP_023327749.1^XP_023327749.1^Q:3-1064,H:403-756^56.5%ID^E:3.1e-100^.^.`XP_023327748.1^XP_023327748.1^Q:3-1064,H:403-756^56.5%ID^E:3.1e-100^.^.`XP_023327751.1^XP_023327751.1^Q:3-1064,H:366-719^56.5%ID^E:3.1e-100^.^.	XP_016936556.1^XP_016936556.1^Q:1-356,H:156-510^50.8%ID^E:2.4e-100^.^.`XP_016936557.1^XP_016936557.1^Q:1-356,H:557-911^50.8%ID^E:2.4e-100^.^.`XP_023327749.1^XP_023327749.1^Q:1-354,H:403-756^56.5%ID^E:3.1e-100^.^.`XP_023327748.1^XP_023327748.1^Q:1-354,H:403-756^56.5%ID^E:3.1e-100^.^.`XP_023327751.1^XP_023327751.1^Q:1-354,H:366-719^56.5%ID^E:3.1e-100^.^.	PF07645.15^EGF_CA^Calcium-binding EGF domain^1-36^E:6e-07`PF12661.7^hEGF^Human growth factor-like EGF^14-29^E:0.047`PF00058.17^Ldl_recept_b^Low-density lipoprotein receptor repeat class B^86-127^E:4.4e-06`PF00058.17^Ldl_recept_b^Low-density lipoprotein receptor repeat class B^131-170^E:9e-08`PF00058.17^Ldl_recept_b^Low-density lipoprotein receptor repeat class B^175-213^E:1.7e-10`PF00058.17^Ldl_r…	ENOG410YQ6J^low density lipoprotein	KEGG:mmu:22359`KO:K20053	GO:0045177^cellular_component^apical part of cell`GO:0009986^cellular_component^cell surface`GO:0005905^cellular_component^clathrin-coated pit`GO:0005615^cellular_component^extracellular space`GO:0016021^cellular_component^integral component of membrane`GO:0016020^cellular_component^membrane`GO:0005634^cellular_component^nucleus`GO:0048471^cellular_component^perinuclear region of cytoplasm`GO:004…	GO:0045177^cellular_component^apical part of cell`GO:0009986^cellular_component^cell surface`GO:0005905^cellular_component^clathrin-coated pit`GO:0005615^cellular_component^extracellular space`GO:0016021^cellular_component^integral component of membrane`GO:0016020^cellular_component^membrane`GO:0005634^cellular_component^nucleus`GO:0048471^cellular_component^perinuclear region of cytoplasm`GO:004…	GO:0005509^molecular_function^calcium ion binding
Cluster-14873.3443	-2.65365	-0.248533	-3.47899	0.00172878	0.0107147	-1.41635	brown	contig362108.1	.	.	.	.	.	.	.	.	.	.
Cluster-14873.40227	-2.64234	-3.21239	-2.90447	0.0072638	0.0331602	-2.5776	grey	contig449488.1	.	.	.	.	.	.	.	.	.	.
Cluster-17583.0	-2.63753	-2.54579	-3.52493	0.00153633	0.00974744	-1.17348	blue	contig304236.1	.	.	.	.	.	.	.	.	.	.
Cluster-13883.0	-2.63421	-0.793417	-3.61472	0.00121846	0.00812057	-1.05467	green	contig125618.1	.	.	XP_018010700.1^XP_018010700.1^Q:126-1250,H:40-417^36.6%ID^E:7.1e-64^.^.`XP_023321882.1^XP_023321882.1^Q:144-1241,H:62-468^32.4%ID^E:9.6e-53^.^.`XP_018010701.1^XP_018010701.1^Q:483-1250,H:2-258^39.9%ID^E:5.7e-45^.^.`XP_023343108.1^XP_023343108.1^Q:216-1211,H:987-1316^30.7%ID^E:1.9e-37^.^.`GAX15776.1^GAX15776.1^Q:198-1259,H:14-382^29%ID^E:1e-33^.^.	XP_018010700.1^XP_018010700.1^Q:34-408,H:40-417^36.6%ID^E:6.7e-64^.^.`XP_023321882.1^XP_023321882.1^Q:40-405,H:62-468^32.4%ID^E:9.1e-53^.^.`XP_018010701.1^XP_018010701.1^Q:153-408,H:2-258^39.9%ID^E:4.1e-45^.^.`XP_023343108.1^XP_023343108.1^Q:64-395,H:987-1316^30.7%ID^E:1.8e-37^.^.`GAX15776.1^GAX15776.1^Q:58-411,H:14-382^29%ID^E:1.2e-33^.^.	.	.	.	.	.	.
Cluster-14873.46620	-2.63362	-1.67162	-3.00096	0.00574241	0.0276031	-2.41752	grey	contig389123.1	.	.	.	.	.	.	.	.	.	.
Cluster-14873.47893	-2.63334	-4.61032	-2.84676	0.00834869	0.03697	-2.64347	grey	contig420932.1	.	.	.	.	.	.	.	.	.	.
Cluster-14873.9781	-2.63208	1.17304	-6.42607	7.03e-07	3.45e-05	5.98024	blue	contig100174.1	.	.	.	.	.	.	.	.	.	.
Cluster-14873.57794	-2.63201	-3.0051	-3.34548	0.00243043	0.0140875	-1.57285	blue	contig374917.1	.	.	.	.	.	.	.	.	.	.
Cluster-14873.11089	-2.61942	-4.28783	-3.6649	0.00106974	0.0073699	-0.801389	brown	contig147231.1	.	.	XP_023344241.1^XP_023344241.1^Q:405-1079,H:37-267^30.8%ID^E:4.8e-19^.^.`KXJ17537.1^KXJ17537.1^Q:441-1025,H:329-515^30.8%ID^E:2e-09^.^.`WP_100922655.1^WP_100922655.1^Q:405-1025,H:30-226^28.8%ID^E:1e-08^.^.`XP_020908590.1^XP_020908590.1^Q:438-1025,H:42-230^30.2%ID^E:1.3e-08^.^.`GAQ87894.1^GAQ87894.1^Q:399-1016,H:769-969^27.3%ID^E:2.2e-08^.^.	XP_023344241.1^XP_023344241.1^Q:119-343,H:37-267^30.8%ID^E:4.6e-19^.^.`KXJ17537.1^KXJ17537.1^Q:131-325,H:329-515^30.8%ID^E:1.9e-09^.^.`WP_100922655.1^WP_100922655.1^Q:119-325,H:30-226^28.8%ID^E:9.6e-09^.^.`XP_020908590.1^XP_020908590.1^Q:130-325,H:42-230^30.2%ID^E:1.2e-08^.^.`GAQ87894.1^GAQ87894.1^Q:117-322,H:769-969^27.3%ID^E:2.1e-08^.^.	.	.	.	.	.	.
Cluster-14873.9303	-2.6124	-1.88311	-3.20821	0.0034357	0.0185297	-1.93133	blue	contig56964.1	TSP2_CHICK^TSP2_CHICK^Q:418-1194,H:674-933^52.874%ID^E:2.17e-60^RecName: Full=Thrombospondin-2	TSP2_MOUSE^TSP2_MOUSE^Q:140-398,H:668-927^53.257%ID^E:2.19e-55^RecName: Full=Thrombospondin-2	ROT62259.1^ROT62259.1^Q:1269-1937,H:296-514^39.3%ID^E:3.2e-31^.^.`ROT64615.1^ROT64615.1^Q:1269-1937,H:223-441^39.3%ID^E:3.2e-31^.^.`ROT64617.1^ROT64617.1^Q:1269-1937,H:298-516^39.3%ID^E:3.2e-31^.^.`XP_023227941.1^XP_023227941.1^Q:1191-1937,H:17-269^39.1%ID^E:4.2e-31^.^.`XP_027229753.1^XP_027229753.1^Q:1362-1937,H:874-1060^41.6%ID^E:6.1e-30^.^.	.	PF02412.18^TSP_3^Thrombospondin type 3 repeat^199-234^E:4e-09`PF02412.18^TSP_3^Thrombospondin type 3 repeat^259-294^E:1.7e-12`PF02412.18^TSP_3^Thrombospondin type 3 repeat^294-317^E:0.0017`PF02412.18^TSP_3^Thrombospondin type 3 repeat^319-355^E:4.6e-07`PF02412.18^TSP_3^Thrombospondin type 3 repeat^357-391^E:2.3e-07	ENOG410XQKE^thrombospondin	KEGG:mmu:21826`KO:K04659	GO:0062023^cellular_component^collagen-containing extracellular matrix`GO:0005509^molecular_function^calcium ion binding`GO:0008201^molecular_function^heparin binding`GO:0007155^biological_process^cell adhesion`GO:0016525^biological_process^negative regulation of angiogenesis	GO:0005604^cellular_component^basement membrane`GO:0062023^cellular_component^collagen-containing extracellular matrix`GO:0031012^cellular_component^extracellular matrix`GO:0005615^cellular_component^extracellular space`GO:0031091^cellular_component^platelet alpha granule`GO:0005509^molecular_function^calcium ion binding`GO:0008201^molecular_function^heparin binding`GO:0007155^biological_process^…	GO:0005509^molecular_function^calcium ion binding`GO:0007155^biological_process^cell adhesion
Cluster-14873.4154	-2.60314	-3.28031	-2.8463	0.00835805	0.0370014	-2.67466	grey	contig448353.1	.	.	.	.	.	.	.	.	.	.
Cluster-13745.3	-2.60186	-2.77557	-2.91374	0.00710244	0.0326149	-2.56428	magenta	contig296020.1	.	.	.	.	.	.	.	.	.	.
Cluster-21752.0	-2.60085	-1.24653	-5.43258	9.63e-06	0.000209874	3.5347	black	contig200734.1	.	.	.	.	.	.	.	.	.	.
Cluster-19530.1	-2.59946	-0.295795	-4.94246	3.58e-05	0.000537981	2.26547	tan	contig343767.1	.	.	.	.	.	.	.	.	.	.
Cluster-23731.1	-2.58444	-1.69489	-2.69596	0.0119496	0.0489785	-3.07701	yellow	contig116133.1	.	KLH14_CHICK^KLH14_CHICK^Q:244-364,H:399-519^27.419%ID^E:3.47e-06^RecName: Full=Kelch-like protein 14	XP_023323537.1^XP_023323537.1^Q:569-1216,H:44-264^29.7%ID^E:7.6e-08^.^.`XP_002605159.1^XP_002605159.1^Q:461-1198,H:251-517^23.1%ID^E:4.9e-07^.^.`XP_019637695.1^XP_019637695.1^Q:599-1201,H:501-735^25.4%ID^E:4.2e-06^.^.`XP_023202147.1^XP_023202147.1^Q:734-1009,H:539-631^39.4%ID^E:7.1e-06^.^.`WP_108283055.1^WP_108283055.1^Q:632-1003,H:268-398^33.6%ID^E:7.1e-06^.^.	XP_023323537.1^XP_023323537.1^Q:190-405,H:44-264^29.7%ID^E:7.4e-08^.^.`XP_002605159.1^XP_002605159.1^Q:154-399,H:251-517^23.1%ID^E:4.8e-07^.^.`XP_019637695.1^XP_019637695.1^Q:200-400,H:501-735^25.4%ID^E:4.1e-06^.^.`XP_023202147.1^XP_023202147.1^Q:245-336,H:539-631^39.4%ID^E:7e-06^.^.`WP_108283055.1^WP_108283055.1^Q:211-334,H:268-398^33.6%ID^E:7e-06^.^.	PF01344.25^Kelch_1^Kelch motif^267-292^E:0.00014	ENOG410XNX8^kelch-like	KEGG:gga:421100`KO:K10451	.	GO:0005829^cellular_component^cytosol`GO:0005783^cellular_component^endoplasmic reticulum`GO:0005789^cellular_component^endoplasmic reticulum membrane`GO:0043005^cellular_component^neuron projection`GO:0043025^cellular_component^neuronal cell body	GO:0005515^molecular_function^protein binding
Cluster-14873.39260	-2.58164	3.56754	-6.7901	2.76e-07	1.79e-05	6.65498	midnightblue	contig15310.1	.	.	XP_023336038.1^XP_023336038.1^Q:201-2981,H:214-889^38.1%ID^E:1.1e-156^.^.`XP_023325748.1^XP_023325748.1^Q:681-3182,H:1340-2191^33.4%ID^E:6.6e-133^.^.	XP_023336038.1^XP_023336038.1^Q:2-928,H:214-889^38.1%ID^E:1.7e-156^.^.`XP_023325748.1^XP_023325748.1^Q:162-995,H:1340-2191^33.4%ID^E:5.7e-133^.^.	.	.	.	.	.	.
Cluster-14873.28038	-2.57747	4.62987	-2.96655	0.00625759	0.0295548	-3.26833	yellow	contig27071.2	.	.	.	.	.	.	.	.	.	.
Cluster-21839.0	-2.57351	-0.0387984	-5.66226	5.23e-06	0.000135839	4.09437	brown	contig135386.1	.	.	XP_023329742.1^XP_023329742.1^Q:162-581,H:20-154^38.6%ID^E:8.4e-14^.^.`ALS04864.1^ALS04864.1^Q:171-572,H:25-142^35.8%ID^E:8.7e-11^.^.	XP_023329742.1^XP_023329742.1^Q:39-178,H:20-154^38.6%ID^E:3.7e-14^.^.`ALS04864.1^ALS04864.1^Q:42-175,H:25-142^35.8%ID^E:3.8e-11^.^.	.	.	.	.	.	.
Cluster-14873.12419	-2.5684	-2.40046	-3.23052	0.00324872	0.0177182	-1.87134	magenta	contig180419.1	.	.	.	.	.	.	.	.	.	.
Cluster-14873.36307	-2.56513	-3.05945	-2.89429	0.00744493	0.0338171	-2.58592	blue	contig72359.1	Y317_RICBR^Y317_RICBR^Q:649-1038,H:117-215^33.846%ID^E:1.01e-06^RecName: Full=Putative ankyrin repeat protein RBE_0317;^Bacteria; Proteobacteria; Alphaproteobacteria; Rickettsiales; Rickettsiaceae; Rickettsieae; Rickettsia; belli group`ANR28_MOUSE^ANR28_MOUSE^Q:634-990,H:840-941^30.252%ID^E:1.26e-06^RecName: Full=Serine/threonine-protein phosphatase 6 regulatory ankyrin repeat subunit A	Y317_RICBR^Y317_RICBR^Q:153-282,H:117-215^33.846%ID^E:7.52e-07^RecName: Full=Putative ankyrin repeat protein RBE_0317;^Bacteria; Proteobacteria; Alphaproteobacteria; Rickettsiales; Rickettsiaceae; Rickettsieae; Rickettsia; belli group`ANR28_MOUSE^ANR28_MOUSE^Q:148-266,H:840-941^30.252%ID^E:7.92e-07^RecName: Full=Serine/threonine-protein phosphatase 6 regulatory ankyrin repeat subunit A	.	.	PF12796.7^Ank_2^Ankyrin repeats (3 copies)^259-329^E:9.5e-07`PF00023.30^Ank^Ankyrin repeat^279-301^E:0.011	.	KEGG:rbe:RBE_0317	.	.	GO:0005515^molecular_function^protein binding
Cluster-14873.36586	-2.56195	1.6865	-7.20691	9.61e-08	8.54e-06	7.89453	midnightblue	contig136839.1	AKT1_DROME^AKT1_DROME^Q:134-1120,H:260-588^58.006%ID^E:8.59e-129^RecName: Full=RAC serine/threonine-protein kinase	AKT1_DROME^AKT1_DROME^Q:27-355,H:260-588^58.006%ID^E:1.4e-140^RecName: Full=RAC serine/threonine-protein kinase	XP_018326395.1^XP_018326395.1^Q:128-1177,H:170-518^59.8%ID^E:5e-120^.^.`XP_023725220.1^XP_023725220.1^Q:128-1177,H:167-519^58.9%ID^E:1.9e-119^.^.`XP_021938715.1^XP_021938715.1^Q:128-1177,H:169-521^58%ID^E:2.8e-118^.^.`XP_021938712.1^XP_021938712.1^Q:128-1177,H:186-538^58%ID^E:2.8e-118^.^.`XP_021938714.1^XP_021938714.1^Q:128-1177,H:173-525^58%ID^E:2.8e-118^.^.	XP_018326395.1^XP_018326395.1^Q:25-374,H:170-518^59.8%ID^E:1e-119^.^.`XP_023725220.1^XP_023725220.1^Q:25-374,H:167-519^58.9%ID^E:3.9e-119^.^.`XP_021938715.1^XP_021938715.1^Q:25-374,H:169-521^58%ID^E:5.6e-118^.^.`XP_021938712.1^XP_021938712.1^Q:25-374,H:186-538^58%ID^E:5.6e-118^.^.`XP_021938714.1^XP_021938714.1^Q:25-374,H:173-525^58%ID^E:5.6e-118^.^.	PF00069.25^Pkinase^Protein kinase domain^33-291^E:7.6e-73`PF07714.17^Pkinase_Tyr^Protein tyrosine kinase^34-275^E:1.4e-36`PF14531.6^Kinase-like^Kinase-like^140-244^E:2.9e-06`PF00433.24^Pkinase_C^Protein kinase C terminal domain^313-354^E:0.00071	ENOG410XNPH^protein serine/threonine kinase activity	KEGG:dme:Dmel_CG4006`KO:K04456	GO:0005938^cellular_component^cell cortex`GO:0005829^cellular_component^cytosol`GO:0043025^cellular_component^neuronal cell body`GO:0005634^cellular_component^nucleus`GO:0005886^cellular_component^plasma membrane`GO:0005524^molecular_function^ATP binding`GO:0035091^molecular_function^phosphatidylinositol binding`GO:0004674^molecular_function^protein serine/threonine kinase activity`GO:0006915^bio…	GO:0005938^cellular_component^cell cortex`GO:0005829^cellular_component^cytosol`GO:0043025^cellular_component^neuronal cell body`GO:0005634^cellular_component^nucleus`GO:0005886^cellular_component^plasma membrane`GO:0005524^molecular_function^ATP binding`GO:0035091^molecular_function^phosphatidylinositol binding`GO:0004674^molecular_function^protein serine/threonine kinase activity`GO:0006915^bio…	GO:0004672^molecular_function^protein kinase activity`GO:0005524^molecular_function^ATP binding`GO:0006468^biological_process^protein phosphorylation`GO:0004674^molecular_function^protein serine/threonine kinase activity
Cluster-14873.9121	-2.56001	2.78731	-5.26209	1.52e-05	0.000290774	2.79228	midnightblue	contig103372.1	MICU1_XENTR^MICU1_XENTR^Q:276-1274,H:111-444^31.195%ID^E:1.05e-38^RecName: Full=Calcium uptake protein 1, mitochondrial	MICU1_XENTR^MICU1_XENTR^Q:70-402,H:111-444^31.195%ID^E:4.54e-45^RecName: Full=Calcium uptake protein 1, mitochondrial	XP_023321981.1^XP_023321981.1^Q:279-1310,H:16-362^57.3%ID^E:1.1e-118^.^.`XP_021954208.1^XP_021954208.1^Q:276-1274,H:198-532^33.7%ID^E:6.4e-45^.^.`XP_023334799.1^XP_023334799.1^Q:276-1337,H:328-679^32.8%ID^E:6.4e-45^.^.`XP_023334803.1^XP_023334803.1^Q:276-1337,H:308-659^32.8%ID^E:6.4e-45^.^.`XP_023334804.1^XP_023334804.1^Q:276-1337,H:298-649^32.8%ID^E:6.4e-45^.^.	XP_023321981.1^XP_023321981.1^Q:71-414,H:16-362^57.3%ID^E:7.3e-119^.^.`XP_021954208.1^XP_021954208.1^Q:70-402,H:198-532^33.7%ID^E:7e-45^.^.`XP_027210034.1^XP_027210034.1^Q:70-402,H:181-518^33.6%ID^E:9.1e-45^.^.`XP_021954207.1^XP_021954207.1^Q:70-402,H:198-535^33.7%ID^E:9.1e-45^.^.`XP_027210036.1^XP_027210036.1^Q:70-402,H:181-514^33.6%ID^E:1.2e-44^.^.	PF13833.6^EF-hand_8^EF-hand domain pair^241-284^E:0.0011	.	KEGG:xtr:100127574`KO:K22827	GO:0032592^cellular_component^integral component of mitochondrial membrane`GO:0005743^cellular_component^mitochondrial inner membrane`GO:0005758^cellular_component^mitochondrial intermembrane space`GO:1990246^cellular_component^uniplex complex`GO:0005509^molecular_function^calcium ion binding`GO:0070509^biological_process^calcium ion import`GO:0051560^biological_process^mitochondrial calcium ion …	GO:0032592^cellular_component^integral component of mitochondrial membrane`GO:0005743^cellular_component^mitochondrial inner membrane`GO:0005758^cellular_component^mitochondrial intermembrane space`GO:1990246^cellular_component^uniplex complex`GO:0005509^molecular_function^calcium ion binding`GO:0070509^biological_process^calcium ion import`GO:0051560^biological_process^mitochondrial calcium ion …	GO:0005509^molecular_function^calcium ion binding
Cluster-14873.500	-2.55885	0.958429	-5.26694	1.5e-05	0.000287694	3.02294	midnightblue	contig104336.1	CSK_MOUSE^CSK_MOUSE^Q:687-1367,H:239-443^39.207%ID^E:2.55e-43^RecName: Full=Tyrosine-protein kinase CSK	CSK_MOUSE^CSK_MOUSE^Q:1-226,H:240-443^38.938%ID^E:1.26e-45^RecName: Full=Tyrosine-protein kinase CSK	XP_023344023.1^XP_023344023.1^Q:684-1346,H:261-469^39.8%ID^E:3.7e-37^.^.`XP_023344030.1^XP_023344030.1^Q:684-1346,H:183-391^39.8%ID^E:3.7e-37^.^.`XP_020659477.1^XP_020659477.1^Q:687-1364,H:270-473^41.2%ID^E:4.9e-37^.^.`XP_003228817.2^XP_003228817.2^Q:687-1364,H:283-486^40.3%ID^E:1.9e-36^.^.`XP_026545556.1^XP_026545556.1^Q:687-1364,H:204-407^39.8%ID^E:1.9e-36^.^.	XP_020659477.1^XP_020659477.1^Q:1-225,H:271-473^40.9%ID^E:5.2e-37^.^.`XP_023344023.1^XP_023344023.1^Q:4-219,H:266-469^40.3%ID^E:5.2e-37^.^.`XP_023344030.1^XP_023344030.1^Q:4-219,H:188-391^40.3%ID^E:5.2e-37^.^.`XP_003228817.2^XP_003228817.2^Q:1-225,H:284-486^40%ID^E:2e-36^.^.`XP_008120791.1^XP_008120791.1^Q:1-225,H:240-442^40%ID^E:2e-36^.^.	PF07714.17^Pkinase_Tyr^Protein tyrosine kinase^1-223^E:4.9e-60`PF00069.25^Pkinase^Protein kinase domain^3-219^E:3.8e-34	COG0515^Serine Threonine protein kinase	KEGG:mmu:12988`KO:K05728	GO:0005911^cellular_component^cell-cell junction`GO:0005737^cellular_component^cytoplasm`GO:0045121^cellular_component^membrane raft`GO:0005886^cellular_component^plasma membrane`GO:0005524^molecular_function^ATP binding`GO:0042802^molecular_function^identical protein binding`GO:0046872^molecular_function^metal ion binding`GO:0004715^molecular_function^non-membrane spanning protein tyrosine kinas…	GO:0005911^cellular_component^cell-cell junction`GO:0005737^cellular_component^cytoplasm`GO:0045121^cellular_component^membrane raft`GO:0005886^cellular_component^plasma membrane`GO:0005524^molecular_function^ATP binding`GO:0042802^molecular_function^identical protein binding`GO:0046872^molecular_function^metal ion binding`GO:0004715^molecular_function^non-membrane spanning protein tyrosine kinas…	GO:0004672^molecular_function^protein kinase activity`GO:0006468^biological_process^protein phosphorylation`GO:0005524^molecular_function^ATP binding
Cluster-22364.0	-2.55133	-0.704802	-5.82036	3.44e-06	0.000102112	4.50703	yellow	contig165536.1	HSDL1_PONAB^HSDL1_PONAB^Q:63-944,H:25-322^32.441%ID^E:7.08e-51^RecName: Full=Inactive hydroxysteroid dehydrogenase-like protein 1	HSDL1_PONAB^HSDL1_PONAB^Q:9-302,H:25-322^32.667%ID^E:2.26e-51^RecName: Full=Inactive hydroxysteroid dehydrogenase-like protein 1	XP_002733500.1^XP_002733500.1^Q:60-935,H:24-313^40.3%ID^E:1.2e-48^.^.`XP_002604148.1^XP_002604148.1^Q:30-890,H:14-302^38.1%ID^E:2.6e-48^.^.`XP_027209485.1^XP_027209485.1^Q:63-962,H:26-320^40.7%ID^E:5.9e-48^.^.`WP_069134491.1^WP_069134491.1^Q:63-962,H:26-320^40.7%ID^E:5.9e-48^.^.`XP_019639352.1^XP_019639352.1^Q:30-878,H:14-296^37.9%ID^E:7.7e-48^.^.	XP_002733500.1^XP_002733500.1^Q:8-299,H:24-313^40.3%ID^E:1.8e-48^.^.`XP_002604148.1^XP_002604148.1^Q:2-284,H:18-302^38.7%ID^E:5.2e-48^.^.`XP_027209485.1^XP_027209485.1^Q:9-308,H:26-320^40.7%ID^E:6.8e-48^.^.`WP_069134491.1^WP_069134491.1^Q:9-308,H:26-320^40.7%ID^E:6.8e-48^.^.`XP_019639352.1^XP_019639352.1^Q:2-280,H:18-296^38.4%ID^E:1.2e-47^.^.	PF00106.25^adh_short^short chain dehydrogenase^55-244^E:1.3e-46`PF08659.10^KR^KR domain^55-228^E:6.4e-10`PF13561.6^adh_short_C2^Enoyl-(Acyl carrier protein) reductase^58-247^E:2.4e-30	COG0300^Dehydrogenase	KEGG:pon:100173303	GO:0045111^cellular_component^intermediate filament cytoskeleton`GO:0005739^cellular_component^mitochondrion`GO:0055114^biological_process^oxidation-reduction process	GO:0045111^cellular_component^intermediate filament cytoskeleton`GO:0005739^cellular_component^mitochondrion`GO:0055114^biological_process^oxidation-reduction process	.
Cluster-17645.0	-2.54608	-3.81946	-3.05295	0.00505359	0.0249851	-2.22125	grey	contig270082.1	.	.	.	.	.	.	.	.	.	.
Cluster-14873.7570	-2.54081	-2.85663	-2.86297	0.00802942	0.0358912	-2.6679	yellow	contig195398.1	.	.	.	.	.	.	.	.	.	.
Cluster-15130.0	-2.53336	1.15482	-4.00873	0.000434226	0.00359472	-0.249158	pink	contig276088.1	.	.	.	.	.	.	.	.	.	.
Cluster-8804.0	-2.53015	-2.5947	-3.31825	0.00260404	0.0149191	-1.65703	green	contig495242.1	GUN12_ARATH^GUN12_ARATH^Q:2-220,H:410-490^51.852%ID^E:1.39e-13^RecName: Full=Endoglucanase 12	.	ODM95900.1^ODM95900.1^Q:2-232,H:376-452^64.9%ID^E:1.2e-22^.^.`XP_023323459.1^XP_023323459.1^Q:2-232,H:748-824^64.9%ID^E:1e-21^.^.`XP_013066281.1^XP_013066281.1^Q:8-220,H:374-444^69%ID^E:1.8e-21^.^.`XP_002735750.1^XP_002735750.1^Q:2-214,H:368-438^67.6%ID^E:3e-21^.^.`ODM94862.1^ODM94862.1^Q:2-223,H:382-455^64.9%ID^E:5.2e-21^.^.	.	.	ENOG410XPC9^hydrolase family	KEGG:ath:AT2G44540`KO:K01179	GO:0005576^cellular_component^extracellular region`GO:0008810^molecular_function^cellulase activity`GO:0071555^biological_process^cell wall organization`GO:0030245^biological_process^cellulose catabolic process	.	.
Cluster-14873.20458	-2.52781	-3.60587	-3.17264	0.00375528	0.0198536	-1.9537	magenta	contig656691.1	.	.	.	.	.	.	.	.	.	.
Cluster-14873.31455	-2.52588	2.54939	-4.41627	0.000146814	0.00154687	0.599115	yellow	contig173799.1	.	CX7A2_MOUSE^CX7A2_MOUSE^Q:48-116,H:16-79^36.62%ID^E:9.4e-07^RecName: Full=Cytochrome c oxidase subunit 7A2, mitochondrial	XP_023326942.1^XP_023326942.1^Q:174-350,H:124-182^55.9%ID^E:2.5e-11^.^.`ALS05218.1^ALS05218.1^Q:99-350,H:1-87^40.4%ID^E:3.4e-08^.^.`ALS04788.1^ALS04788.1^Q:99-350,H:1-87^40.4%ID^E:4.4e-08^.^.`ALS05102.1^ALS05102.1^Q:144-350,H:14-87^44.6%ID^E:4.4e-08^.^.`XP_023324322.1^XP_023324322.1^Q:129-350,H:3-84^39%ID^E:3.7e-07^.^.	XP_023326942.1^XP_023326942.1^Q:58-116,H:124-182^55.9%ID^E:1.1e-11^.^.`ALS05218.1^ALS05218.1^Q:33-116,H:1-87^40.4%ID^E:1.2e-08^.^.`ALS04788.1^ALS04788.1^Q:33-116,H:1-87^40.4%ID^E:1.5e-08^.^.`ALS05102.1^ALS05102.1^Q:48-116,H:14-87^44.6%ID^E:2e-08^.^.`XP_023324322.1^XP_023324322.1^Q:43-116,H:3-84^39%ID^E:1.7e-07^.^.	.	ENOG41124EQ^cytochrome c oxidase subunit VIIa polypeptide 2 (liver)	KEGG:mmu:12866`KO:K02270	.	GO:0005743^cellular_component^mitochondrial inner membrane`GO:0005746^cellular_component^mitochondrial respirasome`GO:0005739^cellular_component^mitochondrion`GO:0004129^molecular_function^cytochrome-c oxidase activity`GO:0097250^biological_process^mitochondrial respirasome assembly`GO:0002082^biological_process^regulation of oxidative phosphorylation	.
Cluster-14873.57142	-2.51694	1.75899	-4.15309	0.000296172	0.00265591	0.0309842	midnightblue	contig111387.1	.	.	XP_023325470.1^XP_023325470.1^Q:263-871,H:427-629^55.7%ID^E:5.7e-51^.^.`AID52839.1^AID52839.1^Q:191-883,H:341-579^41.2%ID^E:1.9e-38^.^.`AID52840.1^AID52840.1^Q:179-871,H:269-502^35.5%ID^E:8.8e-28^.^.`AID52837.1^AID52837.1^Q:215-913,H:184-416^28.6%ID^E:9.5e-14^.^.	XP_023325470.1^XP_023325470.1^Q:81-283,H:427-629^55.7%ID^E:3.9e-51^.^.`AID52839.1^AID52839.1^Q:57-287,H:341-579^41.2%ID^E:1.3e-38^.^.`AID52840.1^AID52840.1^Q:53-283,H:269-502^35.5%ID^E:6.1e-28^.^.`AID52837.1^AID52837.1^Q:65-297,H:184-416^28.6%ID^E:6.6e-14^.^.	.	.	.	.	.	.
Cluster-14873.24620	-2.51305	2.93636	-5.42657	9.79e-06	0.000212447	3.19406	yellow	contig104641.1	HIBCH_CHICK^HIBCH_CHICK^Q:107-1237,H:26-376^29.443%ID^E:4.49e-41^RecName: Full=3-hydroxyisobutyryl-CoA hydrolase, mitochondrial	HIBCH_CHICK^HIBCH_CHICK^Q:12-388,H:26-376^29.443%ID^E:5.98e-42^RecName: Full=3-hydroxyisobutyryl-CoA hydrolase, mitochondrial	XP_026231869.1^XP_026231869.1^Q:149-1240,H:31-374^30.1%ID^E:4.1e-36^.^.`XP_026231871.1^XP_026231871.1^Q:149-1240,H:31-374^30.1%ID^E:5.4e-36^.^.`XP_002736257.1^XP_002736257.1^Q:116-1237,H:20-373^28.4%ID^E:2.7e-35^.^.`VDD88400.1^VDD88400.1^Q:191-1237,H:20-349^28.8%ID^E:3.5e-35^.^.`XP_005464086.1^XP_005464086.1^Q:149-1240,H:31-374^28.7%ID^E:4.6e-35^.^.	XP_026231869.1^XP_026231869.1^Q:26-389,H:31-374^30.1%ID^E:3.4e-36^.^.`XP_026231871.1^XP_026231871.1^Q:26-389,H:31-374^30.1%ID^E:4.5e-36^.^.`XP_002736257.1^XP_002736257.1^Q:15-388,H:20-373^28.4%ID^E:1.7e-35^.^.`VDD88400.1^VDD88400.1^Q:40-388,H:20-349^28.8%ID^E:2.9e-35^.^.`XP_005464086.1^XP_005464086.1^Q:26-389,H:31-374^28.7%ID^E:3.8e-35^.^.	PF00378.20^ECH_1^Enoyl-CoA hydratase/isomerase^59-289^E:4.5e-13`PF16113.5^ECH_2^Enoyl-CoA hydratase/isomerase^63-411^E:6.4e-63	COG1024^Enoyl-CoA hydratase	KEGG:gga:423979`KO:K05605	GO:0005739^cellular_component^mitochondrion`GO:0003860^molecular_function^3-hydroxyisobutyryl-CoA hydrolase activity`GO:0006574^biological_process^valine catabolic process	GO:0005739^cellular_component^mitochondrion`GO:0003860^molecular_function^3-hydroxyisobutyryl-CoA hydrolase activity`GO:0006574^biological_process^valine catabolic process	GO:0003824^molecular_function^catalytic activity`GO:0003860^molecular_function^3-hydroxyisobutyryl-CoA hydrolase activity
Cluster-14873.46255	-2.51047	-1.87999	-3.1415	0.00405837	0.0210689	-2.09144	lightyellow	contig154853.1	KAPC3_DROME^KAPC3_DROME^Q:296-1066,H:327-583^62.646%ID^E:3.52e-119^RecName: Full=cAMP-dependent protein kinase catalytic subunit 3 {ECO:0000305}	KAPC3_DROME^KAPC3_DROME^Q:1-234,H:350-583^62.821%ID^E:1.68e-108^RecName: Full=cAMP-dependent protein kinase catalytic subunit 3 {ECO:0000305}	KDQ71472.1^KDQ71472.1^Q:296-1066,H:26-282^65.4%ID^E:7e-100^.^.`XP_021942066.1^XP_021942066.1^Q:296-1066,H:53-309^65.4%ID^E:7e-100^.^.`XP_011177612.1^XP_011177612.1^Q:296-1066,H:231-487^64.2%ID^E:2e-99^.^.`XP_004535521.1^XP_004535521.1^Q:296-1066,H:229-485^64.2%ID^E:2.6e-99^.^.`XP_014097086.1^XP_014097086.1^Q:296-1066,H:200-456^63.8%ID^E:3.5e-99^.^.	XP_027238272.1^XP_027238272.1^Q:1-234,H:49-282^65.4%ID^E:2.5e-92^.^.`XP_023330907.1^XP_023330907.1^Q:1-234,H:116-349^67.1%ID^E:2.5e-92^.^.`XP_018785054.1^XP_018785054.1^Q:1-234,H:245-478^65%ID^E:8.1e-91^.^.`XP_011177612.1^XP_011177612.1^Q:1-234,H:254-487^65%ID^E:1.1e-90^.^.`XP_004535521.1^XP_004535521.1^Q:1-234,H:252-485^65%ID^E:1.4e-90^.^.	PF07714.17^Pkinase_Tyr^Protein tyrosine kinase^3-162^E:7.9e-22`PF00069.25^Pkinase^Protein kinase domain^4-179^E:7.4e-48`PF14531.6^Kinase-like^Kinase-like^30-145^E:7.8e-06	ENOG410XPQQ^CAMP-dependent protein kinase, catalytic subunit	KEGG:dme:Dmel_CG6117`KO:K19584	GO:0005952^cellular_component^cAMP-dependent protein kinase complex`GO:0005524^molecular_function^ATP binding`GO:0004691^molecular_function^cAMP-dependent protein kinase activity`GO:0007476^biological_process^imaginal disc-derived wing morphogenesis`GO:0018105^biological_process^peptidyl-serine phosphorylation`GO:0006468^biological_process^protein phosphorylation`GO:0007165^biological_process^sig…	GO:0005952^cellular_component^cAMP-dependent protein kinase complex`GO:0005524^molecular_function^ATP binding`GO:0004691^molecular_function^cAMP-dependent protein kinase activity`GO:0007476^biological_process^imaginal disc-derived wing morphogenesis`GO:0018105^biological_process^peptidyl-serine phosphorylation`GO:0006468^biological_process^protein phosphorylation`GO:0007165^biological_process^sig…	GO:0004672^molecular_function^protein kinase activity`GO:0006468^biological_process^protein phosphorylation`GO:0005524^molecular_function^ATP binding
Cluster-14873.19592	-2.50617	-3.0843	-2.80279	0.00927625	0.0401526	-2.77956	pink	contig445054.1	MLC1_DROVI^MLC1_DROVI^Q:67-363,H:4-101^43.434%ID^E:1.51e-23^RecName: Full=Myosin light chain alkali	MLC1_DROVI^MLC1_DROVI^Q:6-104,H:4-101^43.434%ID^E:8.33e-24^RecName: Full=Myosin light chain alkali	XP_023341480.1^XP_023341480.1^Q:52-366,H:1-105^83.8%ID^E:1e-44^.^.`AGT28472.1^AGT28472.1^Q:52-366,H:1-105^81%ID^E:4.3e-43^.^.`ACO13186.1^ACO13186.1^Q:64-363,H:12-111^63%ID^E:4.2e-30^.^.`ACO15084.1^ACO15084.1^Q:64-363,H:12-111^63%ID^E:5.4e-30^.^.`XP_002426264.1^XP_002426264.1^Q:40-366,H:23-129^49.5%ID^E:2.9e-23^.^.	XP_023341480.1^XP_023341480.1^Q:1-105,H:1-105^83.8%ID^E:1.1e-44^.^.`AGT28472.1^AGT28472.1^Q:1-105,H:1-105^81%ID^E:4.8e-43^.^.`ACO13186.1^ACO13186.1^Q:5-104,H:12-111^63%ID^E:4.7e-30^.^.`ACO15084.1^ACO15084.1^Q:5-104,H:12-111^63%ID^E:6.1e-30^.^.`XP_023934861.1^XP_023934861.1^Q:6-105,H:4-103^52%ID^E:5.5e-23^.^.	PF13202.6^EF-hand_5^EF hand^17-31^E:0.0082	ENOG4111WV2^myosin alkali light chain 1	KEGG:dvi:Dvir_GJ10688	GO:0005859^cellular_component^muscle myosin complex`GO:0005509^molecular_function^calcium ion binding`GO:0007498^biological_process^mesoderm development	GO:0005859^cellular_component^muscle myosin complex`GO:0005509^molecular_function^calcium ion binding`GO:0007498^biological_process^mesoderm development	GO:0005509^molecular_function^calcium ion binding
Cluster-14873.69031	-2.50588	-2.09499	-4.98508	3.19e-05	0.000495875	2.41536	black	contig236773.1	SECG_DICDI^SECG_DICDI^Q:54-428,H:54-172^31.2%ID^E:1.23e-07^RecName: Full=Ankyrin repeat, PH and SEC7 domain containing protein secG	SECG_DICDI^SECG_DICDI^Q:18-142,H:54-172^31.2%ID^E:3.31e-08^RecName: Full=Ankyrin repeat, PH and SEC7 domain containing protein secG	XP_017551154.1^XP_017551154.1^Q:3-437,H:114-260^32.9%ID^E:1.7e-07^.^.`XP_007255552.2^XP_007255552.2^Q:78-437,H:143-263^34.1%ID^E:4.8e-07^.^.	XP_017551154.1^XP_017551154.1^Q:1-145,H:114-260^32.9%ID^E:9.5e-08^.^.`XP_007255552.2^XP_007255552.2^Q:26-145,H:143-263^34.1%ID^E:2.8e-07^.^.`XP_027022054.1^XP_027022054.1^Q:1-145,H:117-263^29.8%ID^E:6.8e-06^.^.`RXM99914.1^RXM99914.1^Q:1-138,H:123-258^32.2%ID^E:8.9e-06^.^.`XP_017312040.1^XP_017312040.1^Q:26-145,H:148-268^31.2%ID^E:8.9e-06^.^.	PF00023.30^Ank^Ankyrin repeat^1-23^E:0.0015`PF13637.6^Ank_4^Ankyrin repeats (many copies)^1-49^E:7.3e-05`PF13606.6^Ank_3^Ankyrin repeat^1-20^E:0.0019`PF12796.7^Ank_2^Ankyrin repeats (3 copies)^62-124^E:1.6e-06	COG0666^Ankyrin Repeat`COG5307^and Sec7 domain	KEGG:ddi:DDB_G0287459`KO:K18441	GO:0005829^cellular_component^cytosol`GO:0005764^cellular_component^lysosome`GO:0005086^molecular_function^ARF guanyl-nucleotide exchange factor activity`GO:0030036^biological_process^actin cytoskeleton organization`GO:0031589^biological_process^cell-substrate adhesion`GO:0006935^biological_process^chemotaxis`GO:0043327^biological_process^chemotaxis to cAMP`GO:0031154^biological_process^culminati…	GO:0005829^cellular_component^cytosol`GO:0005764^cellular_component^lysosome`GO:0005086^molecular_function^ARF guanyl-nucleotide exchange factor activity`GO:0030036^biological_process^actin cytoskeleton organization`GO:0031589^biological_process^cell-substrate adhesion`GO:0006935^biological_process^chemotaxis`GO:0043327^biological_process^chemotaxis to cAMP`GO:0031154^biological_process^culminati…	GO:0005515^molecular_function^protein binding
Cluster-14873.4763	-2.50437	1.50884	-3.0089	0.00563165	0.027161	-2.75155	midnightblue	contig26438.1	YDJ1_CAEEL^YDJ1_CAEEL^Q:1059-1889,H:5-308^30.844%ID^E:3.17e-46^RecName: Full=Uncharacterized protein ZK1073.1	YDJ1_CAEEL^YDJ1_CAEEL^Q:232-510,H:3-308^30.645%ID^E:9.42e-47^RecName: Full=Uncharacterized protein ZK1073.1	XP_021960836.1^XP_021960836.1^Q:1026-1883,H:6-336^36.3%ID^E:5.9e-47^.^.`WP_069134473.1^WP_069134473.1^Q:1104-1943,H:18-332^35.3%ID^E:1e-46^.^.`XP_015523346.1^XP_015523346.1^Q:1053-1919,H:6-330^34.7%ID^E:2.2e-46^.^.`XP_027217676.1^XP_027217676.1^Q:1104-1880,H:18-311^36.5%ID^E:2.9e-46^.^.`XP_015523345.1^XP_015523345.1^Q:1053-1919,H:6-334^33.9%ID^E:2.9e-46^.^.	XP_021960836.1^XP_021960836.1^Q:223-508,H:6-336^36.3%ID^E:5e-47^.^.`WP_069134473.1^WP_069134473.1^Q:249-528,H:18-332^35.3%ID^E:8.5e-47^.^.`XP_015523346.1^XP_015523346.1^Q:232-520,H:6-330^34.7%ID^E:1.9e-46^.^.`XP_027217676.1^XP_027217676.1^Q:249-507,H:18-311^36.5%ID^E:2.5e-46^.^.`XP_015523345.1^XP_015523345.1^Q:232-520,H:6-334^33.9%ID^E:2.5e-46^.^.	PF03096.14^Ndr^Ndr family^76-225^E:1.2e-37`PF03096.14^Ndr^Ndr family^229-320^E:5.8e-17`PF03096.14^Ndr^Ndr family^362-511^E:1.2e-37`PF03096.14^Ndr^Ndr family^515-606^E:1.7e-16`PF03096.14^Ndr^Ndr family^655-801^E:2.8e-37`PF03096.14^Ndr^Ndr family^809-898^E:4.2e-16	ENOG410XSPF^NDRG family member	KEGG:cel:CELE_ZK1073.1	.	.	.
Cluster-15435.0	-2.50306	-3.24506	-3.02142	0.00546128	0.0265088	-2.31373	darkgrey	contig331829.1	.	.	XP_023346221.1^XP_023346221.1^Q:1-198,H:11-77^41.8%ID^E:8.2e-06^.^.	XP_023346221.1^XP_023346221.1^Q:1-66,H:11-77^41.8%ID^E:7.6e-06^.^.	PF13330.6^Mucin2_WxxW^Mucin-2 protein WxxW repeating region^64-163^E:0.0065	.	.	.	.	.
Cluster-14873.70633	-2.50228	1.40475	-5.39775	1.06e-05	0.000223792	3.31707	midnightblue	contig289013.1	.	.	.	.	.	.	.	.	.	.
Cluster-22771.1	-2.48894	-3.89626	-2.76024	0.0102657	0.0434719	-2.8526	green	contig452893.1	.	.	.	.	.	.	.	.	.	.
Cluster-14873.57143	-2.48458	-3.18616	-3.03575	0.00527228	0.0258061	-2.27252	blue	contig288402.1	NHR7_CAEEL^NHR7_CAEEL^Q:259-540,H:9-104^41.414%ID^E:5.15e-15^RecName: Full=Nuclear hormone receptor family member nhr-7	NHR7_CAEEL^NHR7_CAEEL^Q:41-134,H:9-104^41.414%ID^E:9.74e-17^RecName: Full=Nuclear hormone receptor family member nhr-7	XP_023325470.1^XP_023325470.1^Q:217-525,H:27-129^58.3%ID^E:1.6e-29^.^.`AID52839.1^AID52839.1^Q:229-525,H:78-176^49.5%ID^E:6.6e-23^.^.`AID52840.1^AID52840.1^Q:241-510,H:23-112^47.8%ID^E:1.6e-16^.^.`XP_023324670.1^XP_023324670.1^Q:259-528,H:41-132^47.8%ID^E:2.7e-16^.^.`AIY67763.1^AIY67763.1^Q:148-543,H:34-165^32.6%ID^E:3e-15^.^.	XP_023325470.1^XP_023325470.1^Q:27-129,H:27-129^58.3%ID^E:1e-29^.^.`AID52839.1^AID52839.1^Q:31-129,H:78-176^49.5%ID^E:4.3e-23^.^.`AID52840.1^AID52840.1^Q:35-124,H:23-112^47.8%ID^E:7.8e-17^.^.`XP_023324670.1^XP_023324670.1^Q:41-130,H:41-132^47.8%ID^E:1.7e-16^.^.`XP_023336689.1^XP_023336689.1^Q:17-127,H:160-271^37.5%ID^E:3.3e-15^.^.	PF00105.18^zf-C4^Zinc finger, C4 type (two domains)^40-110^E:6e-18	ENOG410XRZC^receptor	KEGG:cel:CELE_F54D1.4	GO:0005634^cellular_component^nucleus`GO:0090575^cellular_component^RNA polymerase II transcription factor complex`GO:0000981^molecular_function^DNA-binding transcription factor activity, RNA polymerase II-specific`GO:0098531^molecular_function^ligand-activated transcription factor activity`GO:0030374^molecular_function^nuclear receptor transcription coactivator activity`GO:0000977^molecular_func…	GO:0005634^cellular_component^nucleus`GO:0090575^cellular_component^RNA polymerase II transcription factor complex`GO:0000981^molecular_function^DNA-binding transcription factor activity, RNA polymerase II-specific`GO:0098531^molecular_function^ligand-activated transcription factor activity`GO:0030374^molecular_function^nuclear receptor transcription coactivator activity`GO:0000977^molecular_func…	GO:0003700^molecular_function^DNA-binding transcription factor activity`GO:0008270^molecular_function^zinc ion binding`GO:0043565^molecular_function^sequence-specific DNA binding`GO:0006355^biological_process^regulation of transcription, DNA-templated`GO:0005634^cellular_component^nucleus
Cluster-17089.0	-2.48218	-3.11286	-3.30117	0.00271904	0.0154283	-1.67619	green	contig389011.1	.	.	XP_005764983.1^XP_005764983.1^Q:137-376,H:1-81^39%ID^E:1.7e-06^.^.`XP_011020152.1^XP_011020152.1^Q:164-385,H:55-126^33.8%ID^E:3.9e-06^.^.	XP_005764983.1^XP_005764983.1^Q:30-109,H:1-81^39%ID^E:1e-06^.^.`XP_011020152.1^XP_011020152.1^Q:39-112,H:55-126^33.8%ID^E:2.3e-06^.^.	PF02298.17^Cu_bind_like^Plastocyanin-like domain^39-102^E:1.6e-05	.	.	.	.	GO:0009055^molecular_function^electron transfer activity
Cluster-14873.23397	-2.47473	0.628677	-2.86642	0.00796305	0.0356715	-2.92383	lightyellow	contig72375.1	FKB39_DROME^FKB39_DROME^Q:1347-1700,H:239-356^58.475%ID^E:2.16e-36^RecName: Full=39 kDa FK506-binding nuclear protein	FKB39_DROME^FKB39_DROME^Q:415-539,H:233-356^58.4%ID^E:1.2e-37^RecName: Full=39 kDa FK506-binding nuclear protein	XP_023327565.1^XP_023327565.1^Q:84-1700,H:1-434^46.9%ID^E:8.5e-60^.^.`ACO10974.1^ACO10974.1^Q:105-1700,H:5-380^31.3%ID^E:8.9e-41^.^.`ADD24248.1^ADD24248.1^Q:177-1703,H:2-359^30.1%ID^E:4.9e-39^.^.`XP_026282328.1^XP_026282328.1^Q:1356-1703,H:269-384^64.7%ID^E:9.5e-35^.^.`XP_002058502.1^XP_002058502.1^Q:1368-1700,H:248-358^64.9%ID^E:1.6e-34^.^.	XP_023327565.1^XP_023327565.1^Q:1-539,H:1-434^46.9%ID^E:5.9e-60^.^.`ACO10974.1^ACO10974.1^Q:8-539,H:5-380^31.3%ID^E:6.1e-41^.^.`ADD24248.1^ADD24248.1^Q:32-540,H:2-359^30.1%ID^E:2.6e-39^.^.`XP_026282328.1^XP_026282328.1^Q:425-540,H:269-384^64.7%ID^E:5e-35^.^.`XP_002058502.1^XP_002058502.1^Q:429-539,H:248-358^64.9%ID^E:1.1e-34^.^.	PF17800.1^NPL^Nucleoplasmin-like domain^8-97^E:1e-19`PF00254.28^FKBP_C^FKBP-type peptidyl-prolyl cis-trans isomerase^448-535^E:1.3e-28	COG0545^Peptidyl-prolyl cis-trans isomerase	KEGG:dme:Dmel_CG6226`KO:K14826	GO:0000792^cellular_component^heterochromatin`GO:0005634^cellular_component^nucleus`GO:0005528^molecular_function^FK506 binding`GO:0070594^molecular_function^juvenile hormone response element binding`GO:0003755^molecular_function^peptidyl-prolyl cis-trans isomerase activity`GO:0035626^biological_process^juvenile hormone mediated signaling pathway`GO:0010507^biological_process^negative regulation …	GO:0000792^cellular_component^heterochromatin`GO:0005634^cellular_component^nucleus`GO:0005528^molecular_function^FK506 binding`GO:0070594^molecular_function^juvenile hormone response element binding`GO:0003755^molecular_function^peptidyl-prolyl cis-trans isomerase activity`GO:0035626^biological_process^juvenile hormone mediated signaling pathway`GO:0010507^biological_process^negative regulation …	.
Cluster-14873.63023	-2.47349	-4.47456	-2.71209	0.0115044	0.0475791	-2.92688	grey	contig598139.1	.	.	.	.	.	.	.	.	.	.
Cluster-14873.32527	-2.47198	-0.790088	-4.3327	0.000183549	0.00182748	0.731615	yellow	contig153441.1	.	.	XP_023347887.1^XP_023347887.1^Q:2-517,H:269-416^30.7%ID^E:1.7e-08^.^.`XP_023337703.1^XP_023337703.1^Q:104-517,H:297-416^33.8%ID^E:4.8e-08^.^.`XP_023347888.1^XP_023347888.1^Q:2-1015,H:269-556^26.4%ID^E:3.4e-06^.^.	XP_023347887.1^XP_023347887.1^Q:1-172,H:269-416^30.7%ID^E:1.5e-08^.^.`XP_023337703.1^XP_023337703.1^Q:35-172,H:297-416^33.8%ID^E:4.3e-08^.^.`XP_023347888.1^XP_023347888.1^Q:1-338,H:269-556^26.4%ID^E:4e-06^.^.	.	.	.	.	.	.
Cluster-14873.36469	-2.46969	-2.83531	-3.25491	0.00305552	0.0169205	-1.79238	tan	contig155078.1	TFE3_HUMAN^TFE3_HUMAN^Q:83-871,H:171-445^38.811%ID^E:1.68e-42^RecName: Full=Transcription factor E3	TFE3_HUMAN^TFE3_HUMAN^Q:28-290,H:171-445^38.811%ID^E:6.45e-43^RecName: Full=Transcription factor E3	XP_003701473.2^XP_003701473.2^Q:50-1018,H:280-648^38.6%ID^E:1e-42^.^.`XP_012136371.1^XP_012136371.1^Q:50-1018,H:59-427^38.6%ID^E:1e-42^.^.`XP_012136372.1^XP_012136372.1^Q:50-1018,H:80-448^38.6%ID^E:1e-42^.^.`XP_012136373.1^XP_012136373.1^Q:50-1018,H:72-440^38.6%ID^E:1e-42^.^.`XP_012136374.1^XP_012136374.1^Q:50-1018,H:112-480^38.6%ID^E:1e-42^.^.	XP_003701473.2^XP_003701473.2^Q:17-339,H:280-648^38.6%ID^E:9.5e-43^.^.`XP_012136371.1^XP_012136371.1^Q:17-339,H:59-427^38.6%ID^E:9.5e-43^.^.`XP_012136372.1^XP_012136372.1^Q:17-339,H:80-448^38.6%ID^E:9.5e-43^.^.`XP_012136373.1^XP_012136373.1^Q:17-339,H:72-440^38.6%ID^E:9.5e-43^.^.`XP_012136374.1^XP_012136374.1^Q:17-339,H:112-480^38.6%ID^E:9.5e-43^.^.	PF15951.5^MITF_TFEB_C_3_N^MITF/TFEB/TFEC/TFE3 N-terminus^10-119^E:1.8e-15`PF00010.26^HLH^Helix-loop-helix DNA-binding domain^186-244^E:2.3e-14	ENOG410ZYYV^regulation of osteoclast differentiation	KEGG:hsa:7030`KO:K09105	GO:0005829^cellular_component^cytosol`GO:0000790^cellular_component^nuclear chromatin`GO:0005654^cellular_component^nucleoplasm`GO:0005634^cellular_component^nucleus`GO:0001228^molecular_function^DNA-binding transcription activator activity, RNA polymerase II-specific`GO:0003700^molecular_function^DNA-binding transcription factor activity`GO:0000981^molecular_function^DNA-binding transcription fa…	GO:0005829^cellular_component^cytosol`GO:0000790^cellular_component^nuclear chromatin`GO:0005654^cellular_component^nucleoplasm`GO:0005634^cellular_component^nucleus`GO:0001228^molecular_function^DNA-binding transcription activator activity, RNA polymerase II-specific`GO:0003700^molecular_function^DNA-binding transcription factor activity`GO:0000981^molecular_function^DNA-binding transcription fa…	GO:0046983^molecular_function^protein dimerization activity
Cluster-18780.0	-2.46908	-4.0436	-2.82042	0.00889323	0.0388874	-2.71928	grey	contig428178.1	.	.	.	.	.	.	.	.	.	.
Cluster-14873.34099	-2.46595	1.59657	-3.01445	0.00555556	0.0268919	-2.72869	lightyellow	contig112051.1	RD23B_HUMAN^RD23B_HUMAN^Q:63-323,H:1-91^35.165%ID^E:4.2e-09^RecName: Full=UV excision repair protein RAD23 homolog B	RD23B_HUMAN^RD23B_HUMAN^Q:1-87,H:1-91^35.165%ID^E:1.84e-09^RecName: Full=UV excision repair protein RAD23 homolog B	WP_114598530.1^WP_114598530.1^Q:63-1142,H:1-258^24%ID^E:2.8e-13^.^.`XP_011497881.1^XP_011497881.1^Q:63-1142,H:1-285^23.9%ID^E:4.7e-13^.^.`XP_022114367.1^XP_022114367.1^Q:63-1142,H:1-253^23.7%ID^E:1e-12^.^.`XP_023947253.1^XP_023947253.1^Q:63-1142,H:1-255^23.5%ID^E:1.4e-12^.^.`XP_014358378.1^XP_014358378.1^Q:63-1142,H:1-257^23.5%ID^E:4e-12^.^.	WP_114598530.1^WP_114598530.1^Q:1-360,H:1-258^24%ID^E:2.1e-13^.^.`XP_011497881.1^XP_011497881.1^Q:1-360,H:1-285^23.9%ID^E:4.7e-13^.^.`XP_022114367.1^XP_022114367.1^Q:1-360,H:1-253^23.7%ID^E:1.1e-12^.^.`XP_023947253.1^XP_023947253.1^Q:1-360,H:1-255^23.5%ID^E:1.1e-12^.^.`XP_013181989.1^XP_013181989.1^Q:1-352,H:1-249^23.7%ID^E:4e-12^.^.	PF00240.23^ubiquitin^Ubiquitin family^3-71^E:5.4e-08`PF00627.31^UBA^UBA/TS-N domain^247-278^E:3.9e-05`PF09280.11^XPC-binding^XPC-binding domain^298-353^E:5.2e-13	COG5272^ubiquitin	KEGG:hsa:5887`KO:K10839	GO:0005829^cellular_component^cytosol`GO:0005654^cellular_component^nucleoplasm`GO:0005634^cellular_component^nucleus`GO:0000502^cellular_component^proteasome complex`GO:0071942^cellular_component^XPC complex`GO:0003684^molecular_function^damaged DNA binding`GO:0031593^molecular_function^polyubiquitin modification-dependent protein binding`GO:0070628^molecular_function^proteasome binding`GO:00009…	GO:0005829^cellular_component^cytosol`GO:0005654^cellular_component^nucleoplasm`GO:0005634^cellular_component^nucleus`GO:0000502^cellular_component^proteasome complex`GO:0071942^cellular_component^XPC complex`GO:0003684^molecular_function^damaged DNA binding`GO:0031593^molecular_function^polyubiquitin modification-dependent protein binding`GO:0070628^molecular_function^proteasome binding`GO:00009…	GO:0005515^molecular_function^protein binding`GO:0003684^molecular_function^damaged DNA binding`GO:0006289^biological_process^nucleotide-excision repair`GO:0043161^biological_process^proteasome-mediated ubiquitin-dependent protein catabolic process
Cluster-14873.43408	-2.46434	-2.04953	-3.62572	0.00118424	0.00795957	-0.955043	yellow	contig231800.1	PA2G3_HUMAN^PA2G3_HUMAN^Q:272-619,H:148-262^47.414%ID^E:9.9e-31^RecName: Full=Group 3 secretory phospholipase A2	PA2G3_HUMAN^PA2G3_HUMAN^Q:79-194,H:148-262^47.414%ID^E:1.38e-31^RecName: Full=Group 3 secretory phospholipase A2	XP_023320574.1^XP_023320574.1^Q:185-670,H:40-202^59.5%ID^E:2.2e-55^.^.`KFB52347.1^KFB52347.1^Q:230-646,H:265-403^51.8%ID^E:5.4e-38^.^.`KZS16890.1^KZS16890.1^Q:275-670,H:378-509^52.3%ID^E:1.2e-37^.^.`XP_018568849.1^XP_018568849.1^Q:230-670,H:245-391^49.7%ID^E:2.7e-37^.^.`XP_018568846.1^XP_018568846.1^Q:275-670,H:186-317^53%ID^E:3.5e-37^.^.	XP_023320574.1^XP_023320574.1^Q:50-211,H:40-202^59.5%ID^E:2.2e-55^.^.`KFB52347.1^KFB52347.1^Q:65-203,H:265-403^51.8%ID^E:4.3e-38^.^.`KZS16890.1^KZS16890.1^Q:80-211,H:378-509^52.3%ID^E:9.5e-38^.^.`XP_018568849.1^XP_018568849.1^Q:65-211,H:245-391^49.7%ID^E:2.1e-37^.^.`XP_018568846.1^XP_018568846.1^Q:80-211,H:186-317^53%ID^E:2.8e-37^.^.	PF05826.12^Phospholip_A2_2^Phospholipase A2^84-178^E:2.2e-34	ENOG4111S6V^Phospholipase A2, group III	KEGG:hsa:50487`KO:K01047	GO:0005814^cellular_component^centriole`GO:0005576^cellular_component^extracellular region`GO:0005615^cellular_component^extracellular space`GO:0042629^cellular_component^mast cell granule`GO:0005886^cellular_component^plasma membrane`GO:0047498^molecular_function^calcium-dependent phospholipase A2 activity`GO:0046872^molecular_function^metal ion binding`GO:0102567^molecular_function^phospholipas…	GO:0005814^cellular_component^centriole`GO:0005576^cellular_component^extracellular region`GO:0005615^cellular_component^extracellular space`GO:0042629^cellular_component^mast cell granule`GO:0005886^cellular_component^plasma membrane`GO:0047498^molecular_function^calcium-dependent phospholipase A2 activity`GO:0046872^molecular_function^metal ion binding`GO:0102567^molecular_function^phospholipas…	GO:0004623^molecular_function^phospholipase A2 activity`GO:0006644^biological_process^phospholipid metabolic process`GO:0050482^biological_process^arachidonic acid secretion
Cluster-14873.58251	-2.45865	-2.82508	-2.69736	0.0119105	0.0488711	-3.01864	grey	contig634904.1	.	.	.	.	.	.	.	.	.	.
Cluster-23473.0	-2.4533	-2.11722	-3.96073	0.000492911	0.00398421	-0.13956	midnightblue	contig513713.1	CHMO_BETVU^CHMO_BETVU^Q:34-285,H:171-258^43.333%ID^E:4.88e-15^RecName: Full=Choline monooxygenase, chloroplastic	.	EFJ17750.1^EFJ17750.1^Q:19-258,H:122-199^52.5%ID^E:3.7e-16^.^.`XP_002981049.2^XP_002981049.2^Q:19-258,H:122-199^52.5%ID^E:3.7e-16^.^.`XP_024541860.1^XP_024541860.1^Q:19-258,H:122-199^52.5%ID^E:3.7e-16^.^.`EFJ16278.1^EFJ16278.1^Q:19-258,H:122-199^52.5%ID^E:4.8e-16^.^.`XP_019633636.1^XP_019633636.1^Q:31-258,H:116-188^55.3%ID^E:4.8e-16^.^.	.	.	.	.	GO:0009570^cellular_component^chloroplast stroma`GO:0051537^molecular_function^2 iron, 2 sulfur cluster binding`GO:0019133^molecular_function^choline monooxygenase activity`GO:0005506^molecular_function^iron ion binding`GO:0019285^biological_process^glycine betaine biosynthetic process from choline	.	.
Cluster-14873.22507	-2.45244	3.37204	-2.79436	0.00946517	0.040801	-3.49063	grey	contig128470.1	VIGLN_HUMAN^VIGLN_HUMAN^Q:1-849,H:956-1237^50.526%ID^E:7.1e-76^RecName: Full=Vigilin	VIGLN_CHICK^VIGLN_CHICK^Q:1-310,H:957-1270^49.689%ID^E:3.91e-93^RecName: Full=Vigilin	XP_023324937.1^XP_023324937.1^Q:1-933,H:943-1251^72%ID^E:3.4e-119^.^.`XP_013393954.1^XP_013393954.1^Q:1-933,H:960-1276^51.4%ID^E:3.3e-82^.^.`XP_009282501.1^XP_009282501.1^Q:1-930,H:955-1267^50.8%ID^E:1.7e-78^.^.`XP_009282499.1^XP_009282499.1^Q:1-930,H:966-1278^50.8%ID^E:1.7e-78^.^.`RLV88959.1^RLV88959.1^Q:1-930,H:969-1281^50.5%ID^E:2.2e-78^.^.	XP_023324937.1^XP_023324937.1^Q:1-311,H:943-1251^72%ID^E:4.2e-119^.^.`XP_013393954.1^XP_013393954.1^Q:1-311,H:960-1276^51.4%ID^E:4.1e-82^.^.`XP_009282501.1^XP_009282501.1^Q:1-310,H:955-1267^50.8%ID^E:2.1e-78^.^.`XP_009282499.1^XP_009282499.1^Q:1-310,H:966-1278^50.8%ID^E:2.1e-78^.^.`RLV88959.1^RLV88959.1^Q:1-310,H:969-1281^50.5%ID^E:2.8e-78^.^.	PF00013.29^KH_1^KH domain^19-76^E:4.7e-11`PF00013.29^KH_1^KH domain^100-161^E:6.9e-14`PF00013.29^KH_1^KH domain^173-233^E:3.1e-12	ENOG410XQFV^High density lipoprotein binding protein	KEGG:hsa:3069	GO:0005829^cellular_component^cytosol`GO:0034364^cellular_component^high-density lipoprotein particle`GO:0005634^cellular_component^nucleus`GO:0005886^cellular_component^plasma membrane`GO:0045296^molecular_function^cadherin binding`GO:0008289^molecular_function^lipid binding`GO:0003723^molecular_function^RNA binding`GO:0008203^biological_process^cholesterol metabolic process`GO:0034384^biologica…	GO:0005737^cellular_component^cytoplasm`GO:0003723^molecular_function^RNA binding	GO:0003723^molecular_function^RNA binding
Cluster-14873.3625	-2.43128	-0.28188	-4.0894	0.000350722	0.00302577	0.0874322	lightyellow	contig135091.1	.	.	XP_023337798.1^XP_023337798.1^Q:253-1020,H:338-794^27.6%ID^E:4.6e-20^.^.`XP_023330553.1^XP_023330553.1^Q:154-501,H:1470-1579^42.2%ID^E:7.6e-07^.^.`XP_023330552.1^XP_023330552.1^Q:154-501,H:1471-1580^42.2%ID^E:7.6e-07^.^.	XP_023337798.1^XP_023337798.1^Q:36-291,H:338-794^27.6%ID^E:5.5e-20^.^.`XP_023330553.1^XP_023330553.1^Q:3-118,H:1470-1579^42.2%ID^E:9.1e-07^.^.`XP_023330552.1^XP_023330552.1^Q:3-118,H:1471-1580^42.2%ID^E:9.1e-07^.^.	.	.	.	.	.	.
Cluster-14873.3527	-2.42591	-0.953013	-3.17778	0.00370745	0.0196516	-2.08664	blue	contig102777.1	Y045_METMA^Y045_METMA^Q:453-1283,H:74-351^35.943%ID^E:1.11e-30^RecName: Full=Putative ankyrin repeat protein MM_0045;^Archaea; Euryarchaeota; Stenosarchaea group; Methanomicrobia; Methanosarcinales; Methanosarcinaceae; Methanosarcina`ANK2_HUMAN^ANK2_HUMAN^Q:327-1262,H:298-597^31.111%ID^E:1.31e-26^RecName: Full=Ankyrin-2	Y045_METMA^Y045_METMA^Q:145-421,H:74-351^35.943%ID^E:2.1e-31^RecName: Full=Putative ankyrin repeat protein MM_0045;^Archaea; Euryarchaeota; Stenosarchaea group; Methanomicrobia; Methanosarcinales; Methanosarcinaceae; Methanosarcina`ANR17_HUMAN^ANR17_HUMAN^Q:103-401,H:1115-1417^32.792%ID^E:2.81e-28^RecName: Full=Ankyrin repeat domain-containing protein 17	PFX19576.1^PFX19576.1^Q:288-1283,H:273-633^25%ID^E:9e-15^.^.`XP_022800163.1^XP_022800163.1^Q:288-1283,H:84-444^25%ID^E:9e-15^.^.`KKT23376.1^KKT23376.1^Q:630-1286,H:66-288^29.3%ID^E:1.5e-14^.^.`RSL72419.1^RSL72419.1^Q:663-1283,H:1108-1327^31.5%ID^E:4.5e-14^.^.`OQE44088.1^OQE44088.1^Q:603-1283,H:294-525^28.9%ID^E:4.5e-14^.^.	PFX19576.1^PFX19576.1^Q:90-421,H:273-633^25%ID^E:5.9e-15^.^.`XP_022800163.1^XP_022800163.1^Q:90-421,H:84-444^25%ID^E:5.9e-15^.^.`KKT23376.1^KKT23376.1^Q:204-422,H:66-288^29.3%ID^E:1.3e-14^.^.`RSL72419.1^RSL72419.1^Q:215-421,H:1108-1327^31.5%ID^E:2.9e-14^.^.`OQE44088.1^OQE44088.1^Q:195-421,H:294-525^28.9%ID^E:2.9e-14^.^.	PF12796.7^Ank_2^Ankyrin repeats (3 copies)^88-165^E:1.4e-08`PF12796.7^Ank_2^Ankyrin repeats (3 copies)^136-201^E:2e-06`PF12796.7^Ank_2^Ankyrin repeats (3 copies)^213-295^E:1.2e-12`PF13637.6^Ank_4^Ankyrin repeats (many copies)^236-285^E:1.6e-08`PF00023.30^Ank^Ankyrin repeat^267-296^E:0.001`PF13637.6^Ank_4^Ankyrin repeats (many copies)^305-355^E:7.2e-05`PF12796.7^Ank_2^Ankyrin repeats (3 copies)^34…	COG0666^Ankyrin Repeat	KEGG:mma:MM_0045	.	.	GO:0005515^molecular_function^protein binding
Cluster-14873.11189	-2.42587	0.457415	-3.55712	0.00141405	0.00914562	-1.27072	grey	contig227029.1	.	.	.	.	.	.	.	.	.	.
Cluster-14873.5943	-2.42228	-2.6189	-3.29883	0.00273518	0.0155002	-1.70049	pink	contig212336.1	IF2_DESHY^IF2_DESHY^Q:364-882,H:103-275^31.214%ID^E:5.59e-28^RecName: Full=Translation initiation factor IF-2 {ECO:0000255|HAMAP-Rule:MF_00100};^Bacteria; Firmicutes; Clostridia; Clostridiales; Peptococcaceae; Desulfitobacterium`PGCA_BOVIN^PGCA_BOVIN^Q:364-882,H:1196-1363^32.948%ID^E:9.94e-16^RecName: Full=Aggrecan core protein	IF2_DESHY^IF2_DESHY^Q:122-294,H:103-275^31.214%ID^E:2.22e-28^RecName: Full=Translation initiation factor IF-2 {ECO:0000255|HAMAP-Rule:MF_00100};^Bacteria; Firmicutes; Clostridia; Clostridiales; Peptococcaceae; Desulfitobacterium`PGCA_BOVIN^PGCA_BOVIN^Q:118-294,H:1201-1373^30.508%ID^E:6.71e-16^RecName: Full=Aggrecan core protein	.	.	.	COG0532^One of the essential components for the initiation of protein synthesis. Protects formylmethionyl-tRNA from spontaneous hydrolysis and promotes its binding to the 30S ribosomal subunits. Also involved in the hydrolysis of GTP during the formation of the 70S ribosomal complex (By similarity)`COG1187^pseudouridine synthase activity	KEGG:dsy:DSY2517`KO:K02519	GO:0005737^cellular_component^cytoplasm`GO:0005525^molecular_function^GTP binding`GO:0003924^molecular_function^GTPase activity`GO:0003743^molecular_function^translation initiation factor activity	GO:0005737^cellular_component^cytoplasm`GO:0005525^molecular_function^GTP binding`GO:0003924^molecular_function^GTPase activity`GO:0003743^molecular_function^translation initiation factor activity	.
Cluster-14873.36660	-2.41997	-2.30914	-2.83153	0.00865956	0.0380715	-2.76141	grey	contig436259.1	.	.	.	.	.	.	.	.	.	.
Cluster-14873.30474	-2.41816	-2.1447	-2.92642	0.00688735	0.031815	-2.59361	magenta	contig75255.1	ZN300_HUMAN^ZN300_HUMAN^Q:924-1580,H:410-599^30.045%ID^E:5.01e-14^RecName: Full=Zinc finger protein 300	ZN502_HUMAN^ZN502_HUMAN^Q:287-517,H:232-433^29.185%ID^E:1.23e-15^RecName: Full=Zinc finger protein 502	.	.	PF00096.26^zf-C2H2^Zinc finger, C2H2 type^464-485^E:0.0031`PF13913.6^zf-C2HC_2^zinc-finger of a C2HC-type^465-483^E:0.18`PF13912.6^zf-C2H2_6^C2H2-type zinc finger^490-515^E:4.9e-05	COG5048^Zinc finger protein	KEGG:hsa:91392	GO:0016604^cellular_component^nuclear body`GO:0005730^cellular_component^nucleolus`GO:0005654^cellular_component^nucleoplasm`GO:0005634^cellular_component^nucleus`GO:0001228^molecular_function^DNA-binding transcription activator activity, RNA polymerase II-specific`GO:0046872^molecular_function^metal ion binding`GO:0043565^molecular_function^sequence-specific DNA binding`GO:0045944^biological_pro…	GO:0005634^cellular_component^nucleus`GO:0003677^molecular_function^DNA binding`GO:0046872^molecular_function^metal ion binding`GO:0044794^biological_process^positive regulation by host of viral process`GO:0044791^biological_process^positive regulation by host of viral release from host cell	GO:0003676^molecular_function^nucleic acid binding
Cluster-14873.26570	-2.41704	2.58927	-5.30068	1.37e-05	0.000269931	2.90685	midnightblue	contig176558.1	MKNK2_XENTR^MKNK2_XENTR^Q:2-697,H:176-405^53.586%ID^E:6.69e-82^RecName: Full=MAP kinase-interacting serine/threonine-protein kinase 2	MKNK2_XENTR^MKNK2_XENTR^Q:1-232,H:176-405^53.586%ID^E:1.64e-84^RecName: Full=MAP kinase-interacting serine/threonine-protein kinase 2	AVN99021.1^AVN99021.1^Q:2-730,H:142-384^53.8%ID^E:3e-70^.^.`RZF38409.1^RZF38409.1^Q:2-697,H:177-419^55.5%ID^E:4e-70^.^.`ACY66411.1^ACY66411.1^Q:2-691,H:60-289^55.9%ID^E:2e-69^.^.`XP_018917799.1^XP_018917799.1^Q:2-697,H:159-393^55.8%ID^E:4.4e-69^.^.`XP_018917801.1^XP_018917801.1^Q:2-697,H:140-374^55.8%ID^E:4.4e-69^.^.	AVN99021.1^AVN99021.1^Q:1-243,H:142-384^53.8%ID^E:2.7e-70^.^.`RZF38409.1^RZF38409.1^Q:1-232,H:177-419^55.5%ID^E:3.6e-70^.^.`ACY66411.1^ACY66411.1^Q:1-230,H:60-289^55.9%ID^E:1.8e-69^.^.`XP_018917799.1^XP_018917799.1^Q:1-232,H:159-393^55.8%ID^E:3.9e-69^.^.`XP_018917801.1^XP_018917801.1^Q:1-232,H:140-374^55.8%ID^E:3.9e-69^.^.	PF00069.25^Pkinase^Protein kinase domain^1-194^E:3.6e-39`PF07714.17^Pkinase_Tyr^Protein tyrosine kinase^6-123^E:8e-14	ENOG410XQA9^protein kinase activity	KEGG:xtr:780232`KO:K04372	GO:0005737^cellular_component^cytoplasm`GO:0005634^cellular_component^nucleus`GO:0005524^molecular_function^ATP binding`GO:0009931^molecular_function^calcium-dependent protein serine/threonine kinase activity`GO:0005516^molecular_function^calmodulin binding`GO:0046872^molecular_function^metal ion binding`GO:0035556^biological_process^intracellular signal transduction`GO:0018105^biological_process…	GO:0005737^cellular_component^cytoplasm`GO:0005634^cellular_component^nucleus`GO:0005524^molecular_function^ATP binding`GO:0009931^molecular_function^calcium-dependent protein serine/threonine kinase activity`GO:0005516^molecular_function^calmodulin binding`GO:0046872^molecular_function^metal ion binding`GO:0035556^biological_process^intracellular signal transduction`GO:0018105^biological_process…	GO:0004672^molecular_function^protein kinase activity`GO:0005524^molecular_function^ATP binding`GO:0006468^biological_process^protein phosphorylation
Cluster-14873.34812	-2.41198	-1.00672	-3.47416	0.00175035	0.0108222	-1.37326	yellow	contig245964.1	.	.	XP_023344146.1^XP_023344146.1^Q:274-516,H:40-118^53.1%ID^E:1.1e-11^.^.`XP_023345835.1^XP_023345835.1^Q:259-501,H:28-107^48.1%ID^E:2e-10^.^.`ACO12089.1^ACO12089.1^Q:283-495,H:46-115^47.9%ID^E:2.2e-09^.^.`ACA62956.1^ACA62956.1^Q:271-492,H:48-120^45.9%ID^E:8.5e-09^.^.`ACO12888.1^ACO12888.1^Q:274-495,H:51-123^47.3%ID^E:8.5e-09^.^.	XP_023344146.1^XP_023344146.1^Q:61-141,H:40-118^53.1%ID^E:9.4e-12^.^.`XP_023345835.1^XP_023345835.1^Q:56-136,H:28-107^48.1%ID^E:1.8e-10^.^.`ACO12089.1^ACO12089.1^Q:64-134,H:46-115^47.9%ID^E:2e-09^.^.`ACA62956.1^ACA62956.1^Q:60-133,H:48-120^45.9%ID^E:7.5e-09^.^.`ACO12888.1^ACO12888.1^Q:61-134,H:51-123^47.3%ID^E:7.5e-09^.^.	PF00379.23^Chitin_bind_4^Insect cuticle protein^67-117^E:5.3e-05	.	.	.	.	GO:0042302^molecular_function^structural constituent of cuticle
Cluster-24076.0	-2.40559	-1.42497	-2.84562	0.0083717	0.0370384	-2.78195	NA	NA	NA	NA	NA	NA	NA	NA	NA	NA	NA	NA
Cluster-19419.0	-2.40249	0.681592	-4.30939	0.000195334	0.00191602	0.548293	yellow	contig191099.2	SET5_SCHPO^SET5_SCHPO^Q:94-642,H:9-172^28.261%ID^E:3.39e-15^RecName: Full=SET domain-containing protein 5	SET5_SCHPO^SET5_SCHPO^Q:16-198,H:9-172^28.261%ID^E:1.9e-15^RecName: Full=SET domain-containing protein 5	XP_023320423.1^XP_023320423.1^Q:109-717,H:12-224^38.5%ID^E:3.1e-34^.^.`XP_023330708.1^XP_023330708.1^Q:94-651,H:11-195^36%ID^E:1.4e-23^.^.`XP_023330711.1^XP_023330711.1^Q:109-651,H:16-195^34.2%ID^E:7.9e-22^.^.`XP_023330710.1^XP_023330710.1^Q:133-651,H:13-184^35.2%ID^E:4.4e-20^.^.`ELA34590.1^ELA34590.1^Q:85-675,H:331-519^34.2%ID^E:1.7e-19^.^.	XP_023320423.1^XP_023320423.1^Q:21-223,H:12-224^38.5%ID^E:2.9e-34^.^.`XP_023330708.1^XP_023330708.1^Q:16-201,H:11-195^36%ID^E:1.4e-23^.^.`XP_023330711.1^XP_023330711.1^Q:21-201,H:16-195^34.2%ID^E:7.5e-22^.^.`XP_023330710.1^XP_023330710.1^Q:29-201,H:13-184^35.2%ID^E:4.1e-20^.^.`ELA34590.1^ELA34590.1^Q:13-209,H:331-519^34.2%ID^E:1.6e-19^.^.	PF00856.28^SET^SET domain^25-164^E:1.3e-15	.	KEGG:spo:SPCC1739.05	GO:0005829^cellular_component^cytosol`GO:0000790^cellular_component^nuclear chromatin`GO:0005634^cellular_component^nucleus`GO:0018024^molecular_function^histone-lysine N-methyltransferase activity`GO:0016279^molecular_function^protein-lysine N-methyltransferase activity`GO:0034968^biological_process^histone lysine methylation	GO:0005829^cellular_component^cytosol`GO:0000790^cellular_component^nuclear chromatin`GO:0005634^cellular_component^nucleus`GO:0018024^molecular_function^histone-lysine N-methyltransferase activity`GO:0016279^molecular_function^protein-lysine N-methyltransferase activity`GO:0034968^biological_process^histone lysine methylation	GO:0005515^molecular_function^protein binding
Cluster-14873.60183	-2.40164	-3.35159	-2.75531	0.0103864	0.0438846	-2.87858	grey	contig240338.1	.	.	.	.	.	.	.	.	.	.
Cluster-14873.63911	-2.39949	-0.671143	-4.659	7.66e-05	0.000939142	1.55763	midnightblue	contig360162.1	.	.	.	.	.	.	.	.	.	.
Cluster-14873.33929	-2.39697	-2.58164	-3.031	0.00533428	0.0260471	-2.3086	pink	contig307574.1	.	.	.	.	.	.	.	.	.	.
Cluster-18165.6	-2.39551	-1.18139	-3.27495	0.00290507	0.016234	-1.82996	grey	contig418126.1	.	.	.	.	.	.	.	.	.	.
Cluster-14873.66990	-2.39393	2.40345	-5.32714	1.28e-05	0.000256017	3.01916	midnightblue	contig78090.1	ALDH2_MESAU^ALDH2_MESAU^Q:172-1593,H:27-500^75.949%ID^E:0^RecName: Full=Aldehyde dehydrogenase, mitochondrial	ALDH2_MESAU^ALDH2_MESAU^Q:1-422,H:79-500^75.829%ID^E:0^RecName: Full=Aldehyde dehydrogenase, mitochondrial	XP_023319927.1^XP_023319927.1^Q:73-1593,H:1-492^79.9%ID^E:2.4e-237^.^.`ALS04448.1^ALS04448.1^Q:73-1593,H:1-491^79.7%ID^E:1.5e-234^.^.`XP_014344083.1^XP_014344083.1^Q:157-1593,H:45-523^75.6%ID^E:4.6e-220^.^.`XP_007529015.1^XP_007529015.1^Q:157-1593,H:43-521^76.4%ID^E:2.3e-219^.^.`XP_009002916.2^XP_009002916.2^Q:157-1593,H:39-517^76.2%ID^E:6.6e-219^.^.	ALS04448.1^ALS04448.1^Q:1-422,H:71-491^84.6%ID^E:1.1e-207^.^.`XP_023319927.1^XP_023319927.1^Q:1-422,H:71-492^83.2%ID^E:7.3e-207^.^.`XP_023319928.1^XP_023319928.1^Q:1-422,H:1-422^83.2%ID^E:7.3e-207^.^.`XP_014344083.1^XP_014344083.1^Q:1-422,H:102-523^74.9%ID^E:1.7e-192^.^.`XP_007529015.1^XP_007529015.1^Q:1-422,H:100-521^76.3%ID^E:5e-192^.^.	PF00171.22^Aldedh^Aldehyde dehydrogenase family^1-413^E:3.4e-165	.	.	GO:0005759^cellular_component^mitochondrial matrix`GO:0004029^molecular_function^aldehyde dehydrogenase (NAD+) activity`GO:0043878^molecular_function^glyceraldehyde-3-phosphate dehydrogenase (NAD+) (non-phosphorylating) activity`GO:0051287^molecular_function^NAD binding`GO:0006068^biological_process^ethanol catabolic process	GO:0005759^cellular_component^mitochondrial matrix`GO:0004029^molecular_function^aldehyde dehydrogenase (NAD+) activity`GO:0043878^molecular_function^glyceraldehyde-3-phosphate dehydrogenase (NAD+) (non-phosphorylating) activity`GO:0051287^molecular_function^NAD binding`GO:0006068^biological_process^ethanol catabolic process	GO:0016491^molecular_function^oxidoreductase activity`GO:0055114^biological_process^oxidation-reduction process
Cluster-20908.0	-2.39344	-0.962447	-4.18005	0.000275688	0.00251547	0.355428	blue	contig10685.1	.	LRP2_RAT^LRP2_RAT^Q:26-259,H:3636-3836^28.926%ID^E:1.6e-07^RecName: Full=Low-density lipoprotein receptor-related protein 2	XP_023319458.1^XP_023319458.1^Q:190-3291,H:1344-2372^24.1%ID^E:5.3e-46^.^.`XP_023342502.1^XP_023342502.1^Q:79-3003,H:1407-2381^22.8%ID^E:2.5e-35^.^.`XP_023342501.1^XP_023342501.1^Q:79-3003,H:1411-2385^22.8%ID^E:2.5e-35^.^.	XP_023319458.1^XP_023319458.1^Q:64-1097,H:1344-2372^24.1%ID^E:5.2e-46^.^.`XP_023342502.1^XP_023342502.1^Q:27-1001,H:1407-2381^22.8%ID^E:2.4e-35^.^.`XP_023342501.1^XP_023342501.1^Q:27-1001,H:1411-2385^22.8%ID^E:2.4e-35^.^.	PF00057.18^Ldl_recept_a^Low-density lipoprotein receptor domain class A^27-62^E:3.6e-07`PF00057.18^Ldl_recept_a^Low-density lipoprotein receptor domain class A^222-256^E:3.5e-07	ENOG410XP34^beta-amyloid clearance	KEGG:rno:29216`KO:K06233	.	GO:0045177^cellular_component^apical part of cell`GO:0016324^cellular_component^apical plasma membrane`GO:0030424^cellular_component^axon`GO:0044295^cellular_component^axonal growth cone`GO:0005903^cellular_component^brush border`GO:0031526^cellular_component^brush border membrane`GO:0005623^cellular_component^cell`GO:0009986^cellular_component^cell surface`GO:0005905^cellular_component^clathrin-…	GO:0005515^molecular_function^protein binding
Cluster-14873.38996	-2.38801	-1.47992	-3.55593	0.00141839	0.00916936	-1.14917	blue	contig535280.1	.	.	.	.	.	.	.	.	.	.
Cluster-22915.0	-2.38778	1.13954	-5.7006	4.72e-06	0.00012641	4.11602	midnightblue	contig130831.1	.	.	XP_023344626.1^XP_023344626.1^Q:12-242,H:1075-1157^44%ID^E:5e-06^.^.`XP_023344625.1^XP_023344625.1^Q:12-242,H:1092-1174^44%ID^E:5e-06^.^.	XP_023344626.1^XP_023344626.1^Q:4-80,H:1075-1157^44%ID^E:3.8e-06^.^.`XP_023344625.1^XP_023344625.1^Q:4-80,H:1092-1174^44%ID^E:3.8e-06^.^.	.	.	.	.	.	.
Cluster-14873.18128	-2.36963	-0.0458433	-4.02041	0.000421027	0.00350915	-0.117933	yellow	contig556689.1	.	.	.	.	.	.	.	.	.	.
Cluster-14873.8941	-2.36934	0.502474	-3.0596	0.00497151	0.0247013	-2.52152	blue	contig13847.1	STXA_SYNHO^STXA_SYNHO^Q:349-1743,H:8-480^26.132%ID^E:8.2e-35^RecName: Full=Stonustoxin subunit alpha {ECO:0000303|PubMed:8810331}	STXA_SYNHO^STXA_SYNHO^Q:117-581,H:8-480^26.132%ID^E:1.03e-34^RecName: Full=Stonustoxin subunit alpha {ECO:0000303|PubMed:8810331}	XP_007909567.1^XP_007909567.1^Q:355-2424,H:43-713^24%ID^E:3.4e-47^.^.`XP_026004927.1^XP_026004927.1^Q:355-2415,H:14-707^23.2%ID^E:1.5e-42^.^.`XP_026004928.1^XP_026004928.1^Q:355-2415,H:14-707^23.2%ID^E:1.5e-42^.^.`XP_026004931.1^XP_026004931.1^Q:355-2910,H:14-825^22.9%ID^E:7.3e-42^.^.`XP_007895419.1^XP_007895419.1^Q:355-2907,H:11-824^22.2%ID^E:1.6e-41^.^.	XP_007909567.1^XP_007909567.1^Q:119-808,H:43-713^24%ID^E:3.3e-47^.^.`XP_026004927.1^XP_026004927.1^Q:119-805,H:14-707^23.2%ID^E:1.4e-42^.^.`XP_026004928.1^XP_026004928.1^Q:119-805,H:14-707^23.2%ID^E:1.4e-42^.^.`XP_026004931.1^XP_026004931.1^Q:119-970,H:14-825^22.9%ID^E:7.1e-42^.^.`XP_007895419.1^XP_007895419.1^Q:119-969,H:11-824^22.2%ID^E:1.6e-41^.^.	PF18078.1^Thioredoxin_11^Thioredoxin-like SNTX domain^499-587^E:1.1e-05`PF00041.21^fn3^Fibronectin type III domain^732-809^E:3.1e-08`PF00041.21^fn3^Fibronectin type III domain^853-940^E:5.2e-14`PF03382.14^DUF285^Mycoplasma protein of unknown function, DUF285^972-1041^E:5.7e-05`PF00386.21^C1q^C1q domain^1056-1157^E:3.4e-05	.	.	GO:0005576^cellular_component^extracellular region`GO:0090729^molecular_function^toxin activity`GO:0044179^biological_process^hemolysis in other organism	GO:0005576^cellular_component^extracellular region`GO:0090729^molecular_function^toxin activity`GO:0044179^biological_process^hemolysis in other organism	GO:0005515^molecular_function^protein binding
Cluster-14873.45918	-2.36151	-0.408126	-4.98924	3.16e-05	0.000493337	2.38413	lightyellow	contig59306.1	MSTAA_DROME^MSTAA_DROME^Q:202-1071,H:57-354^28.435%ID^E:2.22e-20^RecName: Full=SET domain-containing protein SmydA-8, isoform A {ECO:0000305}	MSTAA_DROME^MSTAA_DROME^Q:68-357,H:57-354^28.435%ID^E:8.96e-21^RecName: Full=SET domain-containing protein SmydA-8, isoform A {ECO:0000305}	XP_023331997.1^XP_023331997.1^Q:268-1335,H:6-367^40.9%ID^E:5.9e-70^.^.`XP_023334833.1^XP_023334833.1^Q:7-1518,H:299-811^31.4%ID^E:4e-66^.^.`XP_023323790.1^XP_023323790.1^Q:91-1515,H:6-486^31%ID^E:8.8e-58^.^.`XP_023330630.1^XP_023330630.1^Q:91-1527,H:6-464^31.1%ID^E:8.3e-56^.^.`XP_023347435.1^XP_023347435.1^Q:91-1464,H:6-472^30.6%ID^E:8.3e-56^.^.	XP_023331997.1^XP_023331997.1^Q:90-445,H:6-367^40.9%ID^E:4.7e-70^.^.`XP_023334833.1^XP_023334833.1^Q:3-506,H:299-811^31.4%ID^E:3.2e-66^.^.`XP_023323790.1^XP_023323790.1^Q:31-505,H:6-486^31%ID^E:7e-58^.^.`XP_023330630.1^XP_023330630.1^Q:31-509,H:6-464^31.1%ID^E:6.6e-56^.^.`XP_023347435.1^XP_023347435.1^Q:31-488,H:6-472^30.6%ID^E:6.6e-56^.^.	PF00856.28^SET^SET domain^236-292^E:4.5e-07	COG2940^Histone-lysine N-methyltransferase	KEGG:dme:Dmel_CG33548	GO:0000790^cellular_component^nuclear chromatin`GO:0042826^molecular_function^histone deacetylase binding`GO:0008757^molecular_function^S-adenosylmethionine-dependent methyltransferase activity`GO:0034968^biological_process^histone lysine methylation`GO:0010629^biological_process^negative regulation of gene expression	GO:0000790^cellular_component^nuclear chromatin`GO:0042826^molecular_function^histone deacetylase binding`GO:0008757^molecular_function^S-adenosylmethionine-dependent methyltransferase activity`GO:0034968^biological_process^histone lysine methylation`GO:0010629^biological_process^negative regulation of gene expression	GO:0005515^molecular_function^protein binding
Cluster-14873.28236	-2.34926	0.730389	-3.1742	0.00374073	0.0197901	-2.24921	blue	contig249538.1	.	.	.	.	.	.	.	.	.	.
Cluster-23462.0	-2.3488	-3.06567	-3.22221	0.00331718	0.0180154	-1.86138	blue	contig34985.1	TMPS3_HUMAN^TMPS3_HUMAN^Q:1730-2434,H:237-450^28.395%ID^E:4.77e-14^RecName: Full=Transmembrane protease serine 3	TMPS3_MOUSE^TMPS3_MOUSE^Q:447-790,H:135-449^24.716%ID^E:5.44e-18^RecName: Full=Transmembrane protease serine 3	XP_023335892.1^XP_023335892.1^Q:689-2485,H:34-638^33%ID^E:5.7e-94^.^.`XP_023335890.1^XP_023335890.1^Q:689-2485,H:34-642^32.5%ID^E:4.8e-93^.^.`XP_023335893.1^XP_023335893.1^Q:689-2485,H:27-635^32.5%ID^E:4.8e-93^.^.`XP_023335873.1^XP_023335873.1^Q:689-2485,H:36-676^33%ID^E:8.2e-93^.^.`XP_023346957.1^XP_023346957.1^Q:623-2485,H:14-688^31.7%ID^E:1.4e-92^.^.	XP_023335892.1^XP_023335892.1^Q:209-807,H:34-638^33%ID^E:7.2e-94^.^.`XP_023335890.1^XP_023335890.1^Q:209-807,H:34-642^32.5%ID^E:6.1e-93^.^.`XP_023335893.1^XP_023335893.1^Q:209-807,H:27-635^32.5%ID^E:6.1e-93^.^.`XP_023335873.1^XP_023335873.1^Q:209-807,H:36-676^33%ID^E:1e-92^.^.`XP_023346957.1^XP_023346957.1^Q:187-807,H:14-688^31.7%ID^E:1.8e-92^.^.	PF01549.24^ShK^ShK domain-like^386-439^E:0.49`PF01549.24^ShK^ShK domain-like^443-478^E:1.5e-06`PF00089.26^Trypsin^Trypsin^579-805^E:7.5e-29	COG5640^protease	KEGG:mmu:140765`KO:K09634	GO:0005623^cellular_component^cell`GO:0005783^cellular_component^endoplasmic reticulum`GO:0005789^cellular_component^endoplasmic reticulum membrane`GO:0016021^cellular_component^integral component of membrane`GO:0043025^cellular_component^neuronal cell body`GO:0005044^molecular_function^scavenger receptor activity`GO:0004252^molecular_function^serine-type endopeptidase activity`GO:0017080^molecul…	GO:0005623^cellular_component^cell`GO:0005783^cellular_component^endoplasmic reticulum`GO:0005789^cellular_component^endoplasmic reticulum membrane`GO:0016021^cellular_component^integral component of membrane`GO:0043025^cellular_component^neuronal cell body`GO:0005044^molecular_function^scavenger receptor activity`GO:0004252^molecular_function^serine-type endopeptidase activity`GO:0017080^molecul…	GO:0004252^molecular_function^serine-type endopeptidase activity`GO:0006508^biological_process^proteolysis
Cluster-16489.0	-2.34588	-3.01443	-2.69342	0.0120214	0.0492061	-3.02492	black	contig41824.1	PLPL2_CAEEL^PLPL2_CAEEL^Q:9-776,H:11-266^43.359%ID^E:1.73e-63^RecName: Full=Patanin-like phospholipase domain-containing protein {ECO:0000250|UniProtKB:Q96AD5}	PLPL2_CAEEL^PLPL2_CAEEL^Q:3-258,H:11-266^43.359%ID^E:4.27e-68^RecName: Full=Patanin-like phospholipase domain-containing protein {ECO:0000250|UniProtKB:Q96AD5}	XP_023342586.1^XP_023342586.1^Q:9-1913,H:1-586^40.7%ID^E:6.2e-111^.^.`XP_026672777.1^XP_026672777.1^Q:9-2021,H:1-541^34.7%ID^E:2.2e-92^.^.`XP_028139412.1^XP_028139412.1^Q:9-1835,H:1-580^36.2%ID^E:4.9e-92^.^.`XP_017886957.1^XP_017886957.1^Q:9-2021,H:1-577^33.8%ID^E:4.2e-91^.^.`XP_020278982.1^XP_020278982.1^Q:9-1853,H:1-531^35%ID^E:1.8e-89^.^.	XP_023342586.1^XP_023342586.1^Q:3-311,H:1-315^53.7%ID^E:8.5e-91^.^.`XP_026672777.1^XP_026672777.1^Q:3-300,H:1-295^53.5%ID^E:6.1e-89^.^.`XP_017886957.1^XP_017886957.1^Q:3-300,H:1-295^53.5%ID^E:6.1e-89^.^.`XP_028173729.1^XP_028173729.1^Q:3-300,H:1-296^53.5%ID^E:7.9e-89^.^.`XP_011873846.1^XP_011873846.1^Q:3-300,H:1-295^52.5%ID^E:1e-88^.^.	PF01734.22^Patatin^Patatin-like phospholipase^5-169^E:6.8e-12	ENOG410XSQS^Patatin-like phospholipase domain containing	.	GO:0005737^cellular_component^cytoplasm`GO:0016021^cellular_component^integral component of membrane`GO:0005811^cellular_component^lipid droplet`GO:0016020^cellular_component^membrane`GO:0005886^cellular_component^plasma membrane`GO:0004806^molecular_function^triglyceride lipase activity`GO:0055088^biological_process^lipid homeostasis`GO:0019433^biological_process^triglyceride catabolic process	GO:0005737^cellular_component^cytoplasm`GO:0016021^cellular_component^integral component of membrane`GO:0005811^cellular_component^lipid droplet`GO:0016020^cellular_component^membrane`GO:0005886^cellular_component^plasma membrane`GO:0004806^molecular_function^triglyceride lipase activity`GO:0055088^biological_process^lipid homeostasis`GO:0019433^biological_process^triglyceride catabolic process	GO:0006629^biological_process^lipid metabolic process
Cluster-16911.0	-2.34425	-2.76925	-3.65077	0.00110972	0.00757823	-0.87018	pink	contig502136.1	.	.	.	.	.	.	.	.	.	.
Cluster-14873.15858	-2.34421	2.95497	-4.70651	6.74e-05	0.000857611	1.27604	lightyellow	contig107429.1	UCP2_PIG^UCP2_PIG^Q:442-1287,H:11-295^54.483%ID^E:1.4e-91^RecName: Full=Mitochondrial uncoupling protein 2	UCP2_PIG^UCP2_PIG^Q:27-308,H:11-295^54.483%ID^E:2.76e-100^RecName: Full=Mitochondrial uncoupling protein 2	XP_023324437.1^XP_023324437.1^Q:442-1305,H:20-306^74%ID^E:4.4e-115^.^.`XP_023324438.1^XP_023324438.1^Q:442-1305,H:20-285^66.7%ID^E:8e-101^.^.`XP_012541938.1^XP_012541938.1^Q:448-1311,H:11-313^54.6%ID^E:2.7e-80^.^.`XP_011867858.1^XP_011867858.1^Q:448-1311,H:11-315^55.2%ID^E:8.6e-79^.^.`XP_018402976.1^XP_018402976.1^Q:448-1311,H:11-315^54.2%ID^E:1.5e-78^.^.	XP_023324437.1^XP_023324437.1^Q:27-314,H:20-306^74%ID^E:2.9e-115^.^.`XP_023324438.1^XP_023324438.1^Q:27-314,H:20-285^66.7%ID^E:4.1e-101^.^.`XP_012541938.1^XP_012541938.1^Q:29-316,H:11-313^54.6%ID^E:1.4e-80^.^.`XP_011867858.1^XP_011867858.1^Q:29-316,H:11-315^55.2%ID^E:4.4e-79^.^.`XP_018402976.1^XP_018402976.1^Q:29-316,H:11-315^54.2%ID^E:7.5e-79^.^.	PF00153.27^Mito_carr^Mitochondrial carrier protein^30-120^E:5.5e-19`PF00153.27^Mito_carr^Mitochondrial carrier protein^133-217^E:8.9e-17`PF00153.27^Mito_carr^Mitochondrial carrier protein^227-311^E:1.4e-17	ENOG410XRV1^UnCoupling Protein	KEGG:ssc:397549`KO:K15103	GO:0016021^cellular_component^integral component of membrane`GO:0005743^cellular_component^mitochondrial inner membrane`GO:0017077^molecular_function^oxidative phosphorylation uncoupler activity`GO:1990845^biological_process^adaptive thermogenesis`GO:1990542^biological_process^mitochondrial transmembrane transport`GO:0009409^biological_process^response to cold	GO:0016021^cellular_component^integral component of membrane`GO:0005743^cellular_component^mitochondrial inner membrane`GO:0017077^molecular_function^oxidative phosphorylation uncoupler activity`GO:1990845^biological_process^adaptive thermogenesis`GO:1990542^biological_process^mitochondrial transmembrane transport`GO:0009409^biological_process^response to cold	.
Cluster-14873.17604	-2.34036	-3.92778	-2.79473	0.00945648	0.0407671	-2.78067	blue	contig230639.1	.	.	.	.	.	.	.	.	.	.
Cluster-14873.15014	-2.33857	3.22397	-2.73856	0.0108069	0.0452211	-3.55747	black	contig111152.1	PDK_ASCSU^PDK_ASCSU^Q:192-1403,H:1-399^36.667%ID^E:2.18e-77^RecName: Full=[Pyruvate dehydrogenase (acetyl-transferring)] kinase, mitochondrial	PDK_ASCSU^PDK_ASCSU^Q:27-271,H:148-399^42.085%ID^E:1.79e-56^RecName: Full=[Pyruvate dehydrogenase (acetyl-transferring)] kinase, mitochondrial	XP_023335841.1^XP_023335841.1^Q:30-1385,H:50-504^37.4%ID^E:5.3e-73^.^.`XP_026132042.1^XP_026132042.1^Q:210-1373,H:7-390^37.3%ID^E:3.8e-63^.^.`XP_015818137.1^XP_015818137.1^Q:210-1376,H:7-392^35.4%ID^E:8.5e-63^.^.`XP_026206581.1^XP_026206581.1^Q:210-1376,H:7-392^36.1%ID^E:1.1e-62^.^.`XP_023238651.1^XP_023238651.1^Q:261-1403,H:21-398^37.8%ID^E:1.4e-62^.^.	XP_023335841.1^XP_023335841.1^Q:1-265,H:234-504^43.3%ID^E:5.9e-56^.^.`XP_015786763.1^XP_015786763.1^Q:27-270,H:145-394^40.6%ID^E:1e-47^.^.`XP_026132042.1^XP_026132042.1^Q:24-261,H:148-390^41.8%ID^E:1.3e-47^.^.`XP_021004200.1^XP_021004200.1^Q:26-272,H:143-394^42.4%ID^E:1.3e-47^.^.`XP_021004201.1^XP_021004201.1^Q:26-272,H:143-394^42.4%ID^E:1.3e-47^.^.	PF10436.9^BCDHK_Adom3^Mitochondrial branched-chain alpha-ketoacid dehydrogenase kinase^21-65^E:1.8e-05`PF02518.26^HATPase_c^Histidine kinase-, DNA gyrase B-, and HSP90-like ATPase^121-235^E:6.9e-08	.	.	GO:0005759^cellular_component^mitochondrial matrix`GO:0005524^molecular_function^ATP binding`GO:0004740^molecular_function^pyruvate dehydrogenase (acetyl-transferring) kinase activity`GO:0006006^biological_process^glucose metabolic process	GO:0005759^cellular_component^mitochondrial matrix`GO:0005524^molecular_function^ATP binding`GO:0004740^molecular_function^pyruvate dehydrogenase (acetyl-transferring) kinase activity`GO:0006006^biological_process^glucose metabolic process	.
Cluster-14873.61502	-2.33327	-2.28197	-2.73394	0.0109256	0.0456166	-2.97365	grey	contig250713.1	.	.	.	.	.	.	.	.	.	.
Cluster-14873.65132	-2.3267	-3.12379	-3.05078	0.00508078	0.0250765	-2.2458	blue	contig143958.1	.	.	.	.	.	.	.	.	.	.
Cluster-14873.6655	-2.32162	-2.31742	-3.0997	0.00450231	0.0228248	-2.16883	blue	contig193621.1	CDIP1_DICDI^CDIP1_DICDI^Q:551-781,H:102-180^39.241%ID^E:9.05e-07^RecName: Full=Cell death-inducing p53-target protein 1 homolog	LITAF_RAT^LITAF_RAT^Q:16-131,H:19-159^32.624%ID^E:4.83e-14^RecName: Full=Lipopolysaccharide-induced tumor necrosis factor-alpha factor homolog	XP_023326656.1^XP_023326656.1^Q:383-781,H:9-161^39%ID^E:1.9e-18^.^.`ACO14727.1^ACO14727.1^Q:422-775,H:23-160^39.1%ID^E:9.5e-18^.^.`XP_011178871.1^XP_011178871.1^Q:416-769,H:4-115^36.4%ID^E:2.7e-12^.^.`XP_005007555.1^XP_005007555.1^Q:425-772,H:19-160^38.5%ID^E:3.5e-12^.^.`XP_004855928.1^XP_004855928.1^Q:425-772,H:19-160^35.2%ID^E:2.3e-11^.^.	XP_023326656.1^XP_023326656.1^Q:2-134,H:9-161^39%ID^E:3.7e-19^.^.`ACO14727.1^ACO14727.1^Q:15-132,H:23-160^39.1%ID^E:3.1e-18^.^.`XP_011178871.1^XP_011178871.1^Q:13-130,H:4-115^36.4%ID^E:1.2e-12^.^.`XP_005007555.1^XP_005007555.1^Q:16-131,H:19-160^38.5%ID^E:1.5e-12^.^.`XP_004855928.1^XP_004855928.1^Q:16-131,H:19-160^35.2%ID^E:9.8e-12^.^.	PF10601.9^zf-LITAF-like^LITAF-like zinc ribbon domain^63-131^E:1.5e-20	ENOG41122PJ^lipopolysaccharide-induced TNF factor	KEGG:rno:65161`KO:K19363	GO:0031902^cellular_component^late endosome membrane`GO:0005765^cellular_component^lysosomal membrane`GO:0046872^molecular_function^metal ion binding	GO:0098559^cellular_component^cytoplasmic side of early endosome membrane`GO:0098560^cellular_component^cytoplasmic side of late endosome membrane`GO:0098574^cellular_component^cytoplasmic side of lysosomal membrane`GO:0009898^cellular_component^cytoplasmic side of plasma membrane`GO:0005829^cellular_component^cytosol`GO:0005576^cellular_component^extracellular region`GO:0005794^cellular_componen…	.
Cluster-14873.30389	-2.31718	3.46972	-3.88186	0.00060671	0.00471258	-0.885811	pink	contig195017.1	.	.	XP_023333694.1^XP_023333694.1^Q:91-261,H:1296-1352^91.2%ID^E:3.6e-25^.^.`XP_023333702.1^XP_023333702.1^Q:91-216,H:1296-1337^90.5%ID^E:5.8e-15^.^.`XP_023333640.1^XP_023333640.1^Q:91-210,H:1296-1335^92.5%ID^E:2.9e-14^.^.`XP_023333648.1^XP_023333648.1^Q:91-210,H:1295-1334^92.5%ID^E:2.9e-14^.^.`XP_023333663.1^XP_023333663.1^Q:91-210,H:1283-1322^92.5%ID^E:2.9e-14^.^.	.	.	.	.	.	.	.
Cluster-14873.28915	-2.31356	-1.27177	-3.66423	0.00107161	0.00737864	-0.898048	yellow	contig12710.1	ZFP26_MOUSE^ZFP26_MOUSE^Q:2525-3721,H:386-769^35%ID^E:2.7e-61^RecName: Full=Zinc finger protein 26	ZNF16_HUMAN^ZNF16_HUMAN^Q:817-1239,H:240-675^33.259%ID^E:7.99e-64^RecName: Full=Zinc finger protein 16	XP_028288871.1^XP_028288871.1^Q:2507-3733,H:209-599^24.2%ID^E:7.8e-31^.^.`XP_021168972.1^XP_021168972.1^Q:2528-3733,H:203-579^22%ID^E:9.5e-29^.^.`XP_021168971.1^XP_021168971.1^Q:2528-3733,H:212-588^22%ID^E:9.5e-29^.^.`XP_019968758.1^XP_019968758.1^Q:2528-3733,H:1-385^23.1%ID^E:4.7e-28^.^.`XP_015224576.1^XP_015224576.1^Q:2528-3733,H:200-584^22.4%ID^E:2.6e-26^.^.	XP_028288871.1^XP_028288871.1^Q:836-1244,H:209-599^24.2%ID^E:4.5e-31^.^.`XP_021168972.1^XP_021168972.1^Q:843-1244,H:203-579^22%ID^E:5.6e-29^.^.`XP_021168971.1^XP_021168971.1^Q:843-1244,H:212-588^22%ID^E:5.6e-29^.^.`XP_019968758.1^XP_019968758.1^Q:843-1244,H:1-385^23.1%ID^E:2.8e-28^.^.`XP_015224576.1^XP_015224576.1^Q:843-1244,H:200-584^22.4%ID^E:2e-26^.^.	PF00096.26^zf-C2H2^Zinc finger, C2H2 type^198-217^E:0.0018`PF00096.26^zf-C2H2^Zinc finger, C2H2 type^227-246^E:0.0092`PF00096.26^zf-C2H2^Zinc finger, C2H2 type^392-412^E:0.0078`PF00096.26^zf-C2H2^Zinc finger, C2H2 type^515-535^E:0.0078`PF00096.26^zf-C2H2^Zinc finger, C2H2 type^638-658^E:0.011`PF12874.7^zf-met^Zinc-finger of C2H2 type^842-860^E:0.051`PF00096.26^zf-C2H2^Zinc finger, C2H2 type^870-8…	COG5048^Zinc finger protein	KEGG:hsa:7564	GO:0005634^cellular_component^nucleus`GO:0003677^molecular_function^DNA binding`GO:0003700^molecular_function^DNA-binding transcription factor activity`GO:0046872^molecular_function^metal ion binding	GO:0005730^cellular_component^nucleolus`GO:0005654^cellular_component^nucleoplasm`GO:0005634^cellular_component^nucleus`GO:0003677^molecular_function^DNA binding`GO:0046872^molecular_function^metal ion binding`GO:0007049^biological_process^cell cycle`GO:0051301^biological_process^cell division`GO:0072707^biological_process^cellular response to sodium dodecyl sulfate`GO:0043066^biological_process^…	GO:0003676^molecular_function^nucleic acid binding
Cluster-22364.1	-2.31237	-1.96998	-5.0402	2.75e-05	0.000448002	2.55111	midnightblue	contig208537.1	HSDL1_CHICK^HSDL1_CHICK^Q:63-458,H:25-155^31.579%ID^E:3.68e-16^RecName: Full=Hydroxysteroid dehydrogenase-like protein 1	HSDL1_CHICK^HSDL1_CHICK^Q:9-140,H:25-155^31.579%ID^E:5.83e-18^RecName: Full=Hydroxysteroid dehydrogenase-like protein 1	XP_026275934.1^XP_026275934.1^Q:60-437,H:24-148^41.3%ID^E:1.1e-15^.^.`XP_026275935.1^XP_026275935.1^Q:60-437,H:14-138^41.3%ID^E:1.1e-15^.^.`XP_003737655.1^XP_003737655.1^Q:63-437,H:37-158^42.1%ID^E:1.1e-15^.^.`XP_002409965.1^XP_002409965.1^Q:60-437,H:26-150^42.5%ID^E:7.1e-15^.^.`XP_014248453.1^XP_014248453.1^Q:48-455,H:6-139^35.3%ID^E:2.7e-14^.^.	XP_003737655.1^XP_003737655.1^Q:9-133,H:37-158^42.1%ID^E:8.9e-16^.^.`XP_026275934.1^XP_026275934.1^Q:8-133,H:24-148^41.3%ID^E:1.2e-15^.^.`XP_026275935.1^XP_026275935.1^Q:8-133,H:14-138^41.3%ID^E:1.2e-15^.^.`XP_002409965.1^XP_002409965.1^Q:8-133,H:26-150^42.5%ID^E:5.7e-15^.^.`XP_014248453.1^XP_014248453.1^Q:4-139,H:6-139^35.3%ID^E:2.8e-14^.^.	PF00106.25^adh_short^short chain dehydrogenase^55-125^E:2.5e-12`PF08659.10^KR^KR domain^55-125^E:1.5e-05	COG0300^Dehydrogenase	KEGG:gga:415703	GO:0005783^cellular_component^endoplasmic reticulum`GO:0005739^cellular_component^mitochondrion`GO:0016491^molecular_function^oxidoreductase activity`GO:0030497^biological_process^fatty acid elongation`GO:0006694^biological_process^steroid biosynthetic process	GO:0005783^cellular_component^endoplasmic reticulum`GO:0005739^cellular_component^mitochondrion`GO:0016491^molecular_function^oxidoreductase activity`GO:0030497^biological_process^fatty acid elongation`GO:0006694^biological_process^steroid biosynthetic process	.
Cluster-14873.66875	-2.30854	-1.47134	-4.10119	0.000339924	0.00294795	0.176774	blue	contig223137.1	.	.	XP_023333346.1^XP_023333346.1^Q:176-709,H:39-202^43.5%ID^E:5.3e-28^.^.`XP_023343212.1^XP_023343212.1^Q:176-577,H:148-278^38.8%ID^E:2.1e-13^.^.	XP_023333346.1^XP_023333346.1^Q:59-236,H:39-202^43.5%ID^E:5.3e-28^.^.`XP_023343212.1^XP_023343212.1^Q:59-192,H:148-278^38.8%ID^E:2.1e-13^.^.	.	.	.	.	.	.
Cluster-14873.12520	-2.30292	2.75423	-3.8887	0.000595891	0.00464666	-0.843689	midnightblue	contig25001.1	P5CS_MOUSE^P5CS_MOUSE^Q:679-2841,H:61-787^53.151%ID^E:0^RecName: Full=Delta-1-pyrroline-5-carboxylate synthase	P5CS_MOUSE^P5CS_MOUSE^Q:113-833,H:61-787^53.151%ID^E:0^RecName: Full=Delta-1-pyrroline-5-carboxylate synthase	XP_023338906.1^XP_023338906.1^Q:487-2847,H:50-839^76.4%ID^E:0^.^.`XP_023338905.1^XP_023338905.1^Q:487-2847,H:54-843^76.4%ID^E:0^.^.`XP_023338908.1^XP_023338908.1^Q:487-2847,H:36-825^76.4%ID^E:0^.^.`XP_023338909.1^XP_023338909.1^Q:487-2847,H:19-808^76.4%ID^E:0^.^.`AAM48243.1^AAM48243.1^Q:673-2847,H:5-731^68.4%ID^E:1.6e-281^.^.	XP_023338906.1^XP_023338906.1^Q:49-835,H:50-839^76.4%ID^E:0^.^.`XP_023338905.1^XP_023338905.1^Q:49-835,H:54-843^76.4%ID^E:0^.^.`XP_023338908.1^XP_023338908.1^Q:49-835,H:36-825^76.4%ID^E:0^.^.`XP_023338909.1^XP_023338909.1^Q:49-835,H:19-808^76.4%ID^E:0^.^.`AAM48243.1^AAM48243.1^Q:111-835,H:5-731^68.4%ID^E:2.3e-281^.^.	PF00696.28^AA_kinase^Amino acid kinase family^123-379^E:3.7e-38`PF00171.22^Aldedh^Aldehyde dehydrogenase family^408-690^E:1.1e-09	COG0014^Catalyzes the NADPH dependent reduction of L-gamma- glutamyl 5-phosphate into L-glutamate 5-semialdehyde and phosphate. The product spontaneously undergoes cyclization to form 1-pyrroline-5-carboxylate (By similarity)`COG0263^Catalyzes the transfer of a phosphate group to glutamate to form glutamate 5-phosphate which rapidly cyclizes to 5- oxoproline (By similarity)	KEGG:mmu:56454`KO:K12657	GO:0005743^cellular_component^mitochondrial inner membrane`GO:0031966^cellular_component^mitochondrial membrane`GO:0005739^cellular_component^mitochondrion`GO:0005524^molecular_function^ATP binding`GO:0004349^molecular_function^glutamate 5-kinase activity`GO:0004350^molecular_function^glutamate-5-semialdehyde dehydrogenase activity`GO:0042802^molecular_function^identical protein binding`GO:000865…	GO:0005743^cellular_component^mitochondrial inner membrane`GO:0031966^cellular_component^mitochondrial membrane`GO:0005739^cellular_component^mitochondrion`GO:0005524^molecular_function^ATP binding`GO:0004349^molecular_function^glutamate 5-kinase activity`GO:0004350^molecular_function^glutamate-5-semialdehyde dehydrogenase activity`GO:0042802^molecular_function^identical protein binding`GO:000865…	GO:0016491^molecular_function^oxidoreductase activity`GO:0055114^biological_process^oxidation-reduction process
Cluster-14873.38963	-2.29461	-1.32397	-4.04364	0.000395926	0.00333984	0.0346775	lightyellow	contig505960.1	.	.	.	.	.	.	.	.	.	.
Cluster-14873.31095	-2.28506	1.8816	-6.93293	1.92e-07	1.4e-05	7.19556	midnightblue	contig181695.1	CSRP1_PONAB^CSRP1_PONAB^Q:55-585,H:1-175^28.796%ID^E:4.06e-11^RecName: Full=Cysteine and glycine-rich protein 1	CSRP1_HUMAN^CSRP1_HUMAN^Q:1-177,H:1-175^30.89%ID^E:1.51e-17^RecName: Full=Cysteine and glycine-rich protein 1	XP_023324154.1^XP_023324154.1^Q:55-639,H:1-197^47%ID^E:1.4e-43^.^.`XP_023324155.1^XP_023324155.1^Q:55-633,H:1-195^47.5%ID^E:1.8e-43^.^.`XP_023324100.1^XP_023324100.1^Q:55-648,H:1-207^39.2%ID^E:7.7e-26^.^.`ACO10561.1^ACO10561.1^Q:55-630,H:1-185^34%ID^E:2.9e-25^.^.`ACO10451.1^ACO10451.1^Q:55-630,H:1-185^34%ID^E:3.8e-25^.^.	XP_023324154.1^XP_023324154.1^Q:1-195,H:1-197^47%ID^E:1.8e-43^.^.`XP_023324155.1^XP_023324155.1^Q:1-193,H:1-195^47.5%ID^E:2.4e-43^.^.`XP_023324100.1^XP_023324100.1^Q:1-198,H:1-207^39.2%ID^E:1.3e-25^.^.`ACO10561.1^ACO10561.1^Q:1-192,H:1-185^34%ID^E:3.8e-25^.^.`ACO10451.1^ACO10451.1^Q:1-192,H:1-185^34%ID^E:5e-25^.^.	PF00412.22^LIM^LIM domain^9-65^E:1e-06`PF13435.6^Cytochrome_C554^Cytochrome c554 and c-prime^60-139^E:0.015`PF00412.22^LIM^LIM domain^108-177^E:1.5e-06	ENOG4111F3Y^Cysteine and glycine-rich protein 1	KEGG:hsa:1465`KO:K09377	GO:0005634^cellular_component^nucleus`GO:0046872^molecular_function^metal ion binding	GO:0005737^cellular_component^cytoplasm`GO:0070062^cellular_component^extracellular exosome`GO:0005925^cellular_component^focal adhesion`GO:0005634^cellular_component^nucleus`GO:0030018^cellular_component^Z disc`GO:0042805^molecular_function^actinin binding`GO:0003723^molecular_function^RNA binding`GO:0008307^molecular_function^structural constituent of muscle`GO:0008270^molecular_function^zinc i…	.
Cluster-14873.33119	-2.28297	-0.178871	-2.925	0.0069111	0.0319097	-2.72206	yellow	contig107946.1	.	.	.	.	.	.	.	.	.	.
Cluster-14873.25191	-2.27702	0.442206	-3.0765	0.00476833	0.0238855	-2.44507	lightyellow	contig204938.1	.	LRC20_HUMAN^LRC20_HUMAN^Q:41-209,H:2-159^26.901%ID^E:5.61e-13^RecName: Full=Leucine-rich repeat-containing protein 20	XP_023324553.1^XP_023324553.1^Q:10-711,H:22-243^48.3%ID^E:1.7e-48^.^.`XP_018013460.1^XP_018013460.1^Q:124-711,H:23-203^41.8%ID^E:1.5e-33^.^.`CRL08053.1^CRL08053.1^Q:133-711,H:54-233^44.1%ID^E:2.2e-32^.^.`XP_019868665.1^XP_019868665.1^Q:124-711,H:31-211^38.8%ID^E:3.8e-32^.^.`XP_012547715.1^XP_012547715.1^Q:130-702,H:1-176^41.9%ID^E:8.5e-32^.^.	XP_023324553.1^XP_023324553.1^Q:4-237,H:22-243^48.3%ID^E:1.7e-48^.^.`XP_018013460.1^XP_018013460.1^Q:42-237,H:23-203^41.8%ID^E:1.6e-33^.^.`CRL08053.1^CRL08053.1^Q:45-237,H:54-233^44.1%ID^E:2.3e-32^.^.`XP_019868665.1^XP_019868665.1^Q:42-237,H:31-211^38.8%ID^E:3.9e-32^.^.`XP_012547715.1^XP_012547715.1^Q:44-234,H:1-176^41.9%ID^E:8.7e-32^.^.	PF00560.33^LRR_1^Leucine Rich Repeat^62-77^E:6.3`PF13516.6^LRR_6^Leucine Rich repeat^63-70^E:600`PF13306.6^LRR_5^BspA type Leucine rich repeat region (6 copies)^101-204^E:0.12`PF13855.6^LRR_8^Leucine rich repeat^106-158^E:2.9e-06`PF00560.33^LRR_1^Leucine Rich Repeat^106-117^E:1100`PF13516.6^LRR_6^Leucine Rich repeat^106-113^E:1600`PF13516.6^LRR_6^Leucine Rich repeat^124-137^E:19`PF00560.33^LRR_1^…	ENOG4111NSQ^Leucine rich repeat containing 20	KEGG:hsa:55222	.	.	GO:0005515^molecular_function^protein binding
Cluster-14873.14588	-2.26647	0.344406	-3.0597	0.00497019	0.0246998	-2.47438	blue	contig45090.1	TMPS9_MOUSE^TMPS9_MOUSE^Q:1102-1779,H:528-733^32.759%ID^E:3.46e-14^RecName: Full=Transmembrane protease serine 9	TMPS9_MOUSE^TMPS9_MOUSE^Q:368-593,H:528-733^33.19%ID^E:8e-20^RecName: Full=Transmembrane protease serine 9	XP_023335873.1^XP_023335873.1^Q:133-1842,H:48-674^34.1%ID^E:4.2e-88^.^.`XP_023346957.1^XP_023346957.1^Q:109-1875,H:38-702^31.4%ID^E:6.7e-86^.^.`XP_023335892.1^XP_023335892.1^Q:127-1791,H:44-618^31.2%ID^E:2.4e-83^.^.`XP_023335890.1^XP_023335890.1^Q:127-1791,H:44-622^31%ID^E:6.9e-83^.^.`XP_023335893.1^XP_023335893.1^Q:127-1791,H:37-615^31%ID^E:6.9e-83^.^.	XP_023335873.1^XP_023335873.1^Q:45-614,H:48-674^34.1%ID^E:3.7e-88^.^.`XP_023346957.1^XP_023346957.1^Q:37-625,H:38-702^31.4%ID^E:5.8e-86^.^.`XP_023335892.1^XP_023335892.1^Q:43-597,H:44-618^31.2%ID^E:2.1e-83^.^.`XP_023335890.1^XP_023335890.1^Q:43-597,H:44-622^31%ID^E:6e-83^.^.`XP_023335893.1^XP_023335893.1^Q:43-597,H:37-615^31%ID^E:6e-83^.^.	PF01549.24^ShK^ShK domain-like^149-153^E:13000`PF01549.24^ShK^ShK domain-like^192-231^E:0.0003`PF01549.24^ShK^ShK domain-like^235-270^E:0.00016`PF01549.24^ShK^ShK domain-like^298-308^E:16000`PF00089.26^Trypsin^Trypsin^364-593^E:1.3e-30`PF01549.24^ShK^ShK domain-like^640-646^E:18000	COG5640^protease	.	GO:0005887^cellular_component^integral component of plasma membrane`GO:0004252^molecular_function^serine-type endopeptidase activity`GO:0008236^molecular_function^serine-type peptidase activity`GO:0031639^biological_process^plasminogen activation`GO:0006508^biological_process^proteolysis	GO:0005887^cellular_component^integral component of plasma membrane`GO:0004252^molecular_function^serine-type endopeptidase activity`GO:0008236^molecular_function^serine-type peptidase activity`GO:0031639^biological_process^plasminogen activation`GO:0006508^biological_process^proteolysis	GO:0004252^molecular_function^serine-type endopeptidase activity`GO:0006508^biological_process^proteolysis
Cluster-14873.39576	-2.26643	-0.70143	-2.79572	0.00943419	0.0406889	-2.94537	yellow	contig540164.1	.	.	.	.	.	.	.	.	.	.
Cluster-14873.50774	-2.25175	-2.84082	-2.83573	0.00857273	0.0377405	-2.7224	blue	contig418761.1	.	.	.	.	.	.	.	.	.	.
Cluster-15698.0	-2.25084	-1.15333	-4.5966	9.06e-05	0.00106515	1.40711	midnightblue	contig252179.1	DUS21_HUMAN^DUS21_HUMAN^Q:227-619,H:25-157^36.842%ID^E:3.66e-21^RecName: Full=Dual specificity protein phosphatase 21	DUS21_HUMAN^DUS21_HUMAN^Q:49-179,H:25-157^36.842%ID^E:1.13e-21^RecName: Full=Dual specificity protein phosphatase 21	XP_005188079.1^XP_005188079.1^Q:65-607,H:5-182^38.5%ID^E:4.4e-26^.^.`XP_013399808.1^XP_013399808.1^Q:203-631,H:2-145^41.7%ID^E:1.3e-25^.^.`XP_005190439.1^XP_005190439.1^Q:209-607,H:1-137^46%ID^E:6.3e-25^.^.`XP_001998877.1^XP_001998877.1^Q:203-646,H:58-210^45.8%ID^E:6.3e-25^.^.`XP_002056146.1^XP_002056146.1^Q:179-646,H:51-211^44.7%ID^E:1.1e-24^.^.	XP_013399808.1^XP_013399808.1^Q:41-183,H:2-145^41.7%ID^E:1.1e-25^.^.`XP_005188079.1^XP_005188079.1^Q:43-175,H:46-182^46%ID^E:5.4e-25^.^.`XP_005190439.1^XP_005190439.1^Q:43-175,H:1-137^46%ID^E:5.4e-25^.^.`XP_001998877.1^XP_001998877.1^Q:41-188,H:58-210^45.8%ID^E:5.4e-25^.^.`XP_002056146.1^XP_002056146.1^Q:33-188,H:51-211^44.7%ID^E:9.1e-25^.^.	PF00782.20^DSPc^Dual specificity phosphatase, catalytic domain^53-180^E:2.2e-30	COG2453^dual specificity phosphatase	KEGG:hsa:63904`KO:K14165	GO:0005737^cellular_component^cytoplasm`GO:0031314^cellular_component^extrinsic component of mitochondrial inner membrane`GO:0005759^cellular_component^mitochondrial matrix`GO:0005634^cellular_component^nucleus`GO:0017017^molecular_function^MAP kinase tyrosine/serine/threonine phosphatase activity`GO:0004725^molecular_function^protein tyrosine phosphatase activity`GO:0035335^biological_process^pe…	GO:0005737^cellular_component^cytoplasm`GO:0031314^cellular_component^extrinsic component of mitochondrial inner membrane`GO:0005759^cellular_component^mitochondrial matrix`GO:0005634^cellular_component^nucleus`GO:0017017^molecular_function^MAP kinase tyrosine/serine/threonine phosphatase activity`GO:0004725^molecular_function^protein tyrosine phosphatase activity`GO:0035335^biological_process^pe…	GO:0008138^molecular_function^protein tyrosine/serine/threonine phosphatase activity`GO:0016311^biological_process^dephosphorylation
Cluster-14873.25055	-2.24715	1.84052	-2.95421	0.00643724	0.0302021	-2.91969	tan	contig240969.1	TNNI_DROME^TNNI_DROME^Q:111-332,H:135-208^33.784%ID^E:2.37e-07^RecName: Full=Troponin I	.	XP_023329572.1^XP_023329572.1^Q:93-359,H:1-89^58.4%ID^E:1.3e-20^.^.`XP_028140810.1^XP_028140810.1^Q:117-365,H:82-164^39.8%ID^E:4.7e-07^.^.`XP_028140807.1^XP_028140807.1^Q:117-365,H:76-158^39.8%ID^E:4.7e-07^.^.`XP_028140799.1^XP_028140799.1^Q:117-365,H:82-164^39.8%ID^E:4.7e-07^.^.`XP_028140813.1^XP_028140813.1^Q:117-365,H:76-158^39.8%ID^E:4.7e-07^.^.	.	.	ENOG410Y9IX^Troponin I type	KEGG:dme:Dmel_CG7178	GO:0005623^cellular_component^cell`GO:0005865^cellular_component^striated muscle thin filament`GO:0005861^cellular_component^troponin complex`GO:0003779^molecular_function^actin binding`GO:0046872^molecular_function^metal ion binding`GO:0048738^biological_process^cardiac muscle tissue development`GO:0060047^biological_process^heart contraction`GO:0007507^biological_process^heart development`GO:00…	.	.
Cluster-19530.0	-2.2386	0.299673	-4.85399	4.54e-05	0.000638418	1.99298	tan	contig143158.1	LECM3_ERYPO^LECM3_ERYPO^Q:932-1201,H:28-120^32.292%ID^E:4.73e-07^RecName: Full=C-type lectin lectoxin-Lio3	.	XP_002598696.1^XP_002598696.1^Q:935-1201,H:77-164^38.7%ID^E:7.1e-10^.^.`XP_018946786.1^XP_018946786.1^Q:932-1201,H:28-116^36.7%ID^E:1e-08^.^.`XP_002592822.1^XP_002592822.1^Q:935-1201,H:39-129^37.5%ID^E:3.9e-08^.^.`XP_027143954.1^XP_027143954.1^Q:941-1201,H:68-151^35.6%ID^E:8.6e-08^.^.`CDQ80980.1^CDQ80980.1^Q:932-1201,H:46-137^39.8%ID^E:1.1e-07^.^.	.	.	.	.	GO:0005576^cellular_component^extracellular region`GO:0030246^molecular_function^carbohydrate binding`GO:0046872^molecular_function^metal ion binding	.	.
Cluster-14873.74144	-2.237	0.264516	-3.33523	0.00249443	0.014404	-1.83989	green	contig303328.2	.	.	.	.	.	.	.	.	.	.
Cluster-21945.2	-2.23522	-0.892524	-3.59321	0.00128819	0.00848265	-1.09994	midnightblue	contig113294.1	.	.	.	.	.	.	.	.	.	.
Cluster-14873.71756	-2.22802	-2.6708	-2.74629	0.010611	0.0445952	-2.93087	black	contig273651.1	.	.	.	.	.	.	.	.	.	.
Cluster-14873.57866	-2.226	2.16079	-3.47469	0.00174797	0.0108132	-1.63667	grey	contig179130.1	NAA40_DANRE^NAA40_DANRE^Q:187-861,H:1-216^40.969%ID^E:3.27e-54^RecName: Full=N-alpha-acetyltransferase 40 {ECO:0000250|UniProtKB:Q86UY6}	NAA40_DANRE^NAA40_DANRE^Q:1-225,H:1-216^43.172%ID^E:9.26e-61^RecName: Full=N-alpha-acetyltransferase 40 {ECO:0000250|UniProtKB:Q86UY6}	XP_023327688.1^XP_023327688.1^Q:205-924,H:8-243^62.9%ID^E:1.2e-74^.^.`XP_023344828.1^XP_023344828.1^Q:196-924,H:3-231^51%ID^E:5.7e-61^.^.`XP_023344829.1^XP_023344829.1^Q:196-861,H:3-214^51.4%ID^E:6.5e-57^.^.`XP_005090676.1^XP_005090676.1^Q:187-906,H:1-232^44.2%ID^E:3.6e-47^.^.`XP_002739028.1^XP_002739028.1^Q:187-906,H:1-230^42.3%ID^E:2.3e-46^.^.	XP_023327688.1^XP_023327688.1^Q:7-246,H:8-243^62.5%ID^E:2.6e-74^.^.`XP_023344828.1^XP_023344828.1^Q:4-246,H:3-231^51.4%ID^E:3.2e-61^.^.`XP_023344829.1^XP_023344829.1^Q:4-225,H:3-214^51.8%ID^E:2.8e-57^.^.`XP_005090676.1^XP_005090676.1^Q:1-240,H:1-232^44.2%ID^E:5.9e-47^.^.`XP_002739028.1^XP_002739028.1^Q:1-240,H:1-230^42.3%ID^E:3.8e-46^.^.	PF00583.25^Acetyltransf_1^Acetyltransferase (GNAT) family^119-201^E:7.7e-05	ENOG4110YSF^N(alpha)-acetyltransferase 40, NatD catalytic subunit, homolog (S. cerevisiae)	KEGG:dre:550325`KO:K20794	GO:0005737^cellular_component^cytoplasm`GO:0005634^cellular_component^nucleus`GO:0043998^molecular_function^H2A histone acetyltransferase activity`GO:0010485^molecular_function^H4 histone acetyltransferase activity`GO:1990189^molecular_function^peptide-serine-N-acetyltransferase activity`GO:0043968^biological_process^histone H2A acetylation`GO:0043967^biological_process^histone H4 acetylation`GO:…	GO:0005737^cellular_component^cytoplasm`GO:0005634^cellular_component^nucleus`GO:0043998^molecular_function^H2A histone acetyltransferase activity`GO:0010485^molecular_function^H4 histone acetyltransferase activity`GO:1990189^molecular_function^peptide-serine-N-acetyltransferase activity`GO:0043968^biological_process^histone H2A acetylation`GO:0043967^biological_process^histone H4 acetylation`GO:…	.
Cluster-14873.36470	-2.22398	-0.571417	-3.58268	0.00132375	0.00867293	-1.15119	tan	contig227289.1	MITF_HUMAN^MITF_HUMAN^Q:231-548,H:305-404^57.547%ID^E:1.73e-23^RecName: Full=Microphthalmia-associated transcription factor	MITF_HUMAN^MITF_HUMAN^Q:64-169,H:305-404^57.547%ID^E:2.8e-29^RecName: Full=Microphthalmia-associated transcription factor	XP_023338591.1^XP_023338591.1^Q:159-710,H:19-227^46.9%ID^E:5.9e-32^.^.`XP_015516584.1^XP_015516584.1^Q:60-761,H:252-496^41%ID^E:1.6e-29^.^.`KYN34777.1^KYN34777.1^Q:195-761,H:264-474^46.4%ID^E:2.7e-29^.^.`XP_018348623.1^XP_018348623.1^Q:195-761,H:377-587^46.4%ID^E:2.7e-29^.^.`XP_018348624.1^XP_018348624.1^Q:195-761,H:303-513^46.4%ID^E:2.7e-29^.^.	XP_023338591.1^XP_023338591.1^Q:40-223,H:19-227^46.9%ID^E:5.1e-32^.^.`XP_015516584.1^XP_015516584.1^Q:7-236,H:252-492^41.3%ID^E:5.2e-29^.^.`XP_008545386.1^XP_008545386.1^Q:21-233,H:259-500^40.9%ID^E:6.8e-29^.^.`KYN34777.1^KYN34777.1^Q:52-236,H:264-470^46.9%ID^E:8.9e-29^.^.`OAD56485.1^OAD56485.1^Q:21-224,H:389-620^44.8%ID^E:8.9e-29^.^.	PF00010.26^HLH^Helix-loop-helix DNA-binding domain^71-129^E:1.6e-14	ENOG4110SME^Transcription factor	KEGG:hsa:4286`KO:K09455	GO:0000790^cellular_component^nuclear chromatin`GO:0005654^cellular_component^nucleoplasm`GO:0005634^cellular_component^nucleus`GO:0032991^cellular_component^protein-containing complex`GO:0003682^molecular_function^chromatin binding`GO:0001228^molecular_function^DNA-binding transcription activator activity, RNA polymerase II-specific`GO:0000981^molecular_function^DNA-binding transcription factor …	GO:0000790^cellular_component^nuclear chromatin`GO:0005654^cellular_component^nucleoplasm`GO:0005634^cellular_component^nucleus`GO:0032991^cellular_component^protein-containing complex`GO:0003682^molecular_function^chromatin binding`GO:0001228^molecular_function^DNA-binding transcription activator activity, RNA polymerase II-specific`GO:0000981^molecular_function^DNA-binding transcription factor …	GO:0046983^molecular_function^protein dimerization activity
Cluster-14873.10308	-2.22147	-2.99583	-2.84734	0.00833715	0.0369289	-2.69847	yellow	contig167701.1	CBPC6_MOUSE^CBPC6_MOUSE^Q:3-956,H:138-445^46.082%ID^E:8.2e-97^RecName: Full=Cytosolic carboxypeptidase 6	CBPC6_MOUSE^CBPC6_MOUSE^Q:1-318,H:138-445^46.708%ID^E:1.46e-100^RecName: Full=Cytosolic carboxypeptidase 6	XP_023345018.1^XP_023345018.1^Q:3-887,H:142-429^66.9%ID^E:5.2e-113^.^.`XP_008548970.1^XP_008548970.1^Q:3-953,H:144-446^51.9%ID^E:1.2e-85^.^.`XP_013776221.2^XP_013776221.2^Q:3-1040,H:10-346^48.1%ID^E:1.6e-85^.^.`XP_021922718.1^XP_021922718.1^Q:3-953,H:130-437^52.2%ID^E:3.5e-85^.^.`XP_021922717.1^XP_021922717.1^Q:3-953,H:146-453^52.2%ID^E:3.5e-85^.^.	XP_023345018.1^XP_023345018.1^Q:1-295,H:142-429^66.9%ID^E:4.9e-113^.^.`XP_008548970.1^XP_008548970.1^Q:1-317,H:144-446^51.9%ID^E:1.1e-85^.^.`XP_021922718.1^XP_021922718.1^Q:1-317,H:130-437^52.2%ID^E:3.3e-85^.^.`XP_021922717.1^XP_021922717.1^Q:1-317,H:146-453^52.2%ID^E:3.3e-85^.^.`XP_021922719.1^XP_021922719.1^Q:1-317,H:109-416^52.2%ID^E:3.3e-85^.^.	PF00246.24^Peptidase_M14^Zinc carboxypeptidase^38-206^E:8.9e-23	COG2866^metallocarboxypeptidase activity	KEGG:mmu:78933`KO:K23439	GO:1904115^cellular_component^axon cytoplasm`GO:0005814^cellular_component^centriole`GO:0036064^cellular_component^ciliary basal body`GO:0005829^cellular_component^cytosol`GO:0005794^cellular_component^Golgi apparatus`GO:0004181^molecular_function^metallocarboxypeptidase activity`GO:0015631^molecular_function^tubulin binding`GO:0008270^molecular_function^zinc ion binding`GO:0098957^biological_pro…	GO:1904115^cellular_component^axon cytoplasm`GO:0005814^cellular_component^centriole`GO:0036064^cellular_component^ciliary basal body`GO:0005829^cellular_component^cytosol`GO:0005794^cellular_component^Golgi apparatus`GO:0004181^molecular_function^metallocarboxypeptidase activity`GO:0015631^molecular_function^tubulin binding`GO:0008270^molecular_function^zinc ion binding`GO:0098957^biological_pro…	GO:0004181^molecular_function^metallocarboxypeptidase activity`GO:0008270^molecular_function^zinc ion binding`GO:0006508^biological_process^proteolysis
Cluster-14873.8915	-2.21304	-2.72543	-3.02758	0.00537919	0.026211	-2.30755	pink	contig214170.1	SPTN1_RAT^SPTN1_RAT^Q:103-771,H:443-663^26.339%ID^E:2.52e-21^RecName: Full=Spectrin alpha chain, non-erythrocytic 1	SPTN1_RAT^SPTN1_RAT^Q:18-119,H:788-887^32.353%ID^E:8.6e-10^RecName: Full=Spectrin alpha chain, non-erythrocytic 1	XP_023349573.1^XP_023349573.1^Q:94-771,H:1957-2157^61.2%ID^E:4.7e-64^.^.`XP_026680619.1^XP_026680619.1^Q:94-783,H:2219-2449^45.5%ID^E:1.2e-46^.^.`XP_026473482.1^XP_026473482.1^Q:94-780,H:2143-2372^43.9%ID^E:2e-46^.^.`XP_026473483.1^XP_026473483.1^Q:94-780,H:2143-2372^43.9%ID^E:2e-46^.^.`XP_018898885.1^XP_018898885.1^Q:94-783,H:2111-2341^46.3%ID^E:2e-46^.^.	XP_023349573.1^XP_023349573.1^Q:16-107,H:2065-2157^66.7%ID^E:2.2e-23^.^.`XP_024218631.1^XP_024218631.1^Q:2-111,H:1992-2101^43.6%ID^E:2.7e-13^.^.`XP_024218630.1^XP_024218630.1^Q:2-111,H:1992-2101^43.6%ID^E:2.7e-13^.^.`XP_024085304.1^XP_024085304.1^Q:2-111,H:1992-2101^43.6%ID^E:6e-13^.^.`XP_024085302.1^XP_024085302.1^Q:2-111,H:1992-2101^43.6%ID^E:6e-13^.^.	PF00435.21^Spectrin^Spectrin repeat^15-109^E:7.6e-19	COG5069^Microtubule associated monoxygenase, calponin and LIM domain containing	KEGG:rno:64159`KO:K06114	GO:0030863^cellular_component^cortical cytoskeleton`GO:0032437^cellular_component^cuticular plate`GO:0005829^cellular_component^cytosol`GO:0005916^cellular_component^fascia adherens`GO:0016328^cellular_component^lateral plasma membrane`GO:0016020^cellular_component^membrane`GO:0033270^cellular_component^paranode region of axon`GO:0005886^cellular_component^plasma membrane`GO:0032991^cellular_comp…	GO:0030863^cellular_component^cortical cytoskeleton`GO:0032437^cellular_component^cuticular plate`GO:0005829^cellular_component^cytosol`GO:0005916^cellular_component^fascia adherens`GO:0016328^cellular_component^lateral plasma membrane`GO:0016020^cellular_component^membrane`GO:0033270^cellular_component^paranode region of axon`GO:0005886^cellular_component^plasma membrane`GO:0032991^cellular_comp…	GO:0005515^molecular_function^protein binding
Cluster-14873.4236	-2.21078	3.30755	-3.50061	0.00163547	0.0102477	-1.91956	green	contig340645.1	.	.	.	.	.	.	.	.	.	.
Cluster-14873.53192	-2.20735	-0.863041	-5.22719	1.67e-05	0.000311473	3.00597	midnightblue	contig167818.1	PIM2_DANRE^PIM2_DANRE^Q:162-989,H:20-307^44.483%ID^E:1.24e-74^RecName: Full=Serine/threonine-protein kinase pim-2	PIM2_DANRE^PIM2_DANRE^Q:22-297,H:20-307^44.483%ID^E:1.63e-75^RecName: Full=Serine/threonine-protein kinase pim-2	XP_023330694.1^XP_023330694.1^Q:99-938,H:1-279^59.8%ID^E:1e-92^.^.`XP_023330693.1^XP_023330693.1^Q:174-941,H:37-293^59.5%ID^E:4.9e-87^.^.`XP_023349196.1^XP_023349196.1^Q:180-971,H:9-274^50%ID^E:1.6e-66^.^.`XP_015782341.1^XP_015782341.1^Q:180-938,H:8-263^49.2%ID^E:6.2e-66^.^.`XP_013783952.1^XP_013783952.1^Q:111-1007,H:9-311^45.9%ID^E:1.8e-65^.^.	XP_023330694.1^XP_023330694.1^Q:1-280,H:1-279^59.8%ID^E:1.5e-92^.^.`XP_023330693.1^XP_023330693.1^Q:26-281,H:37-293^59.5%ID^E:4.2e-87^.^.`XP_023349196.1^XP_023349196.1^Q:28-291,H:9-274^50%ID^E:1.8e-66^.^.`XP_015782341.1^XP_015782341.1^Q:28-280,H:8-263^49.2%ID^E:5.3e-66^.^.`XP_013783952.1^XP_013783952.1^Q:5-303,H:9-311^45.9%ID^E:2.7e-65^.^.	PF00069.25^Pkinase^Protein kinase domain^33-280^E:1.1e-56`PF07714.17^Pkinase_Tyr^Protein tyrosine kinase^33-276^E:3.6e-21`PF14531.6^Kinase-like^Kinase-like^128-267^E:5.4e-11	COG0515^Serine Threonine protein kinase	.	GO:0005737^cellular_component^cytoplasm`GO:0005524^molecular_function^ATP binding`GO:0004674^molecular_function^protein serine/threonine kinase activity`GO:0006915^biological_process^apoptotic process`GO:0030097^biological_process^hemopoiesis`GO:0043066^biological_process^negative regulation of apoptotic process`GO:0046777^biological_process^protein autophosphorylation`GO:0006468^biological_proce…	GO:0005737^cellular_component^cytoplasm`GO:0005524^molecular_function^ATP binding`GO:0004674^molecular_function^protein serine/threonine kinase activity`GO:0006915^biological_process^apoptotic process`GO:0030097^biological_process^hemopoiesis`GO:0043066^biological_process^negative regulation of apoptotic process`GO:0046777^biological_process^protein autophosphorylation`GO:0006468^biological_proce…	GO:0004672^molecular_function^protein kinase activity`GO:0005524^molecular_function^ATP binding`GO:0006468^biological_process^protein phosphorylation
Cluster-5871.0	-2.19128	-2.66041	-3.26119	0.00300756	0.0166926	-1.7869	blue	contig78450.1	.	LIT2_MOUSE^LIT2_MOUSE^Q:493-575,H:37-126^36.667%ID^E:7.64e-10^RecName: Full=Lithostathine-2	XP_023344647.1^XP_023344647.1^Q:833-1255,H:24-164^32.4%ID^E:8e-15^.^.`XP_023344644.1^XP_023344644.1^Q:833-1255,H:24-164^34.5%ID^E:1e-14^.^.`XP_023344707.1^XP_023344707.1^Q:863-1684,H:1-220^24.5%ID^E:3.4e-13^.^.`XP_021342658.1^XP_021342658.1^Q:833-1264,H:23-167^29.7%ID^E:1.6e-10^.^.`XP_023344649.1^XP_023344649.1^Q:899-1255,H:1-119^32.5%ID^E:1.6e-10^.^.	XP_023344647.1^XP_023344647.1^Q:278-418,H:24-164^32.4%ID^E:8e-15^.^.`XP_023344644.1^XP_023344644.1^Q:278-418,H:24-164^34.5%ID^E:1e-14^.^.`XP_023344707.1^XP_023344707.1^Q:288-561,H:1-220^24.5%ID^E:3.4e-13^.^.`XP_021342658.1^XP_021342658.1^Q:278-421,H:23-167^29.7%ID^E:1.6e-10^.^.`XP_023344649.1^XP_023344649.1^Q:300-418,H:1-119^32.5%ID^E:1.6e-10^.^.	PF00059.21^Lectin_C^Lectin C-type domain^300-405^E:2.2e-12`PF00059.21^Lectin_C^Lectin C-type domain^517-573^E:6.1e-06	ENOG410XPJ1^c-type lectin domain family	KEGG:mmu:19693	.	GO:0062023^cellular_component^collagen-containing extracellular matrix`GO:0005615^cellular_component^extracellular space`GO:0070492^molecular_function^oligosaccharide binding`GO:0042834^molecular_function^peptidoglycan binding`GO:0038023^molecular_function^signaling receptor activity`GO:0061844^biological_process^antimicrobial humoral immune response mediated by antimicrobial peptide`GO:0044278^b…	.
Cluster-14873.8325	-2.18238	-1.15966	-2.76853	0.0100654	0.0427826	-2.96475	blue	contig183373.1	.	.	XP_009043844.1^XP_009043844.1^Q:91-510,H:20-148^35.9%ID^E:1.1e-16^.^.`XP_009050449.1^XP_009050449.1^Q:34-513,H:4-148^35.5%ID^E:7.2e-16^.^.`XP_009055714.1^XP_009055714.1^Q:531-797,H:143-229^47.2%ID^E:3.9e-14^.^.`XP_009050451.1^XP_009050451.1^Q:130-513,H:33-151^34.8%ID^E:3.9e-14^.^.`XP_009050453.1^XP_009050453.1^Q:534-929,H:145-258^37.1%ID^E:5.1e-14^.^.	XP_009043844.1^XP_009043844.1^Q:24-163,H:20-148^35.9%ID^E:6.1e-17^.^.`XP_009050449.1^XP_009050449.1^Q:5-164,H:4-148^35.5%ID^E:6.7e-16^.^.`XP_009050451.1^XP_009050451.1^Q:37-164,H:33-151^34.8%ID^E:2.2e-14^.^.`XP_009050453.1^XP_009050453.1^Q:28-164,H:25-151^34.5%ID^E:2.6e-12^.^.`XP_013382260.1^XP_013382260.1^Q:3-163,H:4-150^35.8%ID^E:3.4e-12^.^.	PF11790.8^Glyco_hydro_cc^Glycosyl hydrolase catalytic core^43-164^E:5.5e-23	.	.	.	.	.
Cluster-14873.27830	-2.18145	-0.57181	-3.27382	0.00291339	0.0162657	-1.88308	midnightblue	contig102975.1	C49A1_DROME^C49A1_DROME^Q:6-1049,H:163-534^32%ID^E:9.07e-47^RecName: Full=Probable cytochrome P450 49a1	C49A1_DROME^C49A1_DROME^Q:2-349,H:163-534^32%ID^E:7.67e-47^RecName: Full=Probable cytochrome P450 49a1	XP_023338096.1^XP_023338096.1^Q:3-1049,H:96-449^45.8%ID^E:1.6e-83^.^.`XP_023322358.1^XP_023322358.1^Q:3-1049,H:98-458^40.4%ID^E:2.4e-68^.^.`XP_023327888.1^XP_023327888.1^Q:141-1049,H:2-296^40.4%ID^E:1.9e-52^.^.`AKH03537.1^AKH03537.1^Q:3-1049,H:80-456^34.2%ID^E:9.5e-49^.^.`AIL94169.1^AIL94169.1^Q:3-1049,H:99-463^36.9%ID^E:6.2e-48^.^.	XP_023338096.1^XP_023338096.1^Q:1-349,H:96-449^45.8%ID^E:1.1e-83^.^.`XP_023322358.1^XP_023322358.1^Q:1-349,H:98-458^40.4%ID^E:1.7e-68^.^.`XP_023327888.1^XP_023327888.1^Q:47-349,H:2-296^40.4%ID^E:1.3e-52^.^.`AKH03537.1^AKH03537.1^Q:1-349,H:80-456^34.2%ID^E:6.7e-49^.^.`AIL94169.1^AIL94169.1^Q:1-349,H:99-463^36.9%ID^E:5.7e-48^.^.	PF00067.22^p450^Cytochrome P450^39-349^E:2.6e-46	COG2124^Cytochrome p450	KEGG:dme:Dmel_CG18377`KO:K17960	GO:0005789^cellular_component^endoplasmic reticulum membrane`GO:0020037^molecular_function^heme binding`GO:0005506^molecular_function^iron ion binding`GO:0004497^molecular_function^monooxygenase activity`GO:0016705^molecular_function^oxidoreductase activity, acting on paired donors, with incorporation or reduction of molecular oxygen	GO:0005789^cellular_component^endoplasmic reticulum membrane`GO:0020037^molecular_function^heme binding`GO:0005506^molecular_function^iron ion binding`GO:0004497^molecular_function^monooxygenase activity`GO:0016705^molecular_function^oxidoreductase activity, acting on paired donors, with incorporation or reduction of molecular oxygen	GO:0005506^molecular_function^iron ion binding`GO:0016705^molecular_function^oxidoreductase activity, acting on paired donors, with incorporation or reduction of molecular oxygen`GO:0020037^molecular_function^heme binding`GO:0055114^biological_process^oxidation-reduction process
Cluster-14873.69947	-2.18092	0.795154	-6.16082	1.4e-06	5.39e-05	5.31768	midnightblue	contig96809.1	LIPG_BOVIN^LIPG_BOVIN^Q:294-1427,H:37-389^37.533%ID^E:1.77e-72^RecName: Full=Gastric triacylglycerol lipase	LIPG_BOVIN^LIPG_BOVIN^Q:70-447,H:37-389^37.533%ID^E:2.7e-73^RecName: Full=Gastric triacylglycerol lipase	XP_023341267.1^XP_023341267.1^Q:246-1445,H:37-423^49%ID^E:4.2e-108^.^.`XP_017770539.1^XP_017770539.1^Q:273-1427,H:42-406^42.9%ID^E:2.6e-81^.^.`XP_018015781.1^XP_018015781.1^Q:285-1430,H:434-794^42.1%ID^E:1.4e-79^.^.`XP_014223853.1^XP_014223853.1^Q:234-1442,H:52-430^40.2%ID^E:3e-77^.^.`XP_014204869.1^XP_014204869.1^Q:99-1442,H:11-434^37%ID^E:5e-77^.^.	XP_023341267.1^XP_023341267.1^Q:54-453,H:37-423^49%ID^E:4.9e-108^.^.`XP_017770539.1^XP_017770539.1^Q:63-447,H:42-406^42.9%ID^E:3e-81^.^.`XP_018015781.1^XP_018015781.1^Q:67-448,H:434-794^42.1%ID^E:1.6e-79^.^.`XP_014223853.1^XP_014223853.1^Q:50-452,H:52-430^40.2%ID^E:4.5e-77^.^.`XP_014204869.1^XP_014204869.1^Q:5-452,H:11-434^37%ID^E:1e-76^.^.	PF04083.16^Abhydro_lipase^Partial alpha/beta-hydrolase lipase region^70-129^E:1.4e-19`PF00561.20^Abhydrolase_1^alpha/beta hydrolase fold^117-222^E:2.5e-11`PF12146.8^Hydrolase_4^Serine aminopeptidase, S33^135-425^E:9.5e-07	.	KEGG:bta:281283`KO:K14452	GO:0005576^cellular_component^extracellular region`GO:0043231^cellular_component^intracellular membrane-bounded organelle`GO:0004806^molecular_function^triglyceride lipase activity`GO:0016042^biological_process^lipid catabolic process	GO:0005576^cellular_component^extracellular region`GO:0043231^cellular_component^intracellular membrane-bounded organelle`GO:0004806^molecular_function^triglyceride lipase activity`GO:0016042^biological_process^lipid catabolic process	GO:0006629^biological_process^lipid metabolic process
Cluster-14873.25195	-2.15772	0.813601	-3.78929	0.000773435	0.00569762	-0.792365	lightyellow	contig230232.1	.	LRC20_HUMAN^LRC20_HUMAN^Q:26-192,H:2-157^27.811%ID^E:2.62e-14^RecName: Full=Leucine-rich repeat-containing protein 20	XP_023324553.1^XP_023324553.1^Q:38-730,H:24-243^48.9%ID^E:1.8e-49^.^.`XP_018013460.1^XP_018013460.1^Q:143-730,H:23-203^41.3%ID^E:2.8e-34^.^.`CRL08053.1^CRL08053.1^Q:152-730,H:54-233^44.1%ID^E:3.1e-33^.^.`XP_019868665.1^XP_019868665.1^Q:143-730,H:31-211^39.3%ID^E:3.1e-33^.^.`XP_002430620.1^XP_002430620.1^Q:143-730,H:29-210^44.2%ID^E:1.5e-32^.^.	XP_023324553.1^XP_023324553.1^Q:1-222,H:33-243^49.1%ID^E:1.4e-47^.^.`XP_018013460.1^XP_018013460.1^Q:27-222,H:23-203^41.3%ID^E:2.3e-34^.^.`CRL08053.1^CRL08053.1^Q:30-222,H:54-233^44.1%ID^E:2.5e-33^.^.`XP_019868665.1^XP_019868665.1^Q:27-222,H:31-211^39.3%ID^E:2.5e-33^.^.`XP_002430620.1^XP_002430620.1^Q:27-222,H:29-210^44.2%ID^E:1.3e-32^.^.	PF00560.33^LRR_1^Leucine Rich Repeat^47-62^E:5.8`PF13516.6^LRR_6^Leucine Rich repeat^48-55^E:550`PF13855.6^LRR_8^Leucine rich repeat^91-143^E:2.6e-06`PF00560.33^LRR_1^Leucine Rich Repeat^91-102^E:1000`PF13516.6^LRR_6^Leucine Rich repeat^91-98^E:1500`PF13516.6^LRR_6^Leucine Rich repeat^109-122^E:18`PF00560.33^LRR_1^Leucine Rich Repeat^111-127^E:39`PF13516.6^LRR_6^Leucine Rich repeat^130-142^E:57`P…	ENOG4111NSQ^Leucine rich repeat containing 20	KEGG:hsa:55222	.	.	GO:0005515^molecular_function^protein binding
Cluster-14873.31519	-2.15699	-1.59376	-2.72895	0.0110554	0.0460562	-3.04006	blue	contig551110.1	.	.	.	.	.	.	.	.	.	.
Cluster-14873.34654	-2.14902	0.333337	-2.76799	0.0100784	0.0428231	-3.13149	lightyellow	contig343328.1	.	SUR8_DROAN^SUR8_DROAN^Q:44-169,H:150-270^31.746%ID^E:2.09e-11^RecName: Full=Leucine-rich repeat protein soc-2 homolog	XP_023324553.1^XP_023324553.1^Q:12-515,H:25-196^51.2%ID^E:2e-38^.^.`CRL08053.1^CRL08053.1^Q:117-518,H:52-185^46.3%ID^E:1.5e-25^.^.`XP_018013460.1^XP_018013460.1^Q:114-515,H:23-156^44.8%ID^E:9.8e-25^.^.`XP_011567592.1^XP_011567592.1^Q:114-515,H:31-164^46.3%ID^E:3.2e-23^.^.`XP_011567593.1^XP_011567593.1^Q:120-515,H:1-132^47.7%ID^E:3.2e-23^.^.	XP_023324553.1^XP_023324553.1^Q:4-171,H:25-196^51.2%ID^E:2e-38^.^.`CRL08053.1^CRL08053.1^Q:39-172,H:52-185^46.3%ID^E:1.5e-25^.^.`XP_018013460.1^XP_018013460.1^Q:38-171,H:23-156^44.8%ID^E:9.8e-25^.^.`XP_011567592.1^XP_011567592.1^Q:38-171,H:31-164^46.3%ID^E:3.1e-23^.^.`XP_011567593.1^XP_011567593.1^Q:40-171,H:1-132^47.7%ID^E:3.1e-23^.^.	PF00560.33^LRR_1^Leucine Rich Repeat^58-73^E:3.1`PF13516.6^LRR_6^Leucine Rich repeat^59-68^E:140`PF13516.6^LRR_6^Leucine Rich repeat^86-96^E:9800`PF00560.33^LRR_1^Leucine Rich Repeat^87-98^E:2100`PF00560.33^LRR_1^Leucine Rich Repeat^106-123^E:16`PF13516.6^LRR_6^Leucine Rich repeat^106-118^E:89`PF13516.6^LRR_6^Leucine Rich repeat^126-138^E:42`PF00560.33^LRR_1^Leucine Rich Repeat^129-145^E:120	COG4886^leucine Rich Repeat	KEGG:dan:Dana_GF16883`KO:K19613	.	.	GO:0005515^molecular_function^protein binding
Cluster-14873.73919	-2.14819	-1.82082	-3.0761	0.00477296	0.0238988	-2.25076	midnightblue	contig449500.1	.	.	.	.	.	.	.	.	.	.
Cluster-14873.32702	-2.14703	-2.57031	-2.94901	0.00651916	0.0304905	-2.50128	grey	contig349243.1	.	.	XP_002432926.1^XP_002432926.1^Q:53-301,H:275-357^39.3%ID^E:1.2e-06^.^.`XP_023333508.1^XP_023333508.1^Q:56-286,H:281-357^37.5%ID^E:1.2e-06^.^.`XP_026272597.1^XP_026272597.1^Q:53-286,H:278-355^37.5%ID^E:5.9e-06^.^.	.	.	.	.	.	.	.
Cluster-15942.0	-2.14347	-2.05324	-2.96637	0.00624908	0.0295231	-2.49632	yellow	contig452520.1	.	.	.	.	.	.	.	.	.	.
Cluster-14873.62353	-2.14036	1.74653	-5.14606	2.07e-05	0.000361532	2.60687	tan	contig100742.1	ASHR1_ARATH^ASHR1_ARATH^Q:421-1074,H:66-274^29.778%ID^E:6.23e-14^RecName: Full=Histone-lysine N-methyltransferase ASHR1	ASHR1_ARATH^ASHR1_ARATH^Q:45-262,H:66-274^29.778%ID^E:2.93e-14^RecName: Full=Histone-lysine N-methyltransferase ASHR1	XP_023323657.1^XP_023323657.1^Q:478-1401,H:33-321^28.5%ID^E:3.6e-27^.^.`ORY18943.1^ORY18943.1^Q:526-1131,H:17-211^32.4%ID^E:3.4e-17^.^.`KIY74290.1^KIY74290.1^Q:526-1113,H:139-351^32.3%ID^E:9.8e-17^.^.`PCH35098.1^PCH35098.1^Q:526-1146,H:7-200^31.5%ID^E:1.3e-16^.^.`RKF77079.1^RKF77079.1^Q:520-1110,H:32-215^35.5%ID^E:6.3e-16^.^.	XP_023323657.1^XP_023323657.1^Q:64-371,H:33-321^28.5%ID^E:2.7e-27^.^.`ORY18943.1^ORY18943.1^Q:80-281,H:17-211^32.4%ID^E:2.5e-17^.^.`KIY74290.1^KIY74290.1^Q:80-275,H:139-351^32.3%ID^E:7.4e-17^.^.`PCH35098.1^PCH35098.1^Q:80-286,H:7-200^31.5%ID^E:9.6e-17^.^.`RKF77079.1^RKF77079.1^Q:78-274,H:32-215^35.5%ID^E:4.8e-16^.^.	PF01753.18^zf-MYND^MYND finger^38-72^E:6.4e-07`PF00856.28^SET^SET domain^89-233^E:7.3e-10	COG2940^Histone-lysine N-methyltransferase	.	GO:0005694^cellular_component^chromosome`GO:0005634^cellular_component^nucleus`GO:0018024^molecular_function^histone-lysine N-methyltransferase activity`GO:0046872^molecular_function^metal ion binding`GO:0034968^biological_process^histone lysine methylation	GO:0005694^cellular_component^chromosome`GO:0005634^cellular_component^nucleus`GO:0018024^molecular_function^histone-lysine N-methyltransferase activity`GO:0046872^molecular_function^metal ion binding`GO:0034968^biological_process^histone lysine methylation	GO:0005515^molecular_function^protein binding
Cluster-14873.60286	-2.13382	-0.418147	-2.80911	0.00913718	0.0397048	-2.97206	green	contig140299.1	.	.	EJY79084.1^EJY79084.1^Q:88-984,H:20-325^41.3%ID^E:7.1e-58^.^.`CDW84335.1^CDW84335.1^Q:49-954,H:14-320^39%ID^E:2.1e-54^.^.`EJY77507.1^EJY77507.1^Q:34-972,H:8-327^38.7%ID^E:4.7e-54^.^.`CDW86121.1^CDW86121.1^Q:58-972,H:17-326^39.6%ID^E:8.1e-54^.^.`EJY77502.1^EJY77502.1^Q:40-1002,H:13-333^37.8%ID^E:6.8e-53^.^.	EJY79084.1^EJY79084.1^Q:22-320,H:20-325^41.3%ID^E:7.4e-58^.^.`CDW84335.1^CDW84335.1^Q:9-310,H:14-320^39%ID^E:1.7e-54^.^.`EJY77507.1^EJY77507.1^Q:4-316,H:8-327^38.7%ID^E:5e-54^.^.`CDW86121.1^CDW86121.1^Q:12-316,H:17-326^39.6%ID^E:8.5e-54^.^.`EJY77502.1^EJY77502.1^Q:6-326,H:13-333^37.8%ID^E:9.4e-53^.^.	.	.	.	.	.	.
Cluster-14873.58261	-2.1331	-3.53625	-2.70554	0.0116833	0.0481656	-2.97976	grey	contig293161.1	.	.	.	.	.	.	.	.	.	.
Cluster-23715.0	-2.1291	-2.30396	-3.42401	0.00199004	0.0119973	-1.42377	blue	contig235235.1	.	.	.	.	.	.	.	.	.	.
Cluster-24094.0	-2.12768	-0.633829	-2.97043	0.00618746	0.0293026	-2.57617	NA	NA	NA	NA	NA	NA	NA	NA	NA	NA	NA	NA
Cluster-14873.67751	-2.12093	1.09899	-4.04241	0.000397214	0.00334767	-0.198395	lightyellow	contig139552.1	.	.	.	.	.	.	.	.	.	.
Cluster-14873.65378	-2.12072	-2.64085	-2.90934	0.00717867	0.0328726	-2.58274	brown	contig309778.1	ACBG2_CHICK^ACBG2_CHICK^Q:1-561,H:286-473^41.579%ID^E:1.54e-46^RecName: Full=Long-chain-fatty-acid--CoA ligase ACSBG2 {ECO:0000250|UniProtKB:Q5FVE4}	ACBG2_CHICK^ACBG2_CHICK^Q:1-187,H:286-473^41.579%ID^E:1.38e-46^RecName: Full=Long-chain-fatty-acid--CoA ligase ACSBG2 {ECO:0000250|UniProtKB:Q5FVE4}	XP_023330335.1^XP_023330335.1^Q:1-561,H:147-333^53.5%ID^E:3.1e-51^.^.`CRL03590.1^CRL03590.1^Q:1-561,H:2015-2200^48.4%ID^E:4.7e-39^.^.`XP_019530732.1^XP_019530732.1^Q:1-558,H:234-418^44.9%ID^E:1e-38^.^.`XP_019930960.1^XP_019930960.1^Q:1-558,H:234-418^44.9%ID^E:1e-38^.^.`XP_013930795.1^XP_013930795.1^Q:1-561,H:220-407^47.9%ID^E:1.8e-38^.^.	XP_023330335.1^XP_023330335.1^Q:1-187,H:147-333^53.5%ID^E:3.1e-51^.^.`CRL03590.1^CRL03590.1^Q:1-187,H:2015-2200^48.4%ID^E:4.7e-39^.^.`XP_019530732.1^XP_019530732.1^Q:1-186,H:234-418^44.9%ID^E:1e-38^.^.`XP_019930960.1^XP_019930960.1^Q:1-186,H:234-418^44.9%ID^E:1e-38^.^.`XP_013930795.1^XP_013930795.1^Q:1-187,H:220-407^47.9%ID^E:1.8e-38^.^.	PF00501.28^AMP-binding^AMP-binding enzyme^1-181^E:1.6e-19	COG1022^Amp-dependent synthetase and ligase	.	GO:0005737^cellular_component^cytoplasm`GO:0003996^molecular_function^acyl-CoA ligase activity`GO:0047676^molecular_function^arachidonate-CoA ligase activity`GO:0005524^molecular_function^ATP binding`GO:0102391^molecular_function^decanoate-CoA ligase activity`GO:0004467^molecular_function^long-chain fatty acid-CoA ligase activity	GO:0005737^cellular_component^cytoplasm`GO:0003996^molecular_function^acyl-CoA ligase activity`GO:0047676^molecular_function^arachidonate-CoA ligase activity`GO:0005524^molecular_function^ATP binding`GO:0102391^molecular_function^decanoate-CoA ligase activity`GO:0004467^molecular_function^long-chain fatty acid-CoA ligase activity	GO:0003824^molecular_function^catalytic activity
Cluster-14873.1906	-2.11407	0.196036	-3.0746	0.00479069	0.0239656	-2.44299	green	contig297947.1	.	.	XP_023337056.1^XP_023337056.1^Q:11-580,H:1-184^32.1%ID^E:1.4e-14^.^.`XP_023348382.1^XP_023348382.1^Q:11-580,H:1-184^30.6%ID^E:2.7e-13^.^.`XP_023347236.1^XP_023347236.1^Q:11-580,H:1-184^30.1%ID^E:1.3e-12^.^.`XP_023328153.1^XP_023328153.1^Q:38-523,H:10-163^28.2%ID^E:9e-09^.^.`XP_023333549.1^XP_023333549.1^Q:20-523,H:3-162^30.6%ID^E:9e-09^.^.	XP_023337056.1^XP_023337056.1^Q:4-193,H:1-184^32.1%ID^E:1e-14^.^.`XP_023348382.1^XP_023348382.1^Q:4-193,H:1-184^30.6%ID^E:2e-13^.^.`XP_023347236.1^XP_023347236.1^Q:4-193,H:1-184^30.1%ID^E:9.7e-13^.^.`XP_023328153.1^XP_023328153.1^Q:13-174,H:10-163^28.2%ID^E:8.5e-09^.^.`XP_023333549.1^XP_023333549.1^Q:7-174,H:3-162^30.6%ID^E:8.5e-09^.^.	.	.	.	.	.	.
Cluster-14873.33557	-2.11389	0.868513	-4.19447	0.000265317	0.00244129	0.23744	midnightblue	contig153382.1	.	.	XP_023323691.1^XP_023323691.1^Q:217-936,H:329-654^28.2%ID^E:5.7e-09^.^.	XP_023323691.1^XP_023323691.1^Q:59-239,H:374-654^28.4%ID^E:2.6e-10^.^.	.	.	.	.	.	.
Cluster-14873.25779	-2.1123	5.76918	-3.40603	0.00209207	0.0124986	-2.585	yellow	contig74163.1	SAMH1_HUMAN^SAMH1_HUMAN^Q:130-1452,H:117-572^37.259%ID^E:2.34e-81^RecName: Full=Deoxynucleoside triphosphate triphosphohydrolase SAMHD1 {ECO:0000305}	SAMH1_HUMAN^SAMH1_HUMAN^Q:27-467,H:117-572^37.259%ID^E:9.15e-83^RecName: Full=Deoxynucleoside triphosphate triphosphohydrolase SAMHD1 {ECO:0000305}	XP_023347596.1^XP_023347596.1^Q:133-1473,H:37-488^40.1%ID^E:6.9e-86^.^.`XP_022106625.1^XP_022106625.1^Q:130-1461,H:115-571^38.5%ID^E:1.9e-80^.^.`XP_022106624.1^XP_022106624.1^Q:130-1476,H:115-580^38.4%ID^E:1.9e-80^.^.`PFX33356.1^PFX33356.1^Q:61-1479,H:227-700^38.8%ID^E:7.3e-80^.^.`XP_022802399.1^XP_022802399.1^Q:130-1479,H:71-528^39.9%ID^E:1.3e-79^.^.	XP_023347596.1^XP_023347596.1^Q:28-474,H:37-488^40.1%ID^E:5.7e-86^.^.`XP_022106625.1^XP_022106625.1^Q:27-470,H:115-571^38.5%ID^E:1.6e-80^.^.`XP_022106624.1^XP_022106624.1^Q:27-475,H:115-580^38.4%ID^E:1.6e-80^.^.`PFX33356.1^PFX33356.1^Q:4-476,H:227-700^38.8%ID^E:6.1e-80^.^.`XP_022802399.1^XP_022802399.1^Q:27-476,H:71-528^39.9%ID^E:1e-79^.^.	PF01966.22^HD^HD domain^74-219^E:2.4e-11	COG1078^Metal Dependent Phosphohydrolase	KEGG:hsa:25939`KO:K22544	GO:0005654^cellular_component^nucleoplasm`GO:0005634^cellular_component^nucleus`GO:0005886^cellular_component^plasma membrane`GO:0035861^cellular_component^site of double-strand break`GO:0097197^cellular_component^tetraspanin-enriched microdomain`GO:0032567^molecular_function^dGTP binding`GO:0008832^molecular_function^dGTPase activity`GO:0005525^molecular_function^GTP binding`GO:0042802^molecular…	GO:0005654^cellular_component^nucleoplasm`GO:0005634^cellular_component^nucleus`GO:0005886^cellular_component^plasma membrane`GO:0035861^cellular_component^site of double-strand break`GO:0097197^cellular_component^tetraspanin-enriched microdomain`GO:0032567^molecular_function^dGTP binding`GO:0008832^molecular_function^dGTPase activity`GO:0005525^molecular_function^GTP binding`GO:0042802^molecular…	.
Cluster-14873.41570	-2.10539	0.690543	-3.57038	0.00136647	0.00889659	-1.31216	yellow	contig516069.2	.	.	.	.	.	.	.	.	.	.
Cluster-20877.0	-2.10271	-1.15983	-4.97432	3.29e-05	0.000505911	2.37183	midnightblue	contig382082.1	.	.	.	.	.	.	.	.	.	.
Cluster-22968.0	-2.10269	-1.27363	-2.98496	0.00597166	0.028487	-2.48985	blue	contig276010.1	.	.	.	.	.	.	.	.	.	.
Cluster-14873.49522	-2.10214	-2.46989	-2.78165	0.00975592	0.0417642	-2.86055	grey	contig266093.1	.	.	.	.	.	.	.	.	.	.
Cluster-14873.37802	-2.10076	-0.443415	-2.93769	0.00670121	0.031166	-2.68833	black	contig145149.1	ZN358_HUMAN^ZN358_HUMAN^Q:680-1099,H:237-366^32.432%ID^E:5.62e-07^RecName: Full=Zinc finger protein 358	ZN358_HUMAN^ZN358_HUMAN^Q:139-351,H:155-366^27.468%ID^E:2.5e-08^RecName: Full=Zinc finger protein 358	.	.	PF01396.19^zf-C4_Topoisom^Topoisomerase DNA binding C4 zinc finger^305-315^E:3.1`PF05605.12^zf-Di19^Drought induced 19 protein (Di19), zinc-binding^307-355^E:6e-08	COG5048^Zinc finger protein	KEGG:hsa:140467	GO:0005634^cellular_component^nucleus`GO:0003677^molecular_function^DNA binding`GO:0046872^molecular_function^metal ion binding`GO:0035115^biological_process^embryonic forelimb morphogenesis`GO:0021915^biological_process^neural tube development`GO:0019827^biological_process^stem cell population maintenance	GO:0005634^cellular_component^nucleus`GO:0003677^molecular_function^DNA binding`GO:0046872^molecular_function^metal ion binding`GO:0035115^biological_process^embryonic forelimb morphogenesis`GO:0021915^biological_process^neural tube development`GO:0019827^biological_process^stem cell population maintenance	GO:0003677^molecular_function^DNA binding`GO:0003916^molecular_function^DNA topoisomerase activity`GO:0006265^biological_process^DNA topological change`GO:0005694^cellular_component^chromosome
Cluster-14873.34072	-2.09906	-0.79702	-3.52558	0.00153376	0.00973745	-1.27204	darkgrey	contig170215.1	MKNK1_XENTR^MKNK1_XENTR^Q:351-1061,H:32-264^53.719%ID^E:3.67e-84^RecName: Full=MAP kinase-interacting serine/threonine-protein kinase 1	MKNK1_XENTR^MKNK1_XENTR^Q:50-286,H:32-264^54.132%ID^E:6.89e-91^RecName: Full=MAP kinase-interacting serine/threonine-protein kinase 1	AVN99021.1^AVN99021.1^Q:336-1061,H:39-278^64.5%ID^E:1.4e-89^.^.`XP_027231853.1^XP_027231853.1^Q:336-1061,H:39-278^64.5%ID^E:3e-89^.^.`XP_023241744.1^XP_023241744.1^Q:321-1061,H:85-326^63.3%ID^E:4.8e-87^.^.`XP_023241736.1^XP_023241736.1^Q:321-1061,H:92-333^63.3%ID^E:4.8e-87^.^.`XP_013791067.1^XP_013791067.1^Q:336-1061,H:91-327^63.4%ID^E:6.3e-87^.^.	AVN99021.1^AVN99021.1^Q:45-286,H:39-278^64.5%ID^E:1.1e-89^.^.`XP_027231853.1^XP_027231853.1^Q:45-286,H:39-278^64.5%ID^E:2.4e-89^.^.`XP_023241744.1^XP_023241744.1^Q:40-286,H:85-326^63.3%ID^E:3.9e-87^.^.`XP_023241736.1^XP_023241736.1^Q:40-286,H:92-333^63.3%ID^E:3.9e-87^.^.`XP_013791067.1^XP_013791067.1^Q:45-286,H:91-327^63.4%ID^E:5.1e-87^.^.	PF17667.1^Pkinase_fungal^Fungal protein kinase^40-230^E:4.7e-07`PF00069.25^Pkinase^Protein kinase domain^58-276^E:3.9e-56`PF07714.17^Pkinase_Tyr^Protein tyrosine kinase^58-272^E:4.8e-28`PF06293.14^Kdo^Lipopolysaccharide kinase (Kdo/WaaP) family^129-203^E:1.1e-05`PF14531.6^Kinase-like^Kinase-like^142-272^E:1.1e-05	ENOG410XQA9^protein kinase activity	KEGG:xtr:493413`KO:K04372	GO:0005737^cellular_component^cytoplasm`GO:0005634^cellular_component^nucleus`GO:0005524^molecular_function^ATP binding`GO:0009931^molecular_function^calcium-dependent protein serine/threonine kinase activity`GO:0005516^molecular_function^calmodulin binding`GO:0046872^molecular_function^metal ion binding`GO:0035556^biological_process^intracellular signal transduction`GO:0018105^biological_process…	GO:0005737^cellular_component^cytoplasm`GO:0005634^cellular_component^nucleus`GO:0005524^molecular_function^ATP binding`GO:0009931^molecular_function^calcium-dependent protein serine/threonine kinase activity`GO:0005516^molecular_function^calmodulin binding`GO:0046872^molecular_function^metal ion binding`GO:0035556^biological_process^intracellular signal transduction`GO:0018105^biological_process…	GO:0004672^molecular_function^protein kinase activity`GO:0005524^molecular_function^ATP binding`GO:0006468^biological_process^protein phosphorylation
Cluster-14873.38519	-2.09881	0.0802195	-3.38534	0.00219628	0.0129977	-1.69288	blue	contig103107.1	.	.	.	.	.	.	.	.	.	.
Cluster-19101.0	-2.09557	-0.11785	-5.46675	8.79e-06	0.000197311	3.58728	tan	contig391082.1	.	.	.	.	.	.	.	.	.	.
Cluster-14873.68067	-2.09407	-0.522795	-3.43098	0.00195493	0.0118234	-1.5264	blue	contig132619.2	AMAL_DROME^AMAL_DROME^Q:257-1075,H:46-325^25.084%ID^E:2.32e-12^RecName: Full=Protein amalgam	LACH_SCHAM^LACH_SCHAM^Q:42-343,H:7-317^23.547%ID^E:3.47e-15^RecName: Full=Lachesin	XP_023348405.1^XP_023348405.1^Q:194-1066,H:66-343^35.1%ID^E:4.5e-41^.^.`XP_017052573.1^XP_017052573.1^Q:179-1066,H:88-367^31.9%ID^E:1.3e-35^.^.`SPP83016.1^SPP83016.1^Q:179-1066,H:82-361^31.6%ID^E:1.7e-35^.^.`XP_001954473.2^XP_001954473.2^Q:194-1066,H:95-369^31.8%ID^E:1.7e-35^.^.`XP_017102054.1^XP_017102054.1^Q:194-1066,H:96-370^31.8%ID^E:1.7e-35^.^.	XP_023348405.1^XP_023348405.1^Q:50-340,H:66-343^35.1%ID^E:4.1e-41^.^.`XP_017052573.1^XP_017052573.1^Q:45-340,H:88-367^31.9%ID^E:1.1e-35^.^.`SPP83016.1^SPP83016.1^Q:45-340,H:82-361^31.6%ID^E:1.5e-35^.^.`XP_001954473.2^XP_001954473.2^Q:50-340,H:95-369^31.8%ID^E:1.5e-35^.^.`XP_017102054.1^XP_017102054.1^Q:50-340,H:96-370^31.8%ID^E:1.5e-35^.^.	PF07679.16^I-set^Immunoglobulin I-set domain^50-133^E:5.3e-11`PF13927.6^Ig_3^Immunoglobulin domain^50-130^E:3.2e-07`PF00047.25^ig^Immunoglobulin domain^56-135^E:0.00011`PF13927.6^Ig_3^Immunoglobulin domain^148-218^E:2e-07`PF00047.25^ig^Immunoglobulin domain^157-222^E:1.7e-06`PF07679.16^I-set^Immunoglobulin I-set domain^257-340^E:8.3e-07	ENOG410XPX0^Kin of IRRE like	KEGG:dme:Dmel_CG2198	GO:0031225^cellular_component^anchored component of membrane`GO:0005886^cellular_component^plasma membrane	GO:0031225^cellular_component^anchored component of membrane`GO:0005886^cellular_component^plasma membrane`GO:0007155^biological_process^cell adhesion	.
Cluster-21335.0	-2.09234	-1.37051	-3.44551	0.0018836	0.0114892	-1.42519	yellow	contig131279.1	.	.	XP_023324271.1^XP_023324271.1^Q:6-1229,H:143-559^22.1%ID^E:1.6e-12^.^.`XP_023324270.1^XP_023324270.1^Q:6-1229,H:143-569^21.8%ID^E:1.5e-10^.^.	XP_023324271.1^XP_023324271.1^Q:29-351,H:238-559^22.6%ID^E:5.4e-09^.^.	PF00560.33^LRR_1^Leucine Rich Repeat^11-24^E:120`PF00560.33^LRR_1^Leucine Rich Repeat^89-99^E:390`PF00560.33^LRR_1^Leucine Rich Repeat^142-154^E:1000`PF00560.33^LRR_1^Leucine Rich Repeat^198-208^E:1000`PF00560.33^LRR_1^Leucine Rich Repeat^230-253^E:5500`PF00560.33^LRR_1^Leucine Rich Repeat^252-265^E:150`PF00560.33^LRR_1^Leucine Rich Repeat^280-294^E:65`PF00560.33^LRR_1^Leucine Rich Repeat^304-314…	.	.	.	.	GO:0005515^molecular_function^protein binding
Cluster-23094.3	-2.08983	-2.44555	-2.72797	0.0110812	0.0461362	-2.97217	darkgrey	contig252363.1	CP2B1_RAT^CP2B1_RAT^Q:23-529,H:275-445^43.86%ID^E:2.04e-44^RecName: Full=Cytochrome P450 2B1	CP2M1_ONCMY^CP2M1_ONCMY^Q:1-223,H:277-497^42.667%ID^E:5.32e-53^RecName: Full=Cytochrome P450 2M1	XP_023322448.1^XP_023322448.1^Q:2-667,H:273-494^71.2%ID^E:7.8e-92^.^.`XP_023322447.1^XP_023322447.1^Q:2-667,H:273-494^70.7%ID^E:8.6e-91^.^.`APH81375.1^APH81375.1^Q:2-667,H:283-503^52.3%ID^E:2.6e-63^.^.`AIL94127.1^AIL94127.1^Q:2-670,H:281-502^52%ID^E:4.5e-63^.^.`AKH03500.1^AKH03500.1^Q:2-667,H:328-548^49.1%ID^E:3.2e-61^.^.	XP_023322448.1^XP_023322448.1^Q:1-222,H:273-494^71.2%ID^E:9.2e-92^.^.`XP_023322447.1^XP_023322447.1^Q:1-222,H:273-494^70.7%ID^E:1e-90^.^.`APH81375.1^APH81375.1^Q:1-222,H:283-503^52.3%ID^E:2.3e-63^.^.`AIL94127.1^AIL94127.1^Q:1-223,H:281-502^52%ID^E:5.2e-63^.^.`AKH03500.1^AKH03500.1^Q:1-222,H:328-548^49.1%ID^E:2.9e-61^.^.	PF00067.22^p450^Cytochrome P450^14-207^E:8.3e-66	COG2124^Cytochrome p450	.	GO:0005737^cellular_component^cytoplasm`GO:0005789^cellular_component^endoplasmic reticulum membrane`GO:0043231^cellular_component^intracellular membrane-bounded organelle`GO:0005743^cellular_component^mitochondrial inner membrane`GO:0008392^molecular_function^arachidonic acid epoxygenase activity`GO:0070330^molecular_function^aromatase activity`GO:0020037^molecular_function^heme binding`GO:00305…	GO:0005789^cellular_component^endoplasmic reticulum membrane`GO:0016020^cellular_component^membrane`GO:0070330^molecular_function^aromatase activity`GO:0020037^molecular_function^heme binding`GO:0005506^molecular_function^iron ion binding`GO:0048252^biological_process^lauric acid metabolic process`GO:0002933^biological_process^lipid hydroxylation	GO:0005506^molecular_function^iron ion binding`GO:0016705^molecular_function^oxidoreductase activity, acting on paired donors, with incorporation or reduction of molecular oxygen`GO:0020037^molecular_function^heme binding`GO:0055114^biological_process^oxidation-reduction process
Cluster-14873.69604	-2.08854	-1.20548	-3.23438	0.00321739	0.0175884	-1.92485	grey	contig213072.1	KLF1_HUMAN^KLF1_HUMAN^Q:419-742,H:254-361^70.37%ID^E:2.24e-47^RecName: Full=Krueppel-like factor 1	KLF1_HUMAN^KLF1_HUMAN^Q:75-182,H:254-361^70.37%ID^E:2.49e-49^RecName: Full=Krueppel-like factor 1	XP_001632514.1^XP_001632514.1^Q:485-583,H:11-43^84.8%ID^E:6.3e-08^.^.`XP_003388315.1^XP_003388315.1^Q:479-583,H:247-281^77.1%ID^E:8.2e-08^.^.`RZF37319.1^RZF37319.1^Q:434-583,H:231-281^62.7%ID^E:8.2e-08^.^.`RXG55957.1^RXG55957.1^Q:437-583,H:474-521^61.2%ID^E:1.1e-07^.^.`XP_027050829.1^XP_027050829.1^Q:479-583,H:227-261^77.1%ID^E:1.4e-07^.^.	XP_001632514.1^XP_001632514.1^Q:97-129,H:11-43^84.8%ID^E:3.9e-08^.^.`XP_003388315.1^XP_003388315.1^Q:95-129,H:247-281^77.1%ID^E:5.1e-08^.^.`RZF37319.1^RZF37319.1^Q:80-129,H:231-281^62.7%ID^E:5.1e-08^.^.`RXG55957.1^RXG55957.1^Q:81-129,H:474-521^61.2%ID^E:6.7e-08^.^.`XP_005111373.1^XP_005111373.1^Q:78-182,H:399-502^73.6%ID^E:6.7e-08^.^.	PF00096.26^zf-C2H2^Zinc finger, C2H2 type^100-124^E:0.00038`PF00096.26^zf-C2H2^Zinc finger, C2H2 type^130-154^E:1.9e-05`PF00096.26^zf-C2H2^Zinc finger, C2H2 type^160-182^E:6.1e-05	COG5048^Zinc finger protein	KEGG:hsa:10661`KO:K09204	GO:0000790^cellular_component^nuclear chromatin`GO:0005654^cellular_component^nucleoplasm`GO:0005634^cellular_component^nucleus`GO:0000987^molecular_function^cis-regulatory region sequence-specific DNA binding`GO:0003700^molecular_function^DNA-binding transcription factor activity`GO:0000981^molecular_function^DNA-binding transcription factor activity, RNA polymerase II-specific`GO:0046872^molecu…	GO:0000790^cellular_component^nuclear chromatin`GO:0005654^cellular_component^nucleoplasm`GO:0005634^cellular_component^nucleus`GO:0000987^molecular_function^cis-regulatory region sequence-specific DNA binding`GO:0003700^molecular_function^DNA-binding transcription factor activity`GO:0000981^molecular_function^DNA-binding transcription factor activity, RNA polymerase II-specific`GO:0046872^molecu…	GO:0003676^molecular_function^nucleic acid binding
Cluster-14873.24553	-2.08803	-1.20069	-3.05335	0.00504866	0.0249759	-2.3586	blue	contig270730.1	.	.	.	.	PF13202.6^EF-hand_5^EF hand^145-166^E:0.0026	.	.	.	.	GO:0005509^molecular_function^calcium ion binding
Cluster-14873.20651	-2.08423	-1.1574	-2.84827	0.00831856	0.0368665	-2.81475	midnightblue	contig264070.1	.	.	.	.	.	.	.	.	.	.
Cluster-14873.52841	-2.08328	-2.55609	-3.30788	0.00267328	0.015218	-1.68471	grey	contig450713.1	.	.	XP_023320574.1^XP_023320574.1^Q:244-360,H:59-97^61.5%ID^E:9.2e-06^.^.`XP_023320578.1^XP_023320578.1^Q:244-360,H:59-97^61.5%ID^E:9.2e-06^.^.`XP_023320577.1^XP_023320577.1^Q:244-360,H:59-97^61.5%ID^E:9.2e-06^.^.	XP_023320574.1^XP_023320574.1^Q:82-120,H:59-97^61.5%ID^E:9.2e-06^.^.`XP_023320578.1^XP_023320578.1^Q:82-120,H:59-97^61.5%ID^E:9.2e-06^.^.`XP_023320577.1^XP_023320577.1^Q:82-120,H:59-97^61.5%ID^E:9.2e-06^.^.	.	.	.	.	.	.
Cluster-14873.29198	-2.08226	0.102582	-3.03688	0.00525766	0.025768	-2.49691	blue	contig58621.1	CALM4_MOUSE^CALM4_MOUSE^Q:896-1354,H:8-142^29.762%ID^E:2.12e-06^RecName: Full=Calmodulin-4	CALM4_MOUSE^CALM4_MOUSE^Q:299-451,H:8-142^29.762%ID^E:1.34e-06^RecName: Full=Calmodulin-4	.	.	.	COG5126^Calcium-binding protein	KEGG:mmu:80796`KO:K02183	GO:0005509^molecular_function^calcium ion binding`GO:0030234^molecular_function^enzyme regulator activity`GO:0019722^biological_process^calcium-mediated signaling`GO:1990830^biological_process^cellular response to leukemia inhibitory factor`GO:0000226^biological_process^microtubule cytoskeleton organization	GO:0005509^molecular_function^calcium ion binding`GO:0030234^molecular_function^enzyme regulator activity`GO:0019722^biological_process^calcium-mediated signaling`GO:1990830^biological_process^cellular response to leukemia inhibitory factor`GO:0000226^biological_process^microtubule cytoskeleton organization	.
Cluster-14873.49777	-2.08121	-1.25638	-2.95377	0.00644409	0.0302231	-2.56383	grey	contig149004.1	CU01_ANOGA^CU01_ANOGA^Q:106-306,H:48-114^41.791%ID^E:1.58e-06^RecName: Full=Cuticle protein	CU01_ANOGA^CU01_ANOGA^Q:36-129,H:48-144^35.052%ID^E:1.19e-06^RecName: Full=Cuticle protein	XP_023340739.1^XP_023340739.1^Q:19-408,H:1-130^68.5%ID^E:7.3e-44^.^.`XP_023340738.1^XP_023340738.1^Q:19-408,H:1-130^67.7%ID^E:8e-43^.^.`XP_023340737.1^XP_023340737.1^Q:19-408,H:1-130^66.2%ID^E:4e-42^.^.`ACO12664.1^ACO12664.1^Q:25-363,H:2-100^47.4%ID^E:5.2e-18^.^.`ACO12720.1^ACO12720.1^Q:25-363,H:2-100^46.5%ID^E:5.8e-17^.^.	XP_023340739.1^XP_023340739.1^Q:7-136,H:1-130^68.5%ID^E:6.9e-44^.^.`XP_023340738.1^XP_023340738.1^Q:7-136,H:1-130^67.7%ID^E:7.7e-43^.^.`XP_023340737.1^XP_023340737.1^Q:7-136,H:1-130^66.2%ID^E:3.8e-42^.^.`ACO12664.1^ACO12664.1^Q:9-121,H:2-100^47.4%ID^E:5e-18^.^.`ACO12720.1^ACO12720.1^Q:9-121,H:2-100^46.5%ID^E:5.5e-17^.^.	PF00379.23^Chitin_bind_4^Insect cuticle protein^54-105^E:1.6e-10	ENOG4111VJY^cuticle protein	KEGG:aga:AgaP_AGAP001666	GO:0031012^cellular_component^extracellular matrix`GO:0042302^molecular_function^structural constituent of cuticle	GO:0031012^cellular_component^extracellular matrix`GO:0042302^molecular_function^structural constituent of cuticle	GO:0042302^molecular_function^structural constituent of cuticle
Cluster-14873.25192	-2.07998	0.935741	-4.03913	0.000400678	0.00337107	-0.180932	lightyellow	contig215603.1	.	LRC20_HUMAN^LRC20_HUMAN^Q:73-223,H:5-159^29.677%ID^E:5.27e-14^RecName: Full=Leucine-rich repeat-containing protein 20	XP_023324553.1^XP_023324553.1^Q:32-754,H:1-243^46.9%ID^E:2.4e-52^.^.`XP_018013460.1^XP_018013460.1^Q:215-754,H:24-203^43.9%ID^E:1.3e-37^.^.`XP_019868665.1^XP_019868665.1^Q:158-754,H:14-211^40.7%ID^E:1.4e-36^.^.`XP_002430620.1^XP_002430620.1^Q:161-754,H:18-210^44.7%ID^E:1.6e-35^.^.`XP_023704526.1^XP_023704526.1^Q:143-754,H:11-208^41.2%ID^E:2.7e-35^.^.	XP_023324553.1^XP_023324553.1^Q:11-251,H:1-243^46.9%ID^E:2.1e-52^.^.`XP_018013460.1^XP_018013460.1^Q:72-251,H:24-203^43.9%ID^E:1.5e-37^.^.`XP_019868665.1^XP_019868665.1^Q:53-251,H:14-211^40.7%ID^E:1.6e-36^.^.`XP_002430620.1^XP_002430620.1^Q:54-251,H:18-210^44.7%ID^E:1.8e-35^.^.`XP_023704526.1^XP_023704526.1^Q:48-251,H:11-208^41.2%ID^E:3e-35^.^.	PF00560.33^LRR_1^Leucine Rich Repeat^20-25^E:18000`PF00560.33^LRR_1^Leucine Rich Repeat^92-104^E:79`PF13855.6^LRR_8^Leucine rich repeat^120-172^E:2e-06`PF00560.33^LRR_1^Leucine Rich Repeat^120-132^E:1200`PF00560.33^LRR_1^Leucine Rich Repeat^140-156^E:46`PF00560.33^LRR_1^Leucine Rich Repeat^162-173^E:530`PF00560.33^LRR_1^Leucine Rich Repeat^209-222^E:160	ENOG4111NSQ^Leucine rich repeat containing 20	KEGG:hsa:55222	.	.	GO:0005515^molecular_function^protein binding
Cluster-14873.52171	-2.07189	-1.73567	-2.75567	0.0103776	0.0438588	-2.97468	grey	contig147966.1	ELP2_DROME^ELP2_DROME^Q:1044-1160,H:537-578^59.524%ID^E:7.11e-07^RecName: Full=Probable elongator complex protein 2	.	XP_023330251.1^XP_023330251.1^Q:165-644,H:1-181^31.5%ID^E:4.8e-11^.^.`XP_023320626.1^XP_023320626.1^Q:1020-1160,H:494-543^62%ID^E:5.5e-07^.^.`XP_023947682.1^XP_023947682.1^Q:1044-1175,H:514-560^66%ID^E:1.2e-06^.^.`KYN32153.1^KYN32153.1^Q:1023-1160,H:509-557^59.2%ID^E:2.1e-06^.^.`XP_011055514.1^XP_011055514.1^Q:1017-1160,H:507-557^54.9%ID^E:4.6e-06^.^.	.	.	ENOG410XRF0^elongator acetyltransferase complex subunit 2	KEGG:dme:Dmel_CG11887`KO:K11374	GO:0005737^cellular_component^cytoplasm`GO:0033588^cellular_component^Elongator holoenzyme complex`GO:0008023^cellular_component^transcription elongation factor complex`GO:0002098^biological_process^tRNA wobble uridine modification	.	.
Cluster-14873.18542	-2.05567	3.73253	-3.99988	0.0004445	0.00366307	-0.757217	midnightblue	contig23416.1	.	.	.	.	.	.	.	.	.	.
Cluster-14873.24346	-2.05167	4.88158	-3.47985	0.00172833	0.0107133	-2.36172	tan	contig260602.1	MLC1_DROVI^MLC1_DROVI^Q:96-536,H:4-149^40.816%ID^E:3.43e-32^RecName: Full=Myosin light chain alkali	MLC1_DROVI^MLC1_DROVI^Q:6-152,H:4-149^40.816%ID^E:2.34e-33^RecName: Full=Myosin light chain alkali	XP_023341480.1^XP_023341480.1^Q:81-545,H:1-155^83.9%ID^E:8.1e-70^.^.`AGT28472.1^AGT28472.1^Q:81-545,H:1-155^80%ID^E:1.1e-66^.^.`ACO13186.1^ACO13186.1^Q:93-536,H:12-159^66.9%ID^E:4e-53^.^.`ACO15084.1^ACO15084.1^Q:93-536,H:12-159^66.2%ID^E:2e-52^.^.`XP_023341478.1^XP_023341478.1^Q:96-536,H:5-151^51.7%ID^E:1.5e-36^.^.	XP_023341480.1^XP_023341480.1^Q:1-155,H:1-155^83.9%ID^E:4e-70^.^.`AGT28472.1^AGT28472.1^Q:1-155,H:1-155^80%ID^E:5.4e-67^.^.`ACO13186.1^ACO13186.1^Q:5-152,H:12-159^66.9%ID^E:2.6e-53^.^.`ACO15084.1^ACO15084.1^Q:5-152,H:12-159^66.2%ID^E:1.3e-52^.^.`XP_023341478.1^XP_023341478.1^Q:6-152,H:5-151^51.7%ID^E:7.7e-37^.^.	PF13202.6^EF-hand_5^EF hand^17-31^E:0.013	ENOG4111WV2^myosin alkali light chain 1	KEGG:dvi:Dvir_GJ10688	GO:0005859^cellular_component^muscle myosin complex`GO:0005509^molecular_function^calcium ion binding`GO:0007498^biological_process^mesoderm development	GO:0005859^cellular_component^muscle myosin complex`GO:0005509^molecular_function^calcium ion binding`GO:0007498^biological_process^mesoderm development	GO:0005509^molecular_function^calcium ion binding
Cluster-14873.1603	-2.04421	0.113511	-2.74296	0.010695	0.0448561	-3.17096	blue	contig108492.1	PI5K6_ARATH^PI5K6_ARATH^Q:144-668,H:34-208^38.286%ID^E:4.12e-23^RecName: Full=Phosphatidylinositol 4-phosphate 5-kinase 6	PI5K6_ARATH^PI5K6_ARATH^Q:40-222,H:26-208^38.251%ID^E:7.45e-25^RecName: Full=Phosphatidylinositol 4-phosphate 5-kinase 6	.	.	PF02493.20^MORN^MORN repeat^1-22^E:0.097`PF02493.20^MORN^MORN repeat^23-44^E:0.24`PF02493.20^MORN^MORN repeat^46-67^E:0.00081`PF02493.20^MORN^MORN repeat^69-90^E:0.0053`PF02493.20^MORN^MORN repeat^92-113^E:0.00051`PF02493.20^MORN^MORN repeat^115-136^E:2.2e-05`PF02493.20^MORN^MORN repeat^138-159^E:0.00079`PF02493.20^MORN^MORN repeat^161-182^E:0.0045`PF02493.20^MORN^MORN repeat^184-205^E:0.00079`PF…	COG4642^whole genome shotgun sequence`COG5253^phosphatidylinositol-4-phosphate 5-kinase	KEGG:ath:AT3G07960`KO:K00889	GO:0016324^cellular_component^apical plasma membrane`GO:0090406^cellular_component^pollen tube`GO:0016308^molecular_function^1-phosphatidylinositol-4-phosphate 5-kinase activity`GO:0005524^molecular_function^ATP binding`GO:0072583^biological_process^clathrin-dependent endocytosis	GO:0016324^cellular_component^apical plasma membrane`GO:0090406^cellular_component^pollen tube`GO:0016308^molecular_function^1-phosphatidylinositol-4-phosphate 5-kinase activity`GO:0005524^molecular_function^ATP binding`GO:0072583^biological_process^clathrin-dependent endocytosis	.
Cluster-14873.25193	-2.03493	0.189662	-3.21323	0.0033927	0.0183584	-2.11442	lightyellow	contig237997.1	.	LRC20_HUMAN^LRC20_HUMAN^Q:43-196,H:2-159^27.848%ID^E:2.29e-12^RecName: Full=Leucine-rich repeat-containing protein 20	XP_023324553.1^XP_023324553.1^Q:3-674,H:17-243^50.4%ID^E:9.9e-53^.^.`XP_018013460.1^XP_018013460.1^Q:132-674,H:23-203^43.6%ID^E:1.9e-35^.^.`XP_019868665.1^XP_019868665.1^Q:132-674,H:31-211^40.9%ID^E:7.9e-34^.^.`XP_023704526.1^XP_023704526.1^Q:63-674,H:11-208^40.2%ID^E:8.7e-33^.^.`XP_002430620.1^XP_002430620.1^Q:81-674,H:18-210^43.7%ID^E:1.1e-32^.^.	XP_023324553.1^XP_023324553.1^Q:1-224,H:17-243^50.4%ID^E:8.4e-53^.^.`XP_018013460.1^XP_018013460.1^Q:44-224,H:23-203^43.6%ID^E:1.6e-35^.^.`XP_019868665.1^XP_019868665.1^Q:44-224,H:31-211^40.9%ID^E:6.7e-34^.^.`XP_023704526.1^XP_023704526.1^Q:21-224,H:11-208^40.2%ID^E:7.4e-33^.^.`XP_002430620.1^XP_002430620.1^Q:27-224,H:18-210^43.7%ID^E:9.7e-33^.^.	PF00560.33^LRR_1^Leucine Rich Repeat^64-79^E:4.5`PF13516.6^LRR_6^Leucine Rich repeat^65-74^E:190`PF00560.33^LRR_1^Leucine Rich Repeat^91-100^E:6800`PF00560.33^LRR_1^Leucine Rich Repeat^112-129^E:23`PF13516.6^LRR_6^Leucine Rich repeat^112-124^E:120`PF13516.6^LRR_6^Leucine Rich repeat^132-144^E:58`PF00560.33^LRR_1^Leucine Rich Repeat^135-146^E:340`PF00560.33^LRR_1^Leucine Rich Repeat^182-195^E:180	ENOG4111NSQ^Leucine rich repeat containing 20	KEGG:hsa:55222	.	.	GO:0005515^molecular_function^protein binding
Cluster-15233.0	-2.03073	-0.420627	-5.76868	3.94e-06	0.00011212	4.3679	midnightblue	contig221885.1	CALM_MOUSC^CALM_MOUSC^Q:47-277,H:11-87^63.636%ID^E:3.49e-25^RecName: Full=Calmodulin	.	XP_023338541.1^XP_023338541.1^Q:559-747,H:91-153^77.8%ID^E:2.4e-20^.^.`XP_023321690.1^XP_023321690.1^Q:29-277,H:1-83^61.4%ID^E:2.1e-16^.^.`ACO15054.1^ACO15054.1^Q:20-277,H:1-86^68.6%ID^E:3.3e-14^.^.`XP_023335694.1^XP_023335694.1^Q:29-277,H:5-87^50.6%ID^E:3.7e-13^.^.`OCB89477.1^OCB89477.1^Q:559-744,H:88-149^56.5%ID^E:1.5e-11^.^.	.	.	.	.	GO:0005509^molecular_function^calcium ion binding`GO:0019722^biological_process^calcium-mediated signaling	.	.
Cluster-14655.0	-2.02772	-2.13208	-2.95324	0.00645234	0.0302427	-2.5159	yellow	contig623275.1	TBB_LYTPI^TBB_LYTPI^Q:226-2,H:29-103^92%ID^E:1.26e-49^RecName: Full=Tubulin beta chain	.	AAP49553.1^AAP49553.1^Q:226-2,H:283-357^94.7%ID^E:1e-34^.^.`XP_004987640.1^XP_004987640.1^Q:226-2,H:298-372^94.7%ID^E:1e-34^.^.`NP_001079672.1^NP_001079672.1^Q:226-2,H:298-372^96%ID^E:1.7e-34^.^.`XP_026476976.1^XP_026476976.1^Q:226-2,H:298-372^96%ID^E:1.7e-34^.^.`XP_026480437.1^XP_026480437.1^Q:226-2,H:298-372^96%ID^E:1.7e-34^.^.	.	.	.	.	GO:0005737^cellular_component^cytoplasm`GO:0005874^cellular_component^microtubule`GO:0005525^molecular_function^GTP binding`GO:0005200^molecular_function^structural constituent of cytoskeleton`GO:0007017^biological_process^microtubule-based process	.	.
Cluster-14873.18574	-2.01934	-1.99026	-3.62643	0.00118206	0.00794711	-0.959009	midnightblue	contig258785.1	GBRAP_RAT^GBRAP_RAT^Q:562-717,H:65-116^50%ID^E:1.1e-07^RecName: Full=Gamma-aminobutyric acid receptor-associated protein	.	.	.	.	ENOG4111JAT^Microtubule-associated protein 1 light chain 3	KEGG:rno:58974`KO:K08341	GO:0015629^cellular_component^actin cytoskeleton`GO:0005776^cellular_component^autophagosome`GO:0000421^cellular_component^autophagosome membrane`GO:0005930^cellular_component^axoneme`GO:0044297^cellular_component^cell body`GO:0031410^cellular_component^cytoplasmic vesicle`GO:0005829^cellular_component^cytosol`GO:0005794^cellular_component^Golgi apparatus`GO:0000139^cellular_component^Golgi membr…	.	.
Cluster-20586.0	-2.00896	-2.01436	-3.29443	0.00276573	0.0156264	-1.74569	blue	contig248841.1	.	.	.	.	.	.	.	.	.	.
Cluster-14686.1	-2.0088	-1.92621	-3.31176	0.00264717	0.0151027	-1.70562	midnightblue	contig305753.1	SC5A6_RAT^SC5A6_RAT^Q:2-394,H:408-533^35.878%ID^E:1.02e-17^RecName: Full=Sodium-dependent multivitamin transporter	SC5A8_HUMAN^SC5A8_HUMAN^Q:8-179,H:402-577^32.787%ID^E:3.82e-19^RecName: Full=Sodium-coupled monocarboxylate transporter 1	XP_023330563.1^XP_023330563.1^Q:2-604,H:421-621^47.3%ID^E:1.3e-44^.^.`ODN03398.1^ODN03398.1^Q:2-505,H:370-530^38.5%ID^E:3.8e-20^.^.`XP_022318074.1^XP_022318074.1^Q:2-574,H:403-600^35%ID^E:1.9e-19^.^.`XP_022318609.1^XP_022318609.1^Q:2-574,H:403-600^35%ID^E:1.9e-19^.^.`XP_027220463.1^XP_027220463.1^Q:2-508,H:256-446^35.1%ID^E:3.2e-19^.^.	XP_023330563.1^XP_023330563.1^Q:1-201,H:421-621^47.3%ID^E:1.3e-44^.^.`ODN03398.1^ODN03398.1^Q:1-168,H:370-530^38.5%ID^E:3.8e-20^.^.`XP_022318074.1^XP_022318074.1^Q:1-191,H:403-600^35%ID^E:1.9e-19^.^.`XP_022318609.1^XP_022318609.1^Q:1-191,H:403-600^35%ID^E:1.9e-19^.^.`XP_027220463.1^XP_027220463.1^Q:1-169,H:256-446^35.1%ID^E:3.2e-19^.^.	.	COG0591^symporter	KEGG:hsa:160728`KO:K14388	GO:0031526^cellular_component^brush border membrane`GO:0016021^cellular_component^integral component of membrane`GO:0012506^cellular_component^vesicle membrane`GO:0008523^molecular_function^sodium-dependent multivitamin transmembrane transporter activity`GO:0015878^biological_process^biotin transport`GO:0015887^biological_process^pantothenate transmembrane transport	GO:0016324^cellular_component^apical plasma membrane`GO:0070062^cellular_component^extracellular exosome`GO:0016021^cellular_component^integral component of membrane`GO:0005886^cellular_component^plasma membrane`GO:0015129^molecular_function^lactate transmembrane transporter activity`GO:0140161^molecular_function^monocarboxylate:sodium symporter activity`GO:0008028^molecular_function^monocarboxyl…	.
Cluster-14873.41478	-2.00814	-3.24273	-3.09683	0.00453444	0.0229574	-2.14052	darkgrey	contig318961.1	DNJB5_MOUSE^DNJB5_MOUSE^Q:42-413,H:1-115^61.29%ID^E:3.89e-44^RecName: Full=DnaJ homolog subfamily B member 5	DNAJ1_DROME^DNAJ1_DROME^Q:1-135,H:1-128^59.259%ID^E:1.44e-45^RecName: Full=DnaJ protein homolog 1	XP_023344630.1^XP_023344630.1^Q:42-575,H:1-177^62.5%ID^E:1.3e-49^.^.`XP_001175481.2^XP_001175481.2^Q:39-566,H:3-174^57%ID^E:9.4e-45^.^.`XP_002429851.1^XP_002429851.1^Q:39-566,H:10-187^53.2%ID^E:2.1e-44^.^.`KZS12159.1^KZS12159.1^Q:39-566,H:2-187^54.2%ID^E:2.3e-43^.^.`XP_009062640.1^XP_009062640.1^Q:42-575,H:2-177^51.4%ID^E:6.7e-43^.^.	XP_023344630.1^XP_023344630.1^Q:1-178,H:1-177^62.5%ID^E:1.5e-49^.^.`XP_002429851.1^XP_002429851.1^Q:1-175,H:11-187^53.5%ID^E:3.3e-44^.^.`XP_001175481.2^XP_001175481.2^Q:1-175,H:4-174^56.8%ID^E:4.3e-44^.^.`XP_009062640.1^XP_009062640.1^Q:1-178,H:2-177^51.4%ID^E:8.2e-43^.^.`KZS12159.1^KZS12159.1^Q:1-175,H:3-187^53.9%ID^E:1.1e-42^.^.	PF00226.31^DnaJ^DnaJ domain^4-65^E:2.5e-29	COG0484^ATP binding to DnaK triggers the release of the substrate protein, thus completing the reaction cycle. Several rounds of ATP-dependent interactions between DnaJ, DnaK and GrpE are required for fully efficient folding. Also involved, together with DnaK and GrpE, in the DNA replication of plasmids through activation of initiation proteins (By similarity)	KEGG:dme:Dmel_CG10578`KO:K09510	GO:0005829^cellular_component^cytosol`GO:0005634^cellular_component^nucleus`GO:0051087^molecular_function^chaperone binding`GO:0051082^molecular_function^unfolded protein binding`GO:0051085^biological_process^chaperone cofactor-dependent protein refolding`GO:0000122^biological_process^negative regulation of transcription by RNA polymerase II`GO:0006986^biological_process^response to unfolded prot…	GO:0005829^cellular_component^cytosol`GO:0051087^molecular_function^chaperone binding`GO:0008134^molecular_function^transcription factor binding`GO:0051082^molecular_function^unfolded protein binding`GO:0051085^biological_process^chaperone cofactor-dependent protein refolding`GO:0042691^biological_process^positive regulation of crystal cell differentiation`GO:0006457^biological_process^protein fo…	.
Cluster-14873.68069	-2.00758	1.12652	-2.97964	0.00604987	0.0287788	-2.7927	midnightblue	contig244283.1	.	.	.	.	.	.	.	.	.	.
Cluster-14873.39824	-2.00266	0.435627	-5.90086	2.78e-06	8.75e-05	4.66911	tan	contig190407.1	.	.	XP_023339858.1^XP_023339858.1^Q:632-805,H:34-88^50%ID^E:3.8e-06^.^.	.	.	.	.	.	.	.
Cluster-14873.26777	-1.99922	-1.78238	-2.78624	0.00964995	0.0414227	-2.90123	blue	contig248224.1	.	.	.	.	.	.	.	.	.	.
Cluster-14873.20309	-1.99552	6.39936	-3.55859	0.0014233	0.0091933	-2.61043	yellow	contig40068.1	EF1A_ARTSA^EF1A_ARTSA^Q:63-1397,H:1-445^84.719%ID^E:0^RecName: Full=Elongation factor 1-alpha	EF1A_BOMMO^EF1A_BOMMO^Q:1-461,H:1-462^84.199%ID^E:0^RecName: Full=Elongation factor 1-alpha	APC62651.1^APC62651.1^Q:63-1445,H:1-461^95%ID^E:1e-257^.^.`XP_023322958.1^XP_023322958.1^Q:63-1445,H:1-461^92.8%ID^E:4.1e-251^.^.`XP_023322854.1^XP_023322854.1^Q:63-1445,H:1-461^92.6%ID^E:3.4e-250^.^.`ALS04566.1^ALS04566.1^Q:63-1445,H:1-461^90.2%ID^E:2.8e-244^.^.`AZG02838.1^AZG02838.1^Q:63-1445,H:1-461^90%ID^E:3.4e-242^.^.	APC62651.1^APC62651.1^Q:1-461,H:1-461^95%ID^E:2.2e-257^.^.`XP_023322958.1^XP_023322958.1^Q:1-461,H:1-461^92.8%ID^E:8.9e-251^.^.`XP_023322854.1^XP_023322854.1^Q:1-461,H:1-461^92.6%ID^E:7.6e-250^.^.`ALS04566.1^ALS04566.1^Q:1-461,H:1-461^90.2%ID^E:6.2e-244^.^.`AZG02838.1^AZG02838.1^Q:1-461,H:1-461^90%ID^E:7.6e-242^.^.	PF00009.27^GTP_EFTU^Elongation factor Tu GTP binding domain^5-237^E:3.7e-53`PF03144.25^GTP_EFTU_D2^Elongation factor Tu domain 2^260-325^E:1.6e-13`PF03143.17^GTP_EFTU_D3^Elongation factor Tu C-terminal domain^336-440^E:4.9e-41	COG5256^This protein promotes the GTP-dependent binding of aminoacyl-tRNA to the A-site of ribosomes during protein biosynthesis (By similarity)	KEGG:bmor:693059`KO:K03231	GO:0005737^cellular_component^cytoplasm`GO:0005525^molecular_function^GTP binding`GO:0003924^molecular_function^GTPase activity`GO:0003746^molecular_function^translation elongation factor activity	GO:0005737^cellular_component^cytoplasm`GO:0005525^molecular_function^GTP binding`GO:0003924^molecular_function^GTPase activity`GO:0003746^molecular_function^translation elongation factor activity	GO:0003924^molecular_function^GTPase activity`GO:0005525^molecular_function^GTP binding
Cluster-14873.11618	-1.99364	2.03166	-3.29804	0.00274063	0.0155203	-2.1821	grey	contig163631.1	.	.	.	.	.	.	.	.	.	.
Cluster-14873.4631	-1.99098	-0.304249	-3.11671	0.00431628	0.0220906	-2.2861	blue	contig142591.1	SHAKB_ANOGA^SHAKB_ANOGA^Q:57-1067,H:2-351^25.348%ID^E:1.63e-18^RecName: Full=Innexin shaking-B	INX2_SCHAM^INX2_SCHAM^Q:20-355,H:3-349^27.348%ID^E:1.21e-28^RecName: Full=Innexin inx2	XP_023344114.1^XP_023344114.1^Q:81-1121,H:15-359^42.9%ID^E:3.4e-73^.^.`XP_023330141.1^XP_023330141.1^Q:75-1067,H:10-341^40.5%ID^E:3e-69^.^.`XP_023330142.1^XP_023330142.1^Q:75-893,H:10-295^44.8%ID^E:1.3e-67^.^.`XP_023322706.1^XP_023322706.1^Q:93-1118,H:19-358^39.4%ID^E:7.2e-63^.^.`ACO15419.1^ACO15419.1^Q:78-1175,H:7-399^29.8%ID^E:1.7e-32^.^.	XP_023344114.1^XP_023344114.1^Q:27-373,H:15-359^42.9%ID^E:4.2e-73^.^.`XP_023330141.1^XP_023330141.1^Q:25-355,H:10-341^40.5%ID^E:2.8e-69^.^.`XP_023330142.1^XP_023330142.1^Q:25-297,H:10-295^44.8%ID^E:1.2e-67^.^.`XP_023322706.1^XP_023322706.1^Q:31-372,H:19-358^39.4%ID^E:8.9e-63^.^.`ACO15419.1^ACO15419.1^Q:26-356,H:7-366^30.1%ID^E:4.8e-32^.^.	PF00876.18^Innexin^Innexin^39-150^E:5.6e-14`PF00876.18^Innexin^Innexin^174-356^E:3.9e-26	ENOG410XQIC^gap junction assembly	KEGG:aga:AgaP_AGAP001487`KO:K22037	GO:0005921^cellular_component^gap junction`GO:0016021^cellular_component^integral component of membrane`GO:0005886^cellular_component^plasma membrane`GO:0005243^molecular_function^gap junction channel activity`GO:0009881^molecular_function^photoreceptor activity`GO:0016264^biological_process^gap junction assembly`GO:0006811^biological_process^ion transport`GO:0009416^biological_process^response t…	GO:0005921^cellular_component^gap junction`GO:0016021^cellular_component^integral component of membrane`GO:0005886^cellular_component^plasma membrane`GO:0005243^molecular_function^gap junction channel activity`GO:0006811^biological_process^ion transport	.
Cluster-14873.56394	-1.98279	-1.79458	-2.93114	0.00680881	0.0315443	-2.57966	blue	contig422316.1	.	.	.	.	.	.	.	.	.	.
Cluster-14873.22647	-1.98143	0.346118	-3.21846	0.00334852	0.0181695	-2.12034	yellow	contig217469.1	COXM1_BOVIN^COXM1_BOVIN^Q:211-495,H:4-97^32.632%ID^E:2.42e-11^RecName: Full=COX assembly mitochondrial protein homolog	COXM1_BOVIN^COXM1_BOVIN^Q:52-146,H:4-97^32.632%ID^E:6.23e-12^RecName: Full=COX assembly mitochondrial protein homolog	XP_023347877.1^XP_023347877.1^Q:58-636,H:1-195^61.1%ID^E:6.1e-64^.^.`XP_023347871.1^XP_023347871.1^Q:58-636,H:1-197^60.5%ID^E:1.1e-62^.^.`XP_023347879.1^XP_023347879.1^Q:58-636,H:1-176^57.1%ID^E:2.6e-54^.^.`ACO15645.1^ACO15645.1^Q:58-636,H:1-178^48.7%ID^E:3.5e-43^.^.`OQR77133.1^OQR77133.1^Q:154-510,H:8-126^42.9%ID^E:1.7e-21^.^.	XP_023347877.1^XP_023347877.1^Q:1-193,H:1-195^61.1%ID^E:4.1e-64^.^.`XP_023347871.1^XP_023347871.1^Q:1-193,H:1-197^60.5%ID^E:7.8e-63^.^.`XP_023347879.1^XP_023347879.1^Q:1-193,H:1-176^57.1%ID^E:1.3e-54^.^.`ACO15645.1^ACO15645.1^Q:1-193,H:1-178^48.7%ID^E:2.4e-43^.^.`OQR77133.1^OQR77133.1^Q:33-151,H:8-126^42.9%ID^E:1.1e-21^.^.	PF08583.10^Cmc1^Cytochrome c oxidase biogenesis protein Cmc1 like^67-135^E:8.7e-11	ENOG4111YK0^COX assembly mitochondrial protein 1 homolog (S. cerevisiae)	KEGG:bta:767824`KO:K18171	GO:0005739^cellular_component^mitochondrion`GO:0046872^molecular_function^metal ion binding	GO:0005739^cellular_component^mitochondrion`GO:0046872^molecular_function^metal ion binding	.
Cluster-14873.31456	-1.98003	0.211948	-2.80665	0.00919102	0.0398728	-3.04632	yellow	contig215587.1	.	CX7A2_MOUSE^CX7A2_MOUSE^Q:48-116,H:16-79^36.62%ID^E:8.91e-07^RecName: Full=Cytochrome c oxidase subunit 7A2, mitochondrial	XP_023326942.1^XP_023326942.1^Q:174-350,H:124-182^55.9%ID^E:2.1e-11^.^.`ALS05218.1^ALS05218.1^Q:99-350,H:1-87^40.4%ID^E:2.1e-08^.^.`ALS04788.1^ALS04788.1^Q:99-350,H:1-87^40.4%ID^E:2.8e-08^.^.`ALS05102.1^ALS05102.1^Q:99-350,H:1-87^41.6%ID^E:8.2e-08^.^.`XP_023324322.1^XP_023324322.1^Q:129-350,H:3-84^40.2%ID^E:1.4e-07^.^.	XP_023326942.1^XP_023326942.1^Q:58-116,H:124-182^55.9%ID^E:8.6e-12^.^.`ALS05218.1^ALS05218.1^Q:33-116,H:1-87^40.4%ID^E:1.2e-08^.^.`ALS04788.1^ALS04788.1^Q:33-116,H:1-87^40.4%ID^E:1.5e-08^.^.`ALS05102.1^ALS05102.1^Q:33-116,H:1-87^41.6%ID^E:3.4e-08^.^.`XP_023324322.1^XP_023324322.1^Q:43-116,H:3-84^40.2%ID^E:7.6e-08^.^.	.	ENOG41124EQ^cytochrome c oxidase subunit VIIa polypeptide 2 (liver)	KEGG:mmu:12866`KO:K02270	.	GO:0005743^cellular_component^mitochondrial inner membrane`GO:0005746^cellular_component^mitochondrial respirasome`GO:0005739^cellular_component^mitochondrion`GO:0004129^molecular_function^cytochrome-c oxidase activity`GO:0097250^biological_process^mitochondrial respirasome assembly`GO:0002082^biological_process^regulation of oxidative phosphorylation	.
Cluster-14873.66961	-1.97333	2.78661	-6.03742	1.94e-06	6.79e-05	4.78535	midnightblue	contig406057.1	NUPR1_RAT^NUPR1_RAT^Q:111-272,H:24-75^50%ID^E:1.55e-11^RecName: Full=Nuclear protein 1 {ECO:0000305}	.	XP_018909738.1^XP_018909738.1^Q:96-311,H:1-75^56%ID^E:2.2e-14^.^.`RWS25008.1^RWS25008.1^Q:96-269,H:1-58^70.7%ID^E:6.3e-14^.^.`AAY66886.1^AAY66886.1^Q:96-302,H:1-69^59.4%ID^E:8.2e-14^.^.`KFM59267.1^KFM59267.1^Q:96-302,H:1-69^55.1%ID^E:1.4e-13^.^.`XP_002434896.1^XP_002434896.1^Q:96-302,H:1-69^59.4%ID^E:1.4e-13^.^.	.	.	ENOG4112B8R^nuclear protein transcriptional regulator	KEGG:rno:100912108`KO:K15626	GO:0005737^cellular_component^cytoplasm`GO:0005634^cellular_component^nucleus`GO:0048471^cellular_component^perinuclear region of cytoplasm`GO:0032993^cellular_component^protein-DNA complex`GO:0010698^molecular_function^acetyltransferase activator activity`GO:0003682^molecular_function^chromatin binding`GO:0003677^molecular_function^DNA binding`GO:0003713^molecular_function^transcription coactiva…	.	.
Cluster-14873.13433	-1.96877	2.27973	-6.24938	1.11e-06	4.67e-05	5.40754	lightyellow	contig519894.1	.	.	.	.	.	.	.	.	.	.
Cluster-14873.44374	-1.96673	2.04971	-5.48101	8.47e-06	0.000192965	3.43017	turquoise	contig113287.1	.	.	.	.	.	.	.	.	.	.
Cluster-14873.5296	-1.95923	3.37235	-3.292	0.00278273	0.0157043	-2.45645	lightyellow	contig78875.1	RD23B_BOVIN^RD23B_BOVIN^Q:1038-1361,H:189-330^37.324%ID^E:6.55e-22^RecName: Full=UV excision repair protein RAD23 homolog B	RD23B_BOVIN^RD23B_BOVIN^Q:302-409,H:189-330^37.324%ID^E:3.48e-22^RecName: Full=UV excision repair protein RAD23 homolog B	KYM87076.1^KYM87076.1^Q:135-1397,H:1-310^26.9%ID^E:1.3e-25^.^.`KYQ48776.1^KYQ48776.1^Q:135-1361,H:1-291^27.3%ID^E:2.9e-25^.^.`XP_026201813.1^XP_026201813.1^Q:135-1394,H:2-405^26.5%ID^E:6.5e-25^.^.`XP_026201812.1^XP_026201812.1^Q:135-1394,H:2-406^26.4%ID^E:8.5e-25^.^.`XP_011053872.1^XP_011053872.1^Q:135-1397,H:1-283^26.1%ID^E:4.7e-23^.^.	KYM87076.1^KYM87076.1^Q:1-421,H:1-310^26.9%ID^E:1e-25^.^.`KYQ48776.1^KYQ48776.1^Q:1-409,H:1-291^27.3%ID^E:1.7e-25^.^.`XP_026201813.1^XP_026201813.1^Q:1-420,H:2-405^26.5%ID^E:5e-25^.^.`XP_026201812.1^XP_026201812.1^Q:1-420,H:2-406^26.4%ID^E:6.5e-25^.^.`XP_011053872.1^XP_011053872.1^Q:1-421,H:1-283^26.1%ID^E:2.7e-23^.^.	PF00240.23^ubiquitin^Ubiquitin family^3-72^E:1.2e-15`PF13881.6^Rad60-SLD_2^Ubiquitin-2 like Rad60 SUMO-like^17-68^E:0.11`PF00627.31^UBA^UBA/TS-N domain^306-338^E:7.1e-11`PF09280.11^XPC-binding^XPC-binding domain^354-409^E:4.9e-18	COG5272^ubiquitin	KEGG:bta:530189`KO:K10839	GO:0005829^cellular_component^cytosol`GO:0005654^cellular_component^nucleoplasm`GO:0000502^cellular_component^proteasome complex`GO:0071942^cellular_component^XPC complex`GO:0003684^molecular_function^damaged DNA binding`GO:0031593^molecular_function^polyubiquitin modification-dependent protein binding`GO:0070628^molecular_function^proteasome binding`GO:0043130^molecular_function^ubiquitin bindin…	GO:0005829^cellular_component^cytosol`GO:0005654^cellular_component^nucleoplasm`GO:0000502^cellular_component^proteasome complex`GO:0071942^cellular_component^XPC complex`GO:0003684^molecular_function^damaged DNA binding`GO:0031593^molecular_function^polyubiquitin modification-dependent protein binding`GO:0070628^molecular_function^proteasome binding`GO:0043130^molecular_function^ubiquitin bindin…	GO:0005515^molecular_function^protein binding`GO:0003684^molecular_function^damaged DNA binding`GO:0006289^biological_process^nucleotide-excision repair`GO:0043161^biological_process^proteasome-mediated ubiquitin-dependent protein catabolic process
Cluster-22163.1	-1.95667	-1.69109	-3.34965	0.00240482	0.0139737	-1.63607	blue	contig66120.1	PGBM_HUMAN^PGBM_HUMAN^Q:6-782,H:3098-3387^23.729%ID^E:9.88e-11^RecName: Full=Basement membrane-specific heparan sulfate proteoglycan core protein	PGBM_HUMAN^PGBM_HUMAN^Q:11-235,H:1969-2240^24.638%ID^E:3.98e-10^RecName: Full=Basement membrane-specific heparan sulfate proteoglycan core protein	XP_023321604.1^XP_023321604.1^Q:6-797,H:1510-1795^34.1%ID^E:2.2e-26^.^.`XP_023321602.1^XP_023321602.1^Q:6-797,H:1440-1725^34.1%ID^E:2.2e-26^.^.`XP_023321601.1^XP_023321601.1^Q:6-797,H:1510-1795^34.1%ID^E:2.2e-26^.^.`XP_023321603.1^XP_023321603.1^Q:6-797,H:1510-1795^34.1%ID^E:2.2e-26^.^.`XP_023725986.1^XP_023725986.1^Q:3-1274,H:3072-3461^26.5%ID^E:4.3e-22^.^.	XP_023321604.1^XP_023321604.1^Q:1-246,H:1528-1795^33.1%ID^E:3.2e-21^.^.`XP_023321602.1^XP_023321602.1^Q:1-246,H:1458-1725^33.1%ID^E:3.2e-21^.^.`XP_023321601.1^XP_023321601.1^Q:1-246,H:1528-1795^33.1%ID^E:3.2e-21^.^.`XP_023321603.1^XP_023321603.1^Q:1-246,H:1528-1795^33.1%ID^E:3.2e-21^.^.`XP_023725986.1^XP_023725986.1^Q:1-405,H:3091-3461^25.8%ID^E:7.3e-18^.^.	PF13927.6^Ig_3^Immunoglobulin domain^16-86^E:2.9e-12`PF07679.16^I-set^Immunoglobulin I-set domain^24-99^E:2.3e-11`PF13895.6^Ig_2^Immunoglobulin domain^29-98^E:1.1e-06`PF00047.25^ig^Immunoglobulin domain^30-94^E:1.5e-08`PF07679.16^I-set^Immunoglobulin I-set domain^173-245^E:3.8e-06`PF00047.25^ig^Immunoglobulin domain^174-241^E:2.6e-06`PF13927.6^Ig_3^Immunoglobulin domain^176-237^E:1.2e-07`PF00057.…	ENOG410XTD2^heparan sulfate proteoglycan	KEGG:hsa:3339`KO:K06255	GO:0005604^cellular_component^basement membrane`GO:0062023^cellular_component^collagen-containing extracellular matrix`GO:0070062^cellular_component^extracellular exosome`GO:0005576^cellular_component^extracellular region`GO:0005615^cellular_component^extracellular space`GO:0005925^cellular_component^focal adhesion`GO:0005796^cellular_component^Golgi lumen`GO:0043202^cellular_component^lysosomal …	GO:0005604^cellular_component^basement membrane`GO:0062023^cellular_component^collagen-containing extracellular matrix`GO:0070062^cellular_component^extracellular exosome`GO:0005576^cellular_component^extracellular region`GO:0005615^cellular_component^extracellular space`GO:0005925^cellular_component^focal adhesion`GO:0005796^cellular_component^Golgi lumen`GO:0043202^cellular_component^lysosomal …	GO:0005515^molecular_function^protein binding
Cluster-14873.11831	-1.94704	-0.102434	-3.23623	0.00320247	0.0175359	-2.01174	grey	contig336841.1	CB076_DANRE^CB076_DANRE^Q:51-452,H:1-123^33.582%ID^E:1.92e-18^RecName: Full=UPF0538 protein C2orf76 homolog	.	XP_018016123.1^XP_018016123.1^Q:54-449,H:4-125^46.2%ID^E:6.8e-21^.^.`EFX88526.1^EFX88526.1^Q:72-449,H:5-120^46.8%ID^E:1.3e-19^.^.`KZS06078.1^KZS06078.1^Q:72-449,H:24-139^46%ID^E:4.8e-19^.^.`XP_027230422.1^XP_027230422.1^Q:69-455,H:9-127^41.9%ID^E:4.1e-18^.^.`XP_013394642.1^XP_013394642.1^Q:33-449,H:31-158^40.3%ID^E:5.4e-18^.^.	.	.	ENOG4111VGK^chromosome 2 open reading frame 76	KEGG:dre:447937	.	.	.
Cluster-14873.34862	-1.94089	3.00454	-3.6359	0.00115337	0.0078024	-1.52648	yellow	contig164788.1	SAMTR_DROME^SAMTR_DROME^Q:57-923,H:1-302^35.37%ID^E:2.78e-49^RecName: Full=S-adenosylmethionine sensor upstream of mTORC1 {ECO:0000255|HAMAP-Rule:MF_03044, ECO:0000303|PubMed:29123071}	SAMTR_DROME^SAMTR_DROME^Q:1-289,H:1-302^35.37%ID^E:9.37e-50^RecName: Full=S-adenosylmethionine sensor upstream of mTORC1 {ECO:0000255|HAMAP-Rule:MF_03044, ECO:0000303|PubMed:29123071}	XP_014603158.1^XP_014603158.1^Q:48-1010,H:4-357^38.4%ID^E:3.7e-58^.^.`XP_015174637.1^XP_015174637.1^Q:57-1010,H:1-351^38.5%ID^E:8.2e-58^.^.`XP_023342827.1^XP_023342827.1^Q:63-1010,H:6-324^38.3%ID^E:1.4e-57^.^.`XP_008554868.1^XP_008554868.1^Q:57-1016,H:1-345^39.8%ID^E:1e-55^.^.`PCG77949.1^PCG77949.1^Q:57-1010,H:1-313^39.1%ID^E:2.9e-55^.^.	XP_015174637.1^XP_015174637.1^Q:1-318,H:1-351^38.5%ID^E:2.8e-57^.^.`XP_023342827.1^XP_023342827.1^Q:3-318,H:6-324^38.3%ID^E:4.7e-57^.^.`XP_014603158.1^XP_014603158.1^Q:1-318,H:7-357^38.4%ID^E:6.1e-57^.^.`XP_008554868.1^XP_008554868.1^Q:1-320,H:1-345^39.8%ID^E:3.4e-55^.^.`XP_022909974.1^XP_022909974.1^Q:1-289,H:2-288^43.5%ID^E:5.8e-55^.^.	PF11968.8^Bmt2^25S rRNA (adenine(2142)-N(1))-methyltransferase, Bmt2^74-216^E:3.9e-08	ENOG410XT5Y^Chromosome 7 open reading frame 60	KEGG:dme:Dmel_CG3570`KO:K18849	GO:0005730^cellular_component^nucleolus`GO:0016433^molecular_function^rRNA (adenine) methyltransferase activity`GO:1904262^biological_process^negative regulation of TORC1 signaling	GO:0005730^cellular_component^nucleolus`GO:0016433^molecular_function^rRNA (adenine) methyltransferase activity`GO:1904262^biological_process^negative regulation of TORC1 signaling	.
Cluster-14873.66808	-1.93774	0.331753	-4.01575	0.00042624	0.00354177	-0.174879	midnightblue	contig121662.1	YPEL1_HUMAN^YPEL1_HUMAN^Q:676-1011,H:8-119^93.75%ID^E:3.86e-73^RecName: Full=Protein yippee-like 1	YPEL1_HUMAN^YPEL1_HUMAN^Q:69-180,H:8-119^93.75%ID^E:8.04e-77^RecName: Full=Protein yippee-like 1	XP_017771012.1^XP_017771012.1^Q:649-1011,H:8-128^90.9%ID^E:2.9e-60^.^.`EZA59442.1^EZA59442.1^Q:670-1011,H:73-186^94.7%ID^E:2.4e-59^.^.`XP_012248539.1^XP_012248539.1^Q:670-1011,H:48-161^94.7%ID^E:2.4e-59^.^.`XP_001600940.1^XP_001600940.1^Q:670-1011,H:1-114^94.7%ID^E:2.4e-59^.^.`XP_014231740.1^XP_014231740.1^Q:670-1011,H:1-114^93.9%ID^E:3.2e-59^.^.	XP_017771012.1^XP_017771012.1^Q:60-180,H:8-128^90.9%ID^E:1.2e-60^.^.`EZA59442.1^EZA59442.1^Q:67-180,H:73-186^94.7%ID^E:7.6e-60^.^.`XP_012248539.1^XP_012248539.1^Q:67-180,H:48-161^94.7%ID^E:7.6e-60^.^.`XP_001600940.1^XP_001600940.1^Q:67-180,H:1-114^94.7%ID^E:7.6e-60^.^.`XP_014231740.1^XP_014231740.1^Q:67-180,H:1-114^93.9%ID^E:9.9e-60^.^.	PF03226.14^Yippee-Mis18^Yippee zinc-binding/DNA-binding /Mis18, centromere assembly^82-182^E:1e-12	ENOG4111VJ1^Yippee-like	KEGG:hsa:29799	GO:0005634^cellular_component^nucleus`GO:0046872^molecular_function^metal ion binding	GO:0005634^cellular_component^nucleus`GO:0046872^molecular_function^metal ion binding	.
Cluster-14873.61305	-1.93348	-1.89234	-2.78991	0.00956579	0.0411407	-2.88589	blue	contig120873.1	.	.	.	.	.	.	.	.	.	.
Cluster-14873.30280	-1.93182	1.33631	-4.35171	0.000174465	0.00175882	0.558669	midnightblue	contig163577.1	.	.	XP_023339093.1^XP_023339093.1^Q:570-1094,H:271-438^41.4%ID^E:1.5e-14^.^.	XP_023339093.1^XP_023339093.1^Q:119-293,H:271-438^41.4%ID^E:1.2e-14^.^.	.	.	.	.	.	.
Cluster-14873.31818	-1.92527	-1.69887	-2.77791	0.00984324	0.0420646	-2.92217	grey	contig245252.1	.	.	.	.	.	.	.	.	.	.
Cluster-14873.14203	-1.92458	-0.964372	-3.62002	0.00120183	0.00804252	-1.04112	darkgrey	contig244093.1	MKNK2_XENTR^MKNK2_XENTR^Q:1-711,H:222-454^50.206%ID^E:3.36e-67^RecName: Full=MAP kinase-interacting serine/threonine-protein kinase 2	MKNK2_XENTR^MKNK2_XENTR^Q:1-240,H:222-457^50%ID^E:2.35e-67^RecName: Full=MAP kinase-interacting serine/threonine-protein kinase 2	NP_001072772.1^NP_001072772.1^Q:1-711,H:222-454^50.2%ID^E:4.2e-56^.^.`XP_012821345.1^XP_012821345.1^Q:1-711,H:167-399^50.2%ID^E:4.2e-56^.^.`AVN99021.1^AVN99021.1^Q:1-696,H:188-412^50.6%ID^E:5.5e-56^.^.`XP_027231853.1^XP_027231853.1^Q:1-696,H:188-411^50%ID^E:7.1e-56^.^.`XP_015914312.1^XP_015914312.1^Q:1-690,H:245-470^51.6%ID^E:7.1e-56^.^.	NP_001072772.1^NP_001072772.1^Q:1-237,H:222-454^50.2%ID^E:4.2e-56^.^.`XP_012821345.1^XP_012821345.1^Q:1-237,H:167-399^50.2%ID^E:4.2e-56^.^.`AVN99021.1^AVN99021.1^Q:1-232,H:188-412^50.6%ID^E:5.4e-56^.^.`XP_027231853.1^XP_027231853.1^Q:1-232,H:188-411^50%ID^E:7.1e-56^.^.`XP_015914312.1^XP_015914312.1^Q:1-230,H:245-470^51.6%ID^E:7.1e-56^.^.	PF00069.25^Pkinase^Protein kinase domain^1-149^E:2.1e-24	ENOG410XQA9^protein kinase activity	KEGG:xtr:780232`KO:K04372	GO:0005737^cellular_component^cytoplasm`GO:0005634^cellular_component^nucleus`GO:0005524^molecular_function^ATP binding`GO:0009931^molecular_function^calcium-dependent protein serine/threonine kinase activity`GO:0005516^molecular_function^calmodulin binding`GO:0046872^molecular_function^metal ion binding`GO:0035556^biological_process^intracellular signal transduction`GO:0018105^biological_process…	GO:0005737^cellular_component^cytoplasm`GO:0005634^cellular_component^nucleus`GO:0005524^molecular_function^ATP binding`GO:0009931^molecular_function^calcium-dependent protein serine/threonine kinase activity`GO:0005516^molecular_function^calmodulin binding`GO:0046872^molecular_function^metal ion binding`GO:0035556^biological_process^intracellular signal transduction`GO:0018105^biological_process…	GO:0004672^molecular_function^protein kinase activity`GO:0005524^molecular_function^ATP binding`GO:0006468^biological_process^protein phosphorylation
Cluster-14873.25164	-1.92276	0.568664	-4.36814	0.000166971	0.00170111	0.702942	yellow	contig372070.1	.	.	.	.	.	.	.	.	.	.
Cluster-14873.59915	-1.91699	1.13925	-4.75744	5.88e-05	0.000774848	1.63901	blue	contig107849.1	OBSTE_DROME^OBSTE_DROME^Q:183-854,H:5-225^30.126%ID^E:8.28e-17^RecName: Full=Protein obstructor-E {ECO:0000303|PubMed:28076349}	OBSTE_DROME^OBSTE_DROME^Q:61-284,H:5-225^30.126%ID^E:7.95e-17^RecName: Full=Protein obstructor-E {ECO:0000303|PubMed:28076349}	XP_023324707.1^XP_023324707.1^Q:177-1073,H:6-309^59.3%ID^E:2.2e-106^.^.`XP_014289460.1^XP_014289460.1^Q:186-1001,H:6-258^50.5%ID^E:1.9e-73^.^.`XP_014252105.1^XP_014252105.1^Q:126-959,H:4-275^47.5%ID^E:5.4e-73^.^.`XP_014252106.1^XP_014252106.1^Q:126-887,H:4-249^49.2%ID^E:1.3e-71^.^.`XP_021194368.1^XP_021194368.1^Q:171-974,H:2-255^49.8%ID^E:1.3e-71^.^.	XP_023324707.1^XP_023324707.1^Q:59-357,H:6-309^59.3%ID^E:2e-106^.^.`XP_014289460.1^XP_014289460.1^Q:62-333,H:6-258^50.5%ID^E:1.7e-73^.^.`XP_014252105.1^XP_014252105.1^Q:42-319,H:4-275^47.5%ID^E:5e-73^.^.`XP_014252106.1^XP_014252106.1^Q:42-295,H:4-249^49.2%ID^E:1.2e-71^.^.`XP_021194368.1^XP_021194368.1^Q:57-324,H:2-255^49.8%ID^E:1.2e-71^.^.	PF01607.24^CBM_14^Chitin binding Peritrophin-A domain^156-207^E:1.6e-12`PF01607.24^CBM_14^Chitin binding Peritrophin-A domain^235-284^E:4.3e-07	ENOG4111HJZ^cuticular protein analogous to peritrophins 3-E	KEGG:dme:Dmel_CG11142	GO:0062129^cellular_component^chitin-based extracellular matrix`GO:0008061^molecular_function^chitin binding`GO:0008010^molecular_function^structural constituent of chitin-based larval cuticle`GO:0008011^molecular_function^structural constituent of pupal chitin-based cuticle`GO:0006030^biological_process^chitin metabolic process`GO:0040003^biological_process^chitin-based cuticle development	GO:0062129^cellular_component^chitin-based extracellular matrix`GO:0008061^molecular_function^chitin binding`GO:0008010^molecular_function^structural constituent of chitin-based larval cuticle`GO:0008011^molecular_function^structural constituent of pupal chitin-based cuticle`GO:0006030^biological_process^chitin metabolic process`GO:0040003^biological_process^chitin-based cuticle development	GO:0008061^molecular_function^chitin binding`GO:0006030^biological_process^chitin metabolic process`GO:0005576^cellular_component^extracellular region
Cluster-14189.0	-1.91517	-2.25131	-2.86199	0.00804841	0.0359543	-2.71017	darkgrey	contig198235.1	.	.	.	.	.	.	.	.	.	.
Cluster-14873.37575	-1.90804	2.64624	-3.55552	0.0014199	0.00917742	-1.70704	purple	contig275577.1	FABP7_RAT^FABP7_RAT^Q:203-478,H:2-91^36.957%ID^E:3.38e-15^RecName: Full=Fatty acid-binding protein, brain	FABP7_RAT^FABP7_RAT^Q:1-92,H:2-91^36.957%ID^E:3.33e-16^RecName: Full=Fatty acid-binding protein, brain	XP_023347419.1^XP_023347419.1^Q:203-604,H:1-132^55.6%ID^E:2.7e-27^.^.`XP_023345672.1^XP_023345672.1^Q:203-604,H:1-132^54.8%ID^E:4.7e-27^.^.`ACO10276.1^ACO10276.1^Q:206-610,H:3-143^36.2%ID^E:8e-11^.^.`XP_009286570.1^XP_009286570.1^Q:203-613,H:2-133^34.3%ID^E:1.4e-10^.^.`XP_015248480.1^XP_015248480.1^Q:203-604,H:2-130^35.1%ID^E:2.3e-10^.^.	XP_023347419.1^XP_023347419.1^Q:1-134,H:1-132^55.6%ID^E:3.7e-27^.^.`XP_023345672.1^XP_023345672.1^Q:1-134,H:1-132^54.8%ID^E:6.4e-27^.^.`ACO10276.1^ACO10276.1^Q:2-136,H:3-143^36.2%ID^E:1.1e-10^.^.`XP_009286570.1^XP_009286570.1^Q:1-137,H:2-133^34.3%ID^E:2.4e-10^.^.`XP_015248480.1^XP_015248480.1^Q:1-134,H:2-130^35.1%ID^E:3.2e-10^.^.	.	ENOG4111US8^acid binding protein	KEGG:rno:80841`KO:K08756	GO:0044297^cellular_component^cell body`GO:0071944^cellular_component^cell periphery`GO:0042995^cellular_component^cell projection`GO:0005911^cellular_component^cell-cell junction`GO:0005737^cellular_component^cytoplasm`GO:0043025^cellular_component^neuronal cell body`GO:0005634^cellular_component^nucleus`GO:0005504^molecular_function^fatty acid binding`GO:0021846^biological_process^cell prolifer…	GO:0044297^cellular_component^cell body`GO:0071944^cellular_component^cell periphery`GO:0042995^cellular_component^cell projection`GO:0005911^cellular_component^cell-cell junction`GO:0005737^cellular_component^cytoplasm`GO:0043025^cellular_component^neuronal cell body`GO:0005634^cellular_component^nucleus`GO:0005504^molecular_function^fatty acid binding`GO:0021846^biological_process^cell prolifer…	.
Cluster-14873.43453	-1.90761	-2.24728	-2.69118	0.0120848	0.0493878	-3.07106	yellow	contig486119.1	.	.	.	.	.	.	.	.	.	.
Cluster-14873.1714	-1.90206	-1.4411	-3.42905	0.00196459	0.011873	-1.46599	yellow	contig114935.1	.	.	.	.	.	.	.	.	.	.
Cluster-14873.16089	-1.8993	-0.00476561	-2.97278	0.00615214	0.0291686	-2.653	grey	contig225407.1	.	.	.	.	.	.	.	.	.	.
Cluster-14873.73713	-1.89709	1.65714	-5.4889	8.29e-06	0.000190259	3.49686	midnightblue	contig100221.1	.	.	XP_023339858.1^XP_023339858.1^Q:530-811,H:8-95^48%ID^E:8e-11^.^.	XP_023339858.1^XP_023339858.1^Q:104-197,H:8-95^48%ID^E:6.5e-11^.^.	.	.	.	.	.	.
Cluster-14873.20925	-1.89649	-0.188913	-4.23324	0.000239302	0.00225394	0.426793	blue	contig193384.1	UBB_CAVPO^UBB_CAVPO^Q:1-732,H:69-304^95.082%ID^E:1.75e-161^RecName: Full=Polyubiquitin-B	UBB_CAVPO^UBB_CAVPO^Q:1-244,H:69-304^95.082%ID^E:6.47e-162^RecName: Full=Polyubiquitin-B	ODN01335.1^ODN01335.1^Q:1-756,H:366-620^91.3%ID^E:1.3e-123^.^.`ORX83367.1^ORX83367.1^Q:1-756,H:221-473^91.2%ID^E:3.2e-122^.^.`XP_026281855.1^XP_026281855.1^Q:1-732,H:449-684^96.3%ID^E:9.3e-122^.^.`XP_026292281.1^XP_026292281.1^Q:1-732,H:69-304^96.3%ID^E:9.3e-122^.^.`VDM32598.1^VDM32598.1^Q:1-732,H:69-304^96.3%ID^E:9.3e-122^.^.	ODN01335.1^ODN01335.1^Q:1-252,H:366-620^91.3%ID^E:8.1e-124^.^.`ORX83367.1^ORX83367.1^Q:1-252,H:221-473^91.2%ID^E:2e-122^.^.`XP_026281855.1^XP_026281855.1^Q:1-244,H:449-684^96.3%ID^E:7.6e-122^.^.`XP_026292281.1^XP_026292281.1^Q:1-244,H:69-304^96.3%ID^E:7.6e-122^.^.`VDM32598.1^VDM32598.1^Q:1-244,H:69-304^96.3%ID^E:7.6e-122^.^.	PF11976.8^Rad60-SLD^Ubiquitin-2 like Rad60 SUMO-like^9-87^E:1.9e-11`PF00240.23^ubiquitin^Ubiquitin family^11-90^E:4e-29`PF13881.6^Rad60-SLD_2^Ubiquitin-2 like Rad60 SUMO-like^17-87^E:0.0047`PF11976.8^Rad60-SLD^Ubiquitin-2 like Rad60 SUMO-like^93-163^E:2.2e-15`PF00240.23^ubiquitin^Ubiquitin family^95-166^E:1.4e-33`PF14560.6^Ubiquitin_2^Ubiquitin-like domain^103-161^E:0.00038`PF13881.6^Rad60-SLD_2^…	COG1552^Ribosomal protein`COG5272^ubiquitin	.	GO:0005737^cellular_component^cytoplasm`GO:0005634^cellular_component^nucleus	GO:0005737^cellular_component^cytoplasm`GO:0005634^cellular_component^nucleus	GO:0005515^molecular_function^protein binding
Cluster-14873.31961	-1.89612	-1.8446	-2.90608	0.00723557	0.033066	-2.63464	darkgrey	contig315445.1	MKNK2_XENTR^MKNK2_XENTR^Q:1-582,H:152-342^53.769%ID^E:1.48e-71^RecName: Full=MAP kinase-interacting serine/threonine-protein kinase 2	MKNK2_XENTR^MKNK2_XENTR^Q:1-194,H:152-342^53.769%ID^E:2.07e-72^RecName: Full=MAP kinase-interacting serine/threonine-protein kinase 2	XP_017062111.1^XP_017062111.1^Q:7-582,H:196-385^60.6%ID^E:2e-66^.^.`XP_017062112.1^XP_017062112.1^Q:7-582,H:137-326^60.6%ID^E:2e-66^.^.`XP_001954692.1^XP_001954692.1^Q:7-582,H:198-387^60.1%ID^E:3.4e-66^.^.`XP_014766057.1^XP_014766057.1^Q:7-582,H:137-326^60.1%ID^E:3.4e-66^.^.`XP_017088628.1^XP_017088628.1^Q:7-582,H:193-382^60.1%ID^E:3.4e-66^.^.	XP_017062111.1^XP_017062111.1^Q:3-194,H:196-385^60.6%ID^E:2e-66^.^.`XP_017062112.1^XP_017062112.1^Q:3-194,H:137-326^60.6%ID^E:2e-66^.^.`XP_001954692.1^XP_001954692.1^Q:3-194,H:198-387^60.1%ID^E:3.4e-66^.^.`XP_014766057.1^XP_014766057.1^Q:3-194,H:137-326^60.1%ID^E:3.4e-66^.^.`XP_017088628.1^XP_017088628.1^Q:3-194,H:193-382^60.1%ID^E:3.4e-66^.^.	PF00069.25^Pkinase^Protein kinase domain^1-194^E:1.4e-39`PF07714.17^Pkinase_Tyr^Protein tyrosine kinase^3-148^E:7.5e-18`PF06293.14^Kdo^Lipopolysaccharide kinase (Kdo/WaaP) family^5-79^E:1.9e-06`PF14531.6^Kinase-like^Kinase-like^20-149^E:7.2e-06`PF17667.1^Pkinase_fungal^Fungal protein kinase^34-106^E:2.6e-06	ENOG410XQA9^protein kinase activity	KEGG:xtr:780232`KO:K04372	GO:0005737^cellular_component^cytoplasm`GO:0005634^cellular_component^nucleus`GO:0005524^molecular_function^ATP binding`GO:0009931^molecular_function^calcium-dependent protein serine/threonine kinase activity`GO:0005516^molecular_function^calmodulin binding`GO:0046872^molecular_function^metal ion binding`GO:0035556^biological_process^intracellular signal transduction`GO:0018105^biological_process…	GO:0005737^cellular_component^cytoplasm`GO:0005634^cellular_component^nucleus`GO:0005524^molecular_function^ATP binding`GO:0009931^molecular_function^calcium-dependent protein serine/threonine kinase activity`GO:0005516^molecular_function^calmodulin binding`GO:0046872^molecular_function^metal ion binding`GO:0035556^biological_process^intracellular signal transduction`GO:0018105^biological_process…	GO:0004672^molecular_function^protein kinase activity`GO:0005524^molecular_function^ATP binding`GO:0006468^biological_process^protein phosphorylation
Cluster-14605.0	-1.89028	-2.05987	-2.88803	0.00755848	0.0342061	-2.67032	grey	contig215977.1	.	.	.	.	.	.	.	.	.	.
Cluster-17134.0	-1.88788	-0.108098	-4.97563	3.28e-05	0.000504763	2.32241	midnightblue	contig199069.1	.	.	XP_023343643.1^XP_023343643.1^Q:244-660,H:8-146^51.8%ID^E:2.9e-35^.^.	XP_023343643.1^XP_023343643.1^Q:2-140,H:8-146^51.8%ID^E:3.8e-35^.^.	.	.	.	.	.	.
Cluster-14873.19489	-1.88629	1.16559	-3.73696	0.000886766	0.00635581	-0.983743	midnightblue	contig34067.1	CNC_DROME^CNC_DROME^Q:1721-2053,H:1153-1263^53.153%ID^E:4.29e-26^RecName: Full=Segmentation protein cap'n'collar	CNC_DROME^CNC_DROME^Q:507-617,H:1153-1263^53.153%ID^E:1.84e-26^RecName: Full=Segmentation protein cap'n'collar	XP_023332833.1^XP_023332833.1^Q:416-2200,H:33-609^33.5%ID^E:1.9e-57^.^.`XP_001982169.3^XP_001982169.3^Q:1616-2050,H:1126-1267^45.5%ID^E:7.2e-20^.^.`XP_026831961.1^XP_026831961.1^Q:1616-2050,H:269-410^45.5%ID^E:7.2e-20^.^.`XP_026831960.1^XP_026831960.1^Q:1616-2050,H:883-1024^45.5%ID^E:7.2e-20^.^.`EDV54039.2^EDV54039.2^Q:1616-2050,H:1126-1267^45.5%ID^E:7.2e-20^.^.	XP_023332833.1^XP_023332833.1^Q:72-666,H:33-609^33.5%ID^E:2.6e-57^.^.`XP_001982169.3^XP_001982169.3^Q:472-616,H:1126-1267^45.5%ID^E:5.6e-20^.^.`XP_026831961.1^XP_026831961.1^Q:472-616,H:269-410^45.5%ID^E:5.6e-20^.^.`XP_026831960.1^XP_026831960.1^Q:472-616,H:883-1024^45.5%ID^E:5.6e-20^.^.`EDV54039.2^EDV54039.2^Q:472-616,H:1126-1267^45.5%ID^E:5.6e-20^.^.	PF03131.17^bZIP_Maf^bZIP Maf transcription factor^524-608^E:5.6e-14`PF07716.15^bZIP_2^Basic region leucine zipper^554-601^E:0.00013	ENOG410ZGMS^(Nuclear factor (Erythroid-derived 2)-like	KEGG:dme:Dmel_CG43286`KO:K09041	GO:0005634^cellular_component^nucleus`GO:0005703^cellular_component^polytene chromosome puff`GO:0003677^molecular_function^DNA binding`GO:0003700^molecular_function^DNA-binding transcription factor activity`GO:0046982^molecular_function^protein heterodimerization activity`GO:0007350^biological_process^blastoderm segmentation`GO:0048813^biological_process^dendrite morphogenesis`GO:0008340^biologic…	GO:0005634^cellular_component^nucleus`GO:0005703^cellular_component^polytene chromosome puff`GO:0003677^molecular_function^DNA binding`GO:0003700^molecular_function^DNA-binding transcription factor activity`GO:0046982^molecular_function^protein heterodimerization activity`GO:0007350^biological_process^blastoderm segmentation`GO:0048813^biological_process^dendrite morphogenesis`GO:0008340^biologic…	GO:0003677^molecular_function^DNA binding`GO:0006355^biological_process^regulation of transcription, DNA-templated`GO:0005634^cellular_component^nucleus`GO:0003700^molecular_function^DNA-binding transcription factor activity
Cluster-14873.1485	-1.87825	0.257008	-4.45487	0.000132409	0.00143044	0.947883	yellow	contig162799.1	.	.	.	.	.	.	.	.	.	.
Cluster-14873.9307	-1.87821	-0.121332	-3.28975	0.00279864	0.0157705	-1.9033	blue	contig343443.1	.	.	.	.	PF01549.24^ShK^ShK domain-like^62-96^E:0.00066`PF01549.24^ShK^ShK domain-like^101-139^E:0.00012`PF01549.24^ShK^ShK domain-like^140-144^E:18000	.	.	.	.	.
Cluster-14873.60983	-1.85506	0.8936	-4.6809	7.22e-05	0.000901927	1.47035	brown	contig194374.1	.	.	.	.	PF15860.5^DUF4728^Domain of unknown function (DUF4728)^94-170^E:6.1e-06	.	.	.	.	.
Cluster-14873.12470	-1.84802	1.23525	-3.27303	0.00291916	0.0162886	-2.13443	blue	contig102474.1	NAS14_CAEEL^NAS14_CAEEL^Q:84-758,H:101-311^32.301%ID^E:9.4e-27^RecName: Full=Zinc metalloproteinase nas-14	NAS14_CAEEL^NAS14_CAEEL^Q:28-252,H:101-311^32.301%ID^E:8.38e-27^RecName: Full=Zinc metalloproteinase nas-14	XP_022194298.1^XP_022194298.1^Q:90-758,H:62-269^35.4%ID^E:2.3e-26^.^.`RZF42636.1^RZF42636.1^Q:90-758,H:62-269^32.7%ID^E:9.6e-25^.^.`XP_014228039.2^XP_014228039.2^Q:84-755,H:70-278^33.8%ID^E:3.7e-24^.^.`XP_015919352.1^XP_015919352.1^Q:78-758,H:26-248^34%ID^E:4.8e-24^.^.`KNC22840.1^KNC22840.1^Q:144-761,H:821-1016^37%ID^E:1.4e-23^.^.	XP_022194298.1^XP_022194298.1^Q:30-252,H:62-269^35.4%ID^E:2.3e-26^.^.`RZF42636.1^RZF42636.1^Q:30-252,H:62-269^32.7%ID^E:9.6e-25^.^.`XP_014228039.2^XP_014228039.2^Q:28-251,H:70-278^33.8%ID^E:3.7e-24^.^.`XP_015919352.1^XP_015919352.1^Q:26-252,H:26-248^34%ID^E:4.8e-24^.^.`KNC22840.1^KNC22840.1^Q:48-253,H:821-1016^37%ID^E:1.4e-23^.^.	PF01400.24^Astacin^Astacin (Peptidase family M12A)^50-253^E:1.1e-43	ENOG410ZPX7^Meprin A	KEGG:cel:CELE_F09E8.6`KO:K08076	GO:0005576^cellular_component^extracellular region`GO:0004222^molecular_function^metalloendopeptidase activity`GO:0008270^molecular_function^zinc ion binding	GO:0005576^cellular_component^extracellular region`GO:0004222^molecular_function^metalloendopeptidase activity`GO:0008270^molecular_function^zinc ion binding	GO:0004222^molecular_function^metalloendopeptidase activity`GO:0006508^biological_process^proteolysis
Cluster-14873.70338	-1.82823	0.254717	-4.60177	8.93e-05	0.00105401	1.32499	midnightblue	contig56202.1	ACE_HAEIX^ACE_HAEIX^Q:105-1895,H:22-604^46.411%ID^E:0^RecName: Full=Angiotensin-converting enzyme	ACE_HAEIX^ACE_HAEIX^Q:35-631,H:22-604^46.411%ID^E:0^RecName: Full=Angiotensin-converting enzyme	XP_002431342.1^XP_002431342.1^Q:105-1892,H:14-609^49.2%ID^E:1.4e-175^.^.`KFB40455.1^KFB40455.1^Q:105-1862,H:36-620^48.6%ID^E:2.5e-172^.^.`ETN63011.1^ETN63011.1^Q:105-1862,H:38-622^48.2%ID^E:3.2e-172^.^.`KZS19632.1^KZS19632.1^Q:96-1862,H:29-620^50%ID^E:2.6e-169^.^.`XP_014283833.1^XP_014283833.1^Q:75-1976,H:56-694^46.2%ID^E:1.8e-167^.^.	XP_002431342.1^XP_002431342.1^Q:35-630,H:14-609^49.2%ID^E:1.4e-175^.^.`KFB40455.1^KFB40455.1^Q:35-620,H:36-620^48.6%ID^E:2.4e-172^.^.`ETN63011.1^ETN63011.1^Q:35-620,H:38-622^48.2%ID^E:3.1e-172^.^.`KZS19632.1^KZS19632.1^Q:32-620,H:29-620^50%ID^E:2.5e-169^.^.`XP_023709011.1^XP_023709011.1^Q:35-633,H:45-642^47.6%ID^E:1.8e-167^.^.	PF01401.18^Peptidase_M2^Angiotensin-converting enzyme^35-620^E:4.6e-226	.	.	GO:0005615^cellular_component^extracellular space`GO:0016020^cellular_component^membrane`GO:0004180^molecular_function^carboxypeptidase activity`GO:0046872^molecular_function^metal ion binding`GO:0008237^molecular_function^metallopeptidase activity`GO:0008241^molecular_function^peptidyl-dipeptidase activity	GO:0005615^cellular_component^extracellular space`GO:0016020^cellular_component^membrane`GO:0004180^molecular_function^carboxypeptidase activity`GO:0046872^molecular_function^metal ion binding`GO:0008237^molecular_function^metallopeptidase activity`GO:0008241^molecular_function^peptidyl-dipeptidase activity	GO:0008237^molecular_function^metallopeptidase activity`GO:0008241^molecular_function^peptidyl-dipeptidase activity`GO:0006508^biological_process^proteolysis`GO:0016020^cellular_component^membrane
Cluster-16950.0	-1.8172	-2.37645	-2.95994	0.00634786	0.0298689	-2.48219	lightyellow	contig93468.1	LAT2_PONAB^LAT2_PONAB^Q:81-1508,H:6-490^47.835%ID^E:9.78e-124^RecName: Full=Large neutral amino acids transporter small subunit 2	LAT2_HUMAN^LAT2_HUMAN^Q:12-487,H:6-490^47.835%ID^E:3.9e-153^RecName: Full=Large neutral amino acids transporter small subunit 2	XP_027225178.1^XP_027225178.1^Q:105-1529,H:65-542^66.5%ID^E:2e-174^.^.`XP_027225179.1^XP_027225179.1^Q:105-1529,H:23-500^66.5%ID^E:2e-174^.^.`ARS88260.1^ARS88260.1^Q:105-1529,H:20-497^66.5%ID^E:2e-174^.^.`XP_018025153.1^XP_018025153.1^Q:117-1532,H:20-491^67.4%ID^E:4.5e-174^.^.`EFX72587.1^EFX72587.1^Q:120-1529,H:24-495^66.9%ID^E:1.1e-172^.^.	XP_027225178.1^XP_027225178.1^Q:20-494,H:65-542^66.5%ID^E:1.5e-174^.^.`XP_027225179.1^XP_027225179.1^Q:20-494,H:23-500^66.5%ID^E:1.5e-174^.^.`ARS88260.1^ARS88260.1^Q:20-494,H:20-497^66.5%ID^E:1.5e-174^.^.`XP_018025153.1^XP_018025153.1^Q:24-495,H:20-491^67.4%ID^E:2.5e-174^.^.`EFX72587.1^EFX72587.1^Q:25-494,H:24-495^66.9%ID^E:6.2e-173^.^.	PF13520.6^AA_permease_2^Amino acid permease^40-441^E:7.7e-61`PF00324.21^AA_permease^Amino acid permease^48-403^E:2.2e-27	COG0531^amino acid	KEGG:hsa:23428`KO:K13781	GO:0016323^cellular_component^basolateral plasma membrane`GO:0005737^cellular_component^cytoplasm`GO:0016021^cellular_component^integral component of membrane`GO:0022857^molecular_function^transmembrane transporter activity`GO:0006865^biological_process^amino acid transport	GO:0016323^cellular_component^basolateral plasma membrane`GO:0005737^cellular_component^cytoplasm`GO:0005887^cellular_component^integral component of plasma membrane`GO:0005886^cellular_component^plasma membrane`GO:0015171^molecular_function^amino acid transmembrane transporter activity`GO:0015179^molecular_function^L-amino acid transmembrane transporter activity`GO:0015175^molecular_function^neu…	GO:0022857^molecular_function^transmembrane transporter activity`GO:0055085^biological_process^transmembrane transport`GO:0016020^cellular_component^membrane
Cluster-21279.0	-1.81178	0.228109	-2.85995	0.00808802	0.0360928	-2.92993	lightyellow	contig124742.1	GBS76_DROME^GBS76_DROME^Q:957-1301,H:435-539^36.752%ID^E:3.23e-08^RecName: Full=Glycogen-binding subunit 76A	GBS76_DROME^GBS76_DROME^Q:282-396,H:435-539^36.364%ID^E:3.22e-11^RecName: Full=Glycogen-binding subunit 76A	XP_023028516.1^XP_023028516.1^Q:975-1319,H:305-419^40%ID^E:2e-13^.^.`XP_015178158.1^XP_015178158.1^Q:945-1319,H:709-842^37.7%ID^E:4.8e-12^.^.`XP_015178159.1^XP_015178159.1^Q:945-1319,H:611-744^37.7%ID^E:4.8e-12^.^.`XP_017885660.1^XP_017885660.1^Q:960-1319,H:416-549^37.3%ID^E:6.3e-12^.^.`XP_017885661.1^XP_017885661.1^Q:960-1319,H:357-490^37.3%ID^E:6.3e-12^.^.	XP_023028516.1^XP_023028516.1^Q:288-402,H:305-419^40%ID^E:1.8e-13^.^.`XP_015178158.1^XP_015178158.1^Q:278-402,H:709-842^37.7%ID^E:4.4e-12^.^.`XP_015178159.1^XP_015178159.1^Q:278-402,H:611-744^37.7%ID^E:4.4e-12^.^.`XP_017885660.1^XP_017885660.1^Q:283-402,H:416-549^37.3%ID^E:5.8e-12^.^.`XP_017885661.1^XP_017885661.1^Q:283-402,H:357-490^37.3%ID^E:5.8e-12^.^.	.	ENOG4111FT1^protein phosphatase 1, regulatory subunit	KEGG:dme:Dmel_CG9619`KO:K07189	GO:0008157^molecular_function^protein phosphatase 1 binding	GO:0008157^molecular_function^protein phosphatase 1 binding	.
Cluster-18589.0	-1.80273	0.591926	-4.23434	0.000238601	0.00224907	0.34694	pink	contig170716.1	.	MCFD2_MOUSE^MCFD2_MOUSE^Q:8-177,H:6-144^30.588%ID^E:3.15e-09^RecName: Full=Multiple coagulation factor deficiency protein 2 homolog	XP_023345143.1^XP_023345143.1^Q:372-884,H:19-213^46.2%ID^E:1.9e-38^.^.`PSN44538.1^PSN44538.1^Q:486-839,H:65-180^33.9%ID^E:1.3e-12^.^.`XP_023723575.1^XP_023723575.1^Q:486-839,H:62-182^35.9%ID^E:1.1e-11^.^.`XP_026284794.1^XP_026284794.1^Q:462-860,H:204-333^31.6%ID^E:1.5e-11^.^.`XP_021916106.1^XP_021916106.1^Q:411-839,H:30-181^32.1%ID^E:1.9e-11^.^.	XP_023345143.1^XP_023345143.1^Q:19-189,H:19-213^46.2%ID^E:7.7e-39^.^.`PSN44538.1^PSN44538.1^Q:57-174,H:65-180^33.9%ID^E:7.2e-13^.^.`XP_026284794.1^XP_026284794.1^Q:49-181,H:204-333^31.6%ID^E:6.1e-12^.^.`XP_023723575.1^XP_023723575.1^Q:57-174,H:62-182^35.9%ID^E:6.1e-12^.^.`XP_021916106.1^XP_021916106.1^Q:32-174,H:30-181^32.1%ID^E:1e-11^.^.	.	ENOG41124J6^multiple coagulation factor deficiency 2	KEGG:mmu:193813`KO:K20364	.	GO:0005783^cellular_component^endoplasmic reticulum`GO:0005793^cellular_component^endoplasmic reticulum-Golgi intermediate compartment`GO:0005576^cellular_component^extracellular region`GO:0005794^cellular_component^Golgi apparatus`GO:0005509^molecular_function^calcium ion binding`GO:0019752^biological_process^carboxylic acid metabolic process`GO:0060548^biological_process^negative regulation of …	.
Cluster-14873.72670	-1.79872	-2.03146	-2.98506	0.00597026	0.028487	-2.45349	midnightblue	contig390462.1	.	.	.	.	.	.	.	.	.	.
Cluster-14873.62546	-1.79847	-1.38248	-3.18068	0.0036807	0.0195437	-2.04768	brown	contig134594.1	.	.	XP_023343212.1^XP_023343212.1^Q:654-986,H:165-278^50.9%ID^E:6e-20^.^.`XP_023333346.1^XP_023333346.1^Q:510-1043,H:13-195^38.4%ID^E:8.7e-19^.^.	XP_023343212.1^XP_023343212.1^Q:182-292,H:165-278^50.9%ID^E:5.3e-20^.^.`XP_023333346.1^XP_023333346.1^Q:134-311,H:13-195^38.4%ID^E:7.6e-19^.^.	.	.	.	.	.	.
Cluster-14873.32436	-1.79755	1.02877	-4.31277	0.000193581	0.00190378	0.496252	yellow	contig162641.1	.	.	XP_023338192.1^XP_023338192.1^Q:15-563,H:241-420^50.8%ID^E:8.9e-44^.^.`XP_015513574.1^XP_015513574.1^Q:12-527,H:233-385^28.5%ID^E:3.9e-15^.^.`XP_012262664.1^XP_012262664.1^Q:12-527,H:233-385^30.2%ID^E:1.9e-14^.^.`XP_018324571.1^XP_018324571.1^Q:12-551,H:231-391^30.6%ID^E:3.3e-14^.^.`PSN57584.1^PSN57584.1^Q:27-542,H:348-500^28.5%ID^E:3.1e-12^.^.	XP_023338192.1^XP_023338192.1^Q:5-187,H:241-420^50.8%ID^E:6e-44^.^.`XP_015513574.1^XP_015513574.1^Q:4-175,H:233-385^28.5%ID^E:2.6e-15^.^.`XP_012262664.1^XP_012262664.1^Q:4-175,H:233-385^30.2%ID^E:1.3e-14^.^.`XP_018324571.1^XP_018324571.1^Q:4-183,H:231-391^30.6%ID^E:2.2e-14^.^.`PSN57584.1^PSN57584.1^Q:9-180,H:348-500^28.5%ID^E:2.1e-12^.^.	.	.	.	.	.	.
Cluster-14873.5840	-1.79392	-1.2849	-2.93442	0.00675481	0.0313386	-2.6193	tan	contig354275.1	.	.	.	.	.	.	.	.	.	.
Cluster-14873.71945	-1.78928	-1.77511	-4.64199	8.02e-05	0.000974385	1.54245	yellow	contig297347.1	.	.	.	.	.	.	.	.	.	.
Cluster-14873.71602	-1.78921	-0.225241	-2.94374	0.00660339	0.0308198	-2.70104	midnightblue	contig230908.1	.	.	.	.	.	.	.	.	.	.
Cluster-14873.66894	-1.78154	-0.192004	-3.7967	0.000758587	0.00561354	-0.673222	blue	contig347193.1	MTPN_CHICK^MTPN_CHICK^Q:109-402,H:13-109^38.776%ID^E:7.76e-12^RecName: Full=Myotrophin	MTPN_CHICK^MTPN_CHICK^Q:12-109,H:13-109^38.776%ID^E:1.42e-12^RecName: Full=Myotrophin	XP_023323276.1^XP_023323276.1^Q:76-285,H:1-70^84.3%ID^E:1.4e-26^.^.	XP_023323276.1^XP_023323276.1^Q:1-70,H:1-70^84.3%ID^E:1.7e-26^.^.	PF12796.7^Ank_2^Ankyrin repeats (3 copies)^7-93^E:1.6e-11`PF13857.6^Ank_5^Ankyrin repeats (many copies)^23-75^E:3.2e-06`PF13637.6^Ank_4^Ankyrin repeats (many copies)^36-83^E:4.1e-05`PF00023.30^Ank^Ankyrin repeat^37-65^E:5.7e-06	ENOG4111U90^Myotrophin	KEGG:gga:395702	GO:0030424^cellular_component^axon`GO:0005737^cellular_component^cytoplasm`GO:0005829^cellular_component^cytosol`GO:0008290^cellular_component^F-actin capping protein complex`GO:0005634^cellular_component^nucleus`GO:0048471^cellular_component^perinuclear region of cytoplasm`GO:0010613^biological_process^positive regulation of cardiac muscle hypertrophy`GO:0030307^biological_process^positive regul…	GO:0030424^cellular_component^axon`GO:0005737^cellular_component^cytoplasm`GO:0005829^cellular_component^cytosol`GO:0008290^cellular_component^F-actin capping protein complex`GO:0005634^cellular_component^nucleus`GO:0048471^cellular_component^perinuclear region of cytoplasm`GO:0010613^biological_process^positive regulation of cardiac muscle hypertrophy`GO:0030307^biological_process^positive regul…	GO:0005515^molecular_function^protein binding
Cluster-14873.44050	-1.77921	3.20771	-3.9822	0.000465757	0.00380817	-0.711294	grey	contig36905.1	PAXI1_XENLA^PAXI1_XENLA^Q:1380-2012,H:1029-1250^30.631%ID^E:5e-27^RecName: Full=PAX-interacting protein 1	PAXI1_XENLA^PAXI1_XENLA^Q:447-657,H:1029-1250^30.631%ID^E:1.62e-27^RecName: Full=PAX-interacting protein 1	XP_023332132.1^XP_023332132.1^Q:1425-2030,H:1787-1989^39.9%ID^E:7.9e-40^.^.`KZS16995.1^KZS16995.1^Q:1437-1997,H:1426-1609^39.6%ID^E:3.9e-31^.^.`XP_014291915.1^XP_014291915.1^Q:1482-1991,H:1151-1317^40.6%ID^E:2.8e-29^.^.`XP_012221801.1^XP_012221801.1^Q:1425-1997,H:1150-1336^38.7%ID^E:4.8e-29^.^.`XP_012221802.1^XP_012221802.1^Q:1425-1997,H:1131-1317^38.7%ID^E:4.8e-29^.^.	XP_023332132.1^XP_023332132.1^Q:462-663,H:1787-1989^39.9%ID^E:4.9e-40^.^.`KZS16995.1^KZS16995.1^Q:466-652,H:1426-1609^39.6%ID^E:2.4e-31^.^.`XP_014291915.1^XP_014291915.1^Q:481-650,H:1151-1317^40.6%ID^E:2.3e-29^.^.`XP_012221801.1^XP_012221801.1^Q:462-652,H:1150-1336^38.7%ID^E:3.9e-29^.^.`XP_012221802.1^XP_012221802.1^Q:462-652,H:1131-1317^38.7%ID^E:3.9e-29^.^.	PF00533.26^BRCT^BRCA1 C Terminus (BRCT) domain^463-527^E:0.00022`PF16770.5^RTT107_BRCT_5^Regulator of Ty1 transposition protein 107 BRCT domain^465-534^E:5.4e-09	.	.	GO:0005634^cellular_component^nucleus`GO:0006281^biological_process^DNA repair	GO:0005634^cellular_component^nucleus`GO:0006281^biological_process^DNA repair	.
Cluster-14873.18020	-1.7777	3.79407	-7.19628	9.87e-08	8.74e-06	7.57095	tan	contig13431.1	.	.	XP_023328544.1^XP_023328544.1^Q:1254-1979,H:47-255^35%ID^E:9.7e-18^.^.`XP_023328545.1^XP_023328545.1^Q:60-407,H:3-117^42.2%ID^E:1.7e-09^.^.	XP_023328544.1^XP_023328544.1^Q:402-643,H:47-255^35%ID^E:8.7e-18^.^.`XP_023328545.1^XP_023328545.1^Q:4-119,H:3-117^42.2%ID^E:1.5e-09^.^.	.	.	.	.	.	.
Cluster-14873.61772	-1.77383	-1.51661	-2.94597	0.00656759	0.0306895	-2.5791	grey	contig233664.1	.	.	.	.	PF15936.5^DUF4749^Domain of unknown function (DUF4749)^83-162^E:5.6e-07	.	.	.	.	.
Cluster-14873.1055	-1.77297	2.53761	-3.74946	0.000858298	0.00619707	-1.16391	tan	contig286401.1	.	.	.	.	.	.	.	.	.	.
Cluster-14873.21337	-1.77119	0.430934	-2.92408	0.00692659	0.0319661	-2.82594	tan	contig228520.1	MYSA_DROME^MYSA_DROME^Q:2-826,H:1235-1509^53.091%ID^E:1.45e-78^RecName: Full=Myosin heavy chain, muscle	MYSA_DROME^MYSA_DROME^Q:3-260,H:1252-1509^54.264%ID^E:3.19e-80^RecName: Full=Myosin heavy chain, muscle	XP_023332992.1^XP_023332992.1^Q:74-619,H:1258-1439^62.6%ID^E:6.3e-18^.^.`XP_023334330.1^XP_023334330.1^Q:2-619,H:1234-1439^68%ID^E:8.2e-18^.^.`XP_023325178.1^XP_023325178.1^Q:2-568,H:1236-1424^76.2%ID^E:3.2e-14^.^.`XP_023332945.1^XP_023332945.1^Q:434-619,H:1378-1439^61.3%ID^E:1.3e-10^.^.`KFB49247.1^KFB49247.1^Q:2-613,H:1236-1439^38.7%ID^E:1.7e-07^.^.	XP_023332992.1^XP_023332992.1^Q:10-191,H:1258-1439^62.1%ID^E:4.6e-18^.^.`XP_023332945.1^XP_023332945.1^Q:130-191,H:1378-1439^61.3%ID^E:1.2e-10^.^.`XP_023325178.1^XP_023325178.1^Q:1-174,H:1251-1424^77.6%ID^E:2.7e-10^.^.`XP_023334330.1^XP_023334330.1^Q:1-191,H:1249-1439^66%ID^E:6e-10^.^.	PF01576.19^Myosin_tail_1^Myosin tail^6-274^E:8.9e-22	COG5022^myosin heavy chain	KEGG:dme:Dmel_CG17927`KO:K17751	GO:0031672^cellular_component^A band`GO:0016459^cellular_component^myosin complex`GO:0005703^cellular_component^polytene chromosome puff`GO:0030017^cellular_component^sarcomere`GO:0005863^cellular_component^striated muscle myosin thick filament`GO:0051015^molecular_function^actin filament binding`GO:0030898^molecular_function^actin-dependent ATPase activity`GO:0005524^molecular_function^ATP bindi…	GO:0031672^cellular_component^A band`GO:0016459^cellular_component^myosin complex`GO:0005703^cellular_component^polytene chromosome puff`GO:0030017^cellular_component^sarcomere`GO:0005863^cellular_component^striated muscle myosin thick filament`GO:0051015^molecular_function^actin filament binding`GO:0030898^molecular_function^actin-dependent ATPase activity`GO:0005524^molecular_function^ATP bindi…	GO:0003774^molecular_function^motor activity`GO:0016459^cellular_component^myosin complex
Cluster-14873.73771	-1.77046	0.11466	-4.43034	0.000141392	0.00150363	0.895174	midnightblue	contig251701.2	CALM_STRIE^CALM_STRIE^Q:95-553,H:3-156^52.597%ID^E:2.61e-51^RecName: Full=Calmodulin	CALM_CIOIN^CALM_CIOIN^Q:3-149,H:2-149^55.405%ID^E:1.44e-52^RecName: Full=Calmodulin	XP_023347176.1^XP_023347176.1^Q:107-544,H:1-147^57.8%ID^E:8.3e-40^.^.`XP_023321162.1^XP_023321162.1^Q:134-550,H:9-148^61.4%ID^E:3.3e-36^.^.`OLL25419.1^OLL25419.1^Q:137-544,H:10-146^58.4%ID^E:2.8e-35^.^.`CCI42484.1^CCI42484.1^Q:113-544,H:2-146^55.9%ID^E:1.1e-34^.^.`RKP15369.1^RKP15369.1^Q:137-544,H:10-146^57.7%ID^E:1.4e-34^.^.	XP_023347176.1^XP_023347176.1^Q:1-146,H:1-147^57.8%ID^E:5.4e-40^.^.`XP_023321162.1^XP_023321162.1^Q:10-148,H:9-148^61.4%ID^E:1.3e-36^.^.`OLL25419.1^OLL25419.1^Q:11-146,H:10-146^58.4%ID^E:1.1e-35^.^.`CCI42484.1^CCI42484.1^Q:3-146,H:2-146^55.9%ID^E:5.3e-35^.^.`RKP15369.1^RKP15369.1^Q:11-146,H:10-146^57.7%ID^E:5.3e-35^.^.	PF13833.6^EF-hand_8^EF-hand domain pair^28-73^E:3.7e-08`PF00036.32^EF-hand_1^EF hand^48-74^E:1.9e-06`PF13202.6^EF-hand_5^EF hand^52-73^E:0.12`PF13499.6^EF-hand_7^EF-hand domain pair^84-146^E:2.4e-14`PF00036.32^EF-hand_1^EF hand^85-111^E:1.4e-07`PF13405.6^EF-hand_6^EF-hand domain^85-114^E:1.3e-06`PF13202.6^EF-hand_5^EF hand^86-106^E:2.8e-05`PF13833.6^EF-hand_8^EF-hand domain pair^99-146^E:3.6e-09`…	COG5126^Calcium-binding protein	KEGG:cin:445635`KO:K02183	GO:0005509^molecular_function^calcium ion binding`GO:0019722^biological_process^calcium-mediated signaling	GO:0005509^molecular_function^calcium ion binding`GO:0030234^molecular_function^enzyme regulator activity`GO:0019722^biological_process^calcium-mediated signaling`GO:0000226^biological_process^microtubule cytoskeleton organization	GO:0005509^molecular_function^calcium ion binding
Cluster-20803.0	-1.77035	-1.20119	-3.14761	0.00399716	0.0208093	-2.13813	blue	contig258768.1	.	.	.	.	.	.	.	.	.	.
Cluster-14873.12519	-1.76604	3.0858	-3.594	0.00128557	0.00847105	-1.69898	tan	contig23181.1	P5CS_HUMAN^P5CS_HUMAN^Q:790-2961,H:60-789^53.07%ID^E:0^RecName: Full=Delta-1-pyrroline-5-carboxylate synthase	P5CS_HUMAN^P5CS_HUMAN^Q:112-835,H:60-789^53.07%ID^E:0^RecName: Full=Delta-1-pyrroline-5-carboxylate synthase	XP_023338905.1^XP_023338905.1^Q:601-2964,H:54-844^75.9%ID^E:0^.^.`XP_023338908.1^XP_023338908.1^Q:601-2964,H:36-826^75.9%ID^E:0^.^.`XP_023338909.1^XP_023338909.1^Q:601-2964,H:19-809^75.9%ID^E:0^.^.`XP_023338906.1^XP_023338906.1^Q:448-2964,H:4-840^72.5%ID^E:0^.^.`AAM48243.1^AAM48243.1^Q:787-2961,H:5-731^68.1%ID^E:1.6e-281^.^.	XP_023338906.1^XP_023338906.1^Q:49-836,H:50-840^75.9%ID^E:0^.^.`XP_023338905.1^XP_023338905.1^Q:49-836,H:54-844^75.9%ID^E:0^.^.`XP_023338908.1^XP_023338908.1^Q:49-836,H:36-826^75.9%ID^E:0^.^.`XP_023338909.1^XP_023338909.1^Q:49-836,H:19-809^75.9%ID^E:0^.^.`AAM48243.1^AAM48243.1^Q:111-835,H:5-731^68.1%ID^E:1.4e-281^.^.	PF00696.28^AA_kinase^Amino acid kinase family^123-379^E:3.4e-38`PF00171.22^Aldedh^Aldehyde dehydrogenase family^408-690^E:3.1e-10	COG0014^Catalyzes the NADPH dependent reduction of L-gamma- glutamyl 5-phosphate into L-glutamate 5-semialdehyde and phosphate. The product spontaneously undergoes cyclization to form 1-pyrroline-5-carboxylate (By similarity)`COG0263^Catalyzes the transfer of a phosphate group to glutamate to form glutamate 5-phosphate which rapidly cyclizes to 5- oxoproline (By similarity)	KEGG:hsa:5832`KO:K12657	GO:0005743^cellular_component^mitochondrial inner membrane`GO:0005739^cellular_component^mitochondrion`GO:0005524^molecular_function^ATP binding`GO:0004349^molecular_function^glutamate 5-kinase activity`GO:0004350^molecular_function^glutamate-5-semialdehyde dehydrogenase activity`GO:0042802^molecular_function^identical protein binding`GO:0003723^molecular_function^RNA binding`GO:0008652^biologica…	GO:0005743^cellular_component^mitochondrial inner membrane`GO:0005739^cellular_component^mitochondrion`GO:0005524^molecular_function^ATP binding`GO:0004349^molecular_function^glutamate 5-kinase activity`GO:0004350^molecular_function^glutamate-5-semialdehyde dehydrogenase activity`GO:0042802^molecular_function^identical protein binding`GO:0003723^molecular_function^RNA binding`GO:0008652^biologica…	GO:0016491^molecular_function^oxidoreductase activity`GO:0055114^biological_process^oxidation-reduction process
Cluster-14873.30228	-1.76236	-0.111014	-3.87879	0.000611614	0.00473873	-0.476952	midnightblue	contig181589.1	.	.	.	.	.	.	.	.	.	.
Cluster-14873.21547	-1.76181	4.20012	-3.22535	0.00329117	0.0178999	-2.87697	yellow	contig549333.1	TRI1_YEAST^TRI1_YEAST^Q:5-166,H:141-193^48.148%ID^E:1.21e-08^RecName: Full=Protein TRI1	.	AQS22661.1^AQS22661.1^Q:2-163,H:32-85^57.4%ID^E:4.2e-11^.^.`AQS22644.1^AQS22644.1^Q:2-163,H:32-85^55.6%ID^E:9.3e-11^.^.`XP_023323923.1^XP_023323923.1^Q:2-169,H:30-85^57.1%ID^E:9.3e-11^.^.`ALS05154.1^ALS05154.1^Q:2-169,H:33-88^58.9%ID^E:1.6e-10^.^.`AQS22681.1^AQS22681.1^Q:2-163,H:32-85^55.6%ID^E:2.1e-10^.^.	.	.	.	KEGG:sce:YMR233W`KO:K15223	GO:0005737^cellular_component^cytoplasm`GO:0005730^cellular_component^nucleolus`GO:0005634^cellular_component^nucleus	.	.
Cluster-14873.11686	-1.75057	-1.24521	-3.6675	0.00106254	0.00732543	-0.909049	midnightblue	contig209224.1	.	.	.	.	.	.	.	.	.	.
Cluster-20455.0	-1.74919	-0.827892	-3.93511	0.000527356	0.00421202	-0.280041	midnightblue	contig287701.2	.	.	.	.	PF12796.7^Ank_2^Ankyrin repeats (3 copies)^37-124^E:1.4e-06	.	.	.	.	.
Cluster-14873.71401	-1.74829	-1.40101	-3.98941	0.000456972	0.00374947	-0.105588	midnightblue	contig172678.1	ERG24_BOVIN^ERG24_BOVIN^Q:1-510,H:252-418^42.69%ID^E:4.83e-37^RecName: Full=Delta(14)-sterol reductase TM7SF2	ERG24_BOVIN^ERG24_BOVIN^Q:1-170,H:252-418^42.69%ID^E:2.15e-39^RecName: Full=Delta(14)-sterol reductase TM7SF2	XP_023339913.1^XP_023339913.1^Q:1-510,H:433-602^78.8%ID^E:1e-73^.^.`XP_023339920.1^XP_023339920.1^Q:1-510,H:433-598^77.1%ID^E:3.1e-70^.^.`XP_021923960.1^XP_021923960.1^Q:7-510,H:448-612^46.2%ID^E:1.1e-38^.^.`XP_023722671.1^XP_023722671.1^Q:7-510,H:445-609^46.7%ID^E:1.4e-38^.^.`XP_025091877.1^XP_025091877.1^Q:1-510,H:355-521^45.6%ID^E:9.4e-35^.^.	XP_023339913.1^XP_023339913.1^Q:1-170,H:433-602^78.8%ID^E:5e-74^.^.`XP_023339920.1^XP_023339920.1^Q:1-170,H:433-598^77.1%ID^E:1.5e-70^.^.`XP_021923960.1^XP_021923960.1^Q:3-170,H:448-612^46.2%ID^E:4e-39^.^.`XP_023722671.1^XP_023722671.1^Q:3-170,H:445-609^46.7%ID^E:5.3e-39^.^.`XP_025091877.1^XP_025091877.1^Q:1-170,H:355-521^45.6%ID^E:4.6e-35^.^.	PF01222.17^ERG4_ERG24^Ergosterol biosynthesis ERG4/ERG24 family^3-170^E:7.3e-37`PF06966.12^DUF1295^Protein of unknown function (DUF1295)^33-160^E:3.7e-09	ENOG410XP67^)-reductase	.	GO:0030176^cellular_component^integral component of endoplasmic reticulum membrane`GO:0005637^cellular_component^nuclear inner membrane`GO:0050613^molecular_function^delta14-sterol reductase activity`GO:0050661^molecular_function^NADP binding`GO:0016627^molecular_function^oxidoreductase activity, acting on the CH-CH group of donors`GO:0006695^biological_process^cholesterol biosynthetic process`GO…	GO:0030176^cellular_component^integral component of endoplasmic reticulum membrane`GO:0005637^cellular_component^nuclear inner membrane`GO:0050613^molecular_function^delta14-sterol reductase activity`GO:0050661^molecular_function^NADP binding`GO:0016627^molecular_function^oxidoreductase activity, acting on the CH-CH group of donors`GO:0006695^biological_process^cholesterol biosynthetic process`GO…	GO:0016020^cellular_component^membrane
Cluster-22844.0	-1.7416	-1.04824	-2.80554	0.00921542	0.0399563	-2.91466	midnightblue	contig143398.1	.	.	XP_023319664.1^XP_023319664.1^Q:88-1197,H:60-447^45%ID^E:1.3e-51^.^.`XP_023319665.1^XP_023319665.1^Q:88-1197,H:60-416^47.1%ID^E:6.3e-51^.^.`XP_023319666.1^XP_023319666.1^Q:781-1197,H:195-337^57.3%ID^E:2.1e-38^.^.`XP_023330250.1^XP_023330250.1^Q:817-1188,H:203-315^31.5%ID^E:7.8e-09^.^.	XP_023319664.1^XP_023319664.1^Q:30-399,H:60-447^45%ID^E:1.3e-51^.^.`XP_023319665.1^XP_023319665.1^Q:30-399,H:60-416^47.1%ID^E:6.3e-51^.^.`XP_023319666.1^XP_023319666.1^Q:261-399,H:195-337^57.3%ID^E:2.1e-38^.^.`XP_023330250.1^XP_023330250.1^Q:273-396,H:203-315^31.5%ID^E:7.8e-09^.^.	PF14295.6^PAN_4^PAN domain^51-83^E:0.0084	.	.	.	.	.
Cluster-14873.63656	-1.74145	2.08644	-5.64344	5.49e-06	0.000141452	3.83848	yellow	contig185550.1	ECH2M_ARATH^ECH2M_ARATH^Q:130-909,H:43-301^45.385%ID^E:1.1e-65^RecName: Full=Probable enoyl-CoA hydratase 2, mitochondrial {ECO:0000305}	ECH2M_ARATH^ECH2M_ARATH^Q:29-288,H:43-301^45.385%ID^E:1.62e-79^RecName: Full=Probable enoyl-CoA hydratase 2, mitochondrial {ECO:0000305}	ORX59809.1^ORX59809.1^Q:127-906,H:30-288^48.8%ID^E:7.2e-61^.^.`KXN71107.1^KXN71107.1^Q:136-909,H:42-298^50.8%ID^E:9.5e-61^.^.`XP_024399455.1^XP_024399455.1^Q:124-909,H:144-404^46.9%ID^E:2.8e-60^.^.`XP_024399456.1^XP_024399456.1^Q:124-909,H:73-333^46.9%ID^E:2.8e-60^.^.`GAX96704.1^GAX96704.1^Q:136-909,H:303-559^46.9%ID^E:3e-59^.^.	ORX59809.1^ORX59809.1^Q:28-287,H:30-288^48.8%ID^E:6.3e-61^.^.`KXN71107.1^KXN71107.1^Q:31-288,H:42-298^50.8%ID^E:8.3e-61^.^.`XP_024399455.1^XP_024399455.1^Q:27-288,H:144-404^46.9%ID^E:1.8e-60^.^.`XP_024399456.1^XP_024399456.1^Q:27-288,H:73-333^46.9%ID^E:1.8e-60^.^.`GAX96704.1^GAX96704.1^Q:31-288,H:303-559^46.9%ID^E:2e-59^.^.	PF00378.20^ECH_1^Enoyl-CoA hydratase/isomerase^53-302^E:2.7e-57`PF16113.5^ECH_2^Enoyl-CoA hydratase/isomerase^57-229^E:2.7e-30	COG1024^Enoyl-CoA hydratase	KEGG:ath:AT4G16800`KO:K05607	GO:0005829^cellular_component^cytosol`GO:0005739^cellular_component^mitochondrion`GO:0004300^molecular_function^enoyl-CoA hydratase activity`GO:0004490^molecular_function^methylglutaconyl-CoA hydratase activity`GO:0008233^molecular_function^peptidase activity`GO:0009083^biological_process^branched-chain amino acid catabolic process`GO:0006635^biological_process^fatty acid beta-oxidation	GO:0005829^cellular_component^cytosol`GO:0005739^cellular_component^mitochondrion`GO:0004300^molecular_function^enoyl-CoA hydratase activity`GO:0004490^molecular_function^methylglutaconyl-CoA hydratase activity`GO:0008233^molecular_function^peptidase activity`GO:0009083^biological_process^branched-chain amino acid catabolic process`GO:0006635^biological_process^fatty acid beta-oxidation	GO:0003824^molecular_function^catalytic activity`GO:0003860^molecular_function^3-hydroxyisobutyryl-CoA hydrolase activity
Cluster-14873.36512	-1.74115	-1.47803	-3.75155	0.000853613	0.00617414	-0.687665	yellow	contig358901.1	.	.	.	.	.	.	.	.	.	.
Cluster-14873.29202	-1.73864	-0.428693	-2.78079	0.00977594	0.0418353	-3.03914	blue	contig88400.1	CML12_ARATH^CML12_ARATH^Q:711-1487,H:51-290^24.82%ID^E:1.78e-07^RecName: Full=Calmodulin-like protein 12	CML12_ARATH^CML12_ARATH^Q:237-495,H:51-290^24.82%ID^E:9.89e-10^RecName: Full=Calmodulin-like protein 12	.	.	PF13202.6^EF-hand_5^EF hand^240-257^E:0.031	COG5126^Calcium-binding protein	KEGG:ath:AT2G41100`KO:K13448	GO:0005829^cellular_component^cytosol`GO:0009506^cellular_component^plasmodesma`GO:0005774^cellular_component^vacuolar membrane`GO:0005509^molecular_function^calcium ion binding`GO:0071456^biological_process^cellular response to hypoxia`GO:0009646^biological_process^response to absence of light`GO:0009612^biological_process^response to mechanical stimulus`GO:0009652^biological_process^thigmotropi…	GO:0005829^cellular_component^cytosol`GO:0009506^cellular_component^plasmodesma`GO:0005774^cellular_component^vacuolar membrane`GO:0005509^molecular_function^calcium ion binding`GO:0071456^biological_process^cellular response to hypoxia`GO:0009646^biological_process^response to absence of light`GO:0009612^biological_process^response to mechanical stimulus`GO:0009652^biological_process^thigmotropi…	GO:0005509^molecular_function^calcium ion binding
Cluster-14873.6289	-1.73731	1.07393	-3.77638	0.000800002	0.00586425	-0.864717	pink	contig39925.2	XPP2_PIG^XPP2_PIG^Q:134-2125,H:10-644^40.149%ID^E:1.7e-143^RecName: Full=Xaa-Pro aminopeptidase 2	XPP2_PIG^XPP2_PIG^Q:45-732,H:10-664^39.769%ID^E:1.1e-147^RecName: Full=Xaa-Pro aminopeptidase 2	XP_027231947.1^XP_027231947.1^Q:197-2128,H:1-642^47.2%ID^E:5.5e-168^.^.`XP_023223653.1^XP_023223653.1^Q:290-2137,H:62-671^48.6%ID^E:2.1e-167^.^.`XP_023223656.1^XP_023223656.1^Q:275-2134,H:29-642^46.3%ID^E:9.1e-163^.^.`XP_023223655.1^XP_023223655.1^Q:275-2134,H:54-667^46.3%ID^E:9.1e-163^.^.`XP_023223654.1^XP_023223654.1^Q:275-2134,H:56-669^46.3%ID^E:9.1e-163^.^.	XP_027231947.1^XP_027231947.1^Q:66-709,H:1-642^47.2%ID^E:5.3e-168^.^.`XP_023223653.1^XP_023223653.1^Q:97-712,H:62-671^48.6%ID^E:2e-167^.^.`XP_023223656.1^XP_023223656.1^Q:92-711,H:29-642^46.3%ID^E:8.8e-163^.^.`XP_023223655.1^XP_023223655.1^Q:92-711,H:54-667^46.3%ID^E:8.8e-163^.^.`XP_023223654.1^XP_023223654.1^Q:92-711,H:56-669^46.3%ID^E:8.8e-163^.^.	PF01321.18^Creatinase_N^Creatinase/Prolidase N-terminal domain^101-236^E:7.6e-14`PF16189.5^Creatinase_N_2^Creatinase/Prolidase N-terminal domain^249-416^E:4.4e-38`PF00557.24^Peptidase_M24^Metallopeptidase family M24^419-633^E:2e-34`PF16188.5^Peptidase_M24_C^C-terminal region of peptidase_M24^648-709^E:2.2e-16	COG0006^peptidase M24	KEGG:ssc:445538`KO:K14208	GO:0031225^cellular_component^anchored component of membrane`GO:0005737^cellular_component^cytoplasm`GO:0005886^cellular_component^plasma membrane`GO:0046872^molecular_function^metal ion binding`GO:0070006^molecular_function^metalloaminopeptidase activity	GO:0031225^cellular_component^anchored component of membrane`GO:0005737^cellular_component^cytoplasm`GO:0005886^cellular_component^plasma membrane`GO:0046872^molecular_function^metal ion binding`GO:0070006^molecular_function^metalloaminopeptidase activity	GO:0016787^molecular_function^hydrolase activity
Cluster-14873.58681	-1.73618	1.61072	-3.82481	0.000704733	0.00528604	-0.826772	midnightblue	contig121406.1	HEXI2_HUMAN^HEXI2_HUMAN^Q:375-1094,H:56-282^29.2%ID^E:9.86e-12^RecName: Full=Protein HEXIM2	HEXI2_HUMAN^HEXI2_HUMAN^Q:13-252,H:56-282^29.2%ID^E:1e-17^RecName: Full=Protein HEXIM2	XP_023324284.1^XP_023324284.1^Q:510-1199,H:68-333^33.8%ID^E:6.2e-23^.^.`XP_023702380.1^XP_023702380.1^Q:501-1109,H:62-285^35%ID^E:4.6e-18^.^.`XP_013793151.1^XP_013793151.1^Q:510-1112,H:77-284^33.8%ID^E:6.6e-17^.^.`XP_002408010.1^XP_002408010.1^Q:405-1100,H:36-272^31.9%ID^E:3.6e-15^.^.`PSN56772.1^PSN56772.1^Q:498-1088,H:60-269^31.3%ID^E:4.8e-15^.^.	XP_023324284.1^XP_023324284.1^Q:58-287,H:68-333^33.8%ID^E:6.8e-23^.^.`XP_023702380.1^XP_023702380.1^Q:55-257,H:62-285^35%ID^E:3e-18^.^.`XP_013793151.1^XP_013793151.1^Q:58-258,H:77-284^33.8%ID^E:4.3e-17^.^.`XP_002408010.1^XP_002408010.1^Q:23-254,H:36-272^31.9%ID^E:2.4e-15^.^.`PSN56772.1^PSN56772.1^Q:54-250,H:60-269^31.3%ID^E:3.1e-15^.^.	PF15313.6^HEXIM^Hexamethylene bis-acetamide-inducible protein^70-196^E:1.9e-25	ENOG4111K9Z^Hexamethylene bis-acetamide inducible	KEGG:hsa:124790`KO:K15189	GO:0005737^cellular_component^cytoplasm`GO:0005829^cellular_component^cytosol`GO:0016607^cellular_component^nuclear speck`GO:0005654^cellular_component^nucleoplasm`GO:0005634^cellular_component^nucleus`GO:0097322^molecular_function^7SK snRNA binding`GO:0004861^molecular_function^cyclin-dependent protein serine/threonine kinase inhibitor activity`GO:0042802^molecular_function^identical protein bin…	GO:0005737^cellular_component^cytoplasm`GO:0005829^cellular_component^cytosol`GO:0016607^cellular_component^nuclear speck`GO:0005654^cellular_component^nucleoplasm`GO:0005634^cellular_component^nucleus`GO:0097322^molecular_function^7SK snRNA binding`GO:0004861^molecular_function^cyclin-dependent protein serine/threonine kinase inhibitor activity`GO:0042802^molecular_function^identical protein bin…	GO:0004861^molecular_function^cyclin-dependent protein serine/threonine kinase inhibitor activity`GO:0017069^molecular_function^snRNA binding`GO:0000122^biological_process^negative regulation of transcription by RNA polymerase II`GO:0005634^cellular_component^nucleus`GO:0005737^cellular_component^cytoplasm
Cluster-14873.44430	-1.73527	2.59458	-7.36527	6.48e-08	6.56e-06	8.18389	turquoise	contig201483.1	MTPN_CHICK^MTPN_CHICK^Q:106-309,H:13-79^38.235%ID^E:6.14e-06^RecName: Full=Myotrophin	.	XP_023323276.1^XP_023323276.1^Q:73-309,H:1-79^64.6%ID^E:4.6e-17^.^.	.	.	ENOG4111U90^Myotrophin	KEGG:gga:395702	GO:0030424^cellular_component^axon`GO:0005737^cellular_component^cytoplasm`GO:0005829^cellular_component^cytosol`GO:0008290^cellular_component^F-actin capping protein complex`GO:0005634^cellular_component^nucleus`GO:0048471^cellular_component^perinuclear region of cytoplasm`GO:0010613^biological_process^positive regulation of cardiac muscle hypertrophy`GO:0030307^biological_process^positive regul…	.	.
Cluster-14873.46610	-1.71269	0.627099	-2.75195	0.0104696	0.0441295	-3.22114	yellow	contig378987.1	.	.	.	.	.	.	.	.	.	.
Cluster-14873.24744	-1.71057	2.65214	-4.97371	3.29e-05	0.00050658	1.97044	tan	contig263689.1	MLC1_DROVI^MLC1_DROVI^Q:57-497,H:4-149^42.177%ID^E:2.7e-35^RecName: Full=Myosin light chain alkali	MLC1_DROVI^MLC1_DROVI^Q:6-152,H:4-149^42.177%ID^E:1.54e-36^RecName: Full=Myosin light chain alkali	XP_023341480.1^XP_023341480.1^Q:42-506,H:1-155^83.9%ID^E:1.2e-70^.^.`AGT28472.1^AGT28472.1^Q:42-506,H:1-155^81.3%ID^E:5.2e-69^.^.`ACO13186.1^ACO13186.1^Q:54-497,H:12-159^66.2%ID^E:1.5e-52^.^.`ACO15084.1^ACO15084.1^Q:54-497,H:12-159^64.9%ID^E:1.3e-51^.^.`XP_023341478.1^XP_023341478.1^Q:57-497,H:5-151^54.4%ID^E:2.1e-38^.^.	XP_023341480.1^XP_023341480.1^Q:1-155,H:1-155^83.9%ID^E:1.1e-70^.^.`AGT28472.1^AGT28472.1^Q:1-155,H:1-155^81.3%ID^E:4.4e-69^.^.`ACO13186.1^ACO13186.1^Q:5-152,H:12-159^66.2%ID^E:9.9e-53^.^.`ACO15084.1^ACO15084.1^Q:5-152,H:12-159^64.9%ID^E:8.4e-52^.^.`XP_023341478.1^XP_023341478.1^Q:6-152,H:5-151^54.4%ID^E:1.4e-38^.^.	PF13202.6^EF-hand_5^EF hand^17-31^E:0.013	ENOG4111WV2^myosin alkali light chain 1	KEGG:dvi:Dvir_GJ10688	GO:0005859^cellular_component^muscle myosin complex`GO:0005509^molecular_function^calcium ion binding`GO:0007498^biological_process^mesoderm development	GO:0005859^cellular_component^muscle myosin complex`GO:0005509^molecular_function^calcium ion binding`GO:0007498^biological_process^mesoderm development	GO:0005509^molecular_function^calcium ion binding
Cluster-14873.41746	-1.70195	0.729221	-3.20476	0.00346548	0.0186575	-2.23053	lightyellow	contig149782.1	RD23B_BOVIN^RD23B_BOVIN^Q:58-312,H:1-89^34.831%ID^E:1.35e-10^RecName: Full=UV excision repair protein RAD23 homolog B	RD23B_BOVIN^RD23B_BOVIN^Q:20-104,H:1-89^34.831%ID^E:4.18e-11^RecName: Full=UV excision repair protein RAD23 homolog B	XP_012724453.1^XP_012724453.1^Q:58-300,H:1-85^40%ID^E:1.2e-09^.^.`XP_015254370.1^XP_015254370.1^Q:58-276,H:1-77^42.9%ID^E:1.3e-08^.^.`XP_023136921.1^XP_023136921.1^Q:58-294,H:1-84^42.9%ID^E:1.7e-08^.^.`XP_023136922.1^XP_023136922.1^Q:58-294,H:1-84^42.9%ID^E:1.7e-08^.^.`XP_015755632.1^XP_015755632.1^Q:58-300,H:1-87^44.8%ID^E:2.2e-08^.^.	XP_012724453.1^XP_012724453.1^Q:20-100,H:1-85^40%ID^E:8.1e-10^.^.`XP_015254370.1^XP_015254370.1^Q:20-92,H:1-77^42.9%ID^E:9e-09^.^.`XP_023136921.1^XP_023136921.1^Q:20-98,H:1-84^42.9%ID^E:1.2e-08^.^.`XP_023136922.1^XP_023136922.1^Q:20-98,H:1-84^42.9%ID^E:1.2e-08^.^.`XP_015755632.1^XP_015755632.1^Q:20-100,H:1-87^44.8%ID^E:1.5e-08^.^.	PF00240.23^ubiquitin^Ubiquitin family^22-89^E:1.2e-13	COG5272^ubiquitin	KEGG:bta:530189`KO:K10839	GO:0005829^cellular_component^cytosol`GO:0005654^cellular_component^nucleoplasm`GO:0000502^cellular_component^proteasome complex`GO:0071942^cellular_component^XPC complex`GO:0003684^molecular_function^damaged DNA binding`GO:0031593^molecular_function^polyubiquitin modification-dependent protein binding`GO:0070628^molecular_function^proteasome binding`GO:0043130^molecular_function^ubiquitin bindin…	GO:0005829^cellular_component^cytosol`GO:0005654^cellular_component^nucleoplasm`GO:0000502^cellular_component^proteasome complex`GO:0071942^cellular_component^XPC complex`GO:0003684^molecular_function^damaged DNA binding`GO:0031593^molecular_function^polyubiquitin modification-dependent protein binding`GO:0070628^molecular_function^proteasome binding`GO:0043130^molecular_function^ubiquitin bindin…	GO:0005515^molecular_function^protein binding
Cluster-14219.0	-1.70177	0.559606	-4.04838	0.000390993	0.00330377	-0.118209	pink	contig217432.1	T38B1_CAEEL^T38B1_CAEEL^Q:70-729,H:30-257^39.474%ID^E:2.38e-52^RecName: Full=Trimeric intracellular cation channel type 1B.1 {ECO:0000305}	T38B1_CAEEL^T38B1_CAEEL^Q:24-243,H:30-257^39.474%ID^E:5.21e-53^RecName: Full=Trimeric intracellular cation channel type 1B.1 {ECO:0000305}	XP_023343706.1^XP_023343706.1^Q:13-474,H:20-173^64.9%ID^E:1.2e-56^.^.`ACO10309.1^ACO10309.1^Q:16-729,H:1-239^46.9%ID^E:9.1e-52^.^.`ACO12100.1^ACO12100.1^Q:16-681,H:1-222^47.3%ID^E:1.7e-50^.^.`XP_023343708.1^XP_023343708.1^Q:13-384,H:20-143^62.1%ID^E:6.5e-42^.^.`XP_014276516.1^XP_014276516.1^Q:70-729,H:22-249^41.2%ID^E:1.2e-40^.^.	XP_023343706.1^XP_023343706.1^Q:5-158,H:20-173^64.9%ID^E:1.1e-56^.^.`ACO10309.1^ACO10309.1^Q:6-243,H:1-239^46.9%ID^E:1.1e-51^.^.`ACO12100.1^ACO12100.1^Q:6-227,H:1-222^47.3%ID^E:1.5e-50^.^.`XP_023343708.1^XP_023343708.1^Q:5-128,H:20-143^62.1%ID^E:5.8e-42^.^.`XP_014276516.1^XP_014276516.1^Q:24-243,H:22-249^41.2%ID^E:1.1e-40^.^.	PF05197.13^TRIC^TRIC channel^46-209^E:1.3e-50	ENOG410XQ0P^Transmembrane protein 38B	KEGG:cel:CELE_Y57A10A.10	GO:0005789^cellular_component^endoplasmic reticulum membrane`GO:0016021^cellular_component^integral component of membrane`GO:0005267^molecular_function^potassium channel activity	GO:0005789^cellular_component^endoplasmic reticulum membrane`GO:0016021^cellular_component^integral component of membrane`GO:0005267^molecular_function^potassium channel activity	GO:0005261^molecular_function^cation channel activity`GO:0015672^biological_process^monovalent inorganic cation transport`GO:0016020^cellular_component^membrane
Cluster-14873.26490	-1.70107	2.13428	-5.2525	1.56e-05	0.000296137	2.80209	midnightblue	contig10170.1	.	.	XP_023323032.1^XP_023323032.1^Q:32-259,H:1-72^50.6%ID^E:4.3e-11^.^.`XP_023323031.1^XP_023323031.1^Q:32-259,H:1-72^50.6%ID^E:4.3e-11^.^.`XP_023323034.1^XP_023323034.1^Q:32-259,H:1-72^50.6%ID^E:4.3e-11^.^.`XP_023323033.1^XP_023323033.1^Q:32-259,H:1-72^50.6%ID^E:4.3e-11^.^.`XP_023348120.1^XP_023348120.1^Q:298-618,H:6-112^39.3%ID^E:2.4e-09^.^.	.	.	.	.	.	.	.
Cluster-14873.37822	-1.69913	4.47538	-3.25118	0.00308431	0.0170222	-2.86908	grey	contig211393.1	TMM70_DROME^TMM70_DROME^Q:252-779,H:54-236^44.324%ID^E:2.42e-38^RecName: Full=Transmembrane protein 70 homolog, mitochondrial	TMM70_DROME^TMM70_DROME^Q:84-259,H:54-236^44.324%ID^E:2.55e-41^RecName: Full=Transmembrane protein 70 homolog, mitochondrial	XP_023327733.1^XP_023327733.1^Q:183-782,H:29-229^70.1%ID^E:1.1e-71^.^.`XP_027212634.1^XP_027212634.1^Q:285-752,H:85-241^52.9%ID^E:1.3e-37^.^.`XP_026479991.1^XP_026479991.1^Q:168-779,H:10-213^42.2%ID^E:7.2e-36^.^.`RXG73977.1^RXG73977.1^Q:264-725,H:99-264^51.2%ID^E:8e-35^.^.`XP_017775131.1^XP_017775131.1^Q:234-722,H:30-195^51.5%ID^E:4e-34^.^.	XP_023327733.1^XP_023327733.1^Q:61-260,H:29-229^70.1%ID^E:3.6e-71^.^.`XP_027212634.1^XP_027212634.1^Q:95-250,H:85-241^52.9%ID^E:1.2e-37^.^.`XP_026479991.1^XP_026479991.1^Q:56-259,H:10-213^42.2%ID^E:1.9e-35^.^.`RXG73977.1^RXG73977.1^Q:88-241,H:99-264^51.2%ID^E:7.1e-35^.^.`XP_017775131.1^XP_017775131.1^Q:78-240,H:30-195^51.5%ID^E:3.5e-34^.^.	PF06979.12^TMEM70^Assembly, mitochondrial proton-transport ATP synth complex^109-237^E:2.3e-43	ENOG4111HEE^transmembrane protein 70	KEGG:dme:Dmel_CG7506`KO:K17966	GO:0032592^cellular_component^integral component of mitochondrial membrane`GO:0033615^biological_process^mitochondrial proton-transporting ATP synthase complex assembly	GO:0032592^cellular_component^integral component of mitochondrial membrane`GO:0033615^biological_process^mitochondrial proton-transporting ATP synthase complex assembly	.
Cluster-14873.23865	-1.69893	5.24564	-3.21351	0.00339799	0.0183769	-3.15685	yellow	contig178681.1	H1D_STRPU^H1D_STRPU^Q:309-539,H:32-105^46.154%ID^E:9.75e-12^RecName: Full=Histone H1-delta	H5_CHICK^H5_CHICK^Q:69-157,H:25-115^40%ID^E:3.31e-11^RecName: Full=Histone H5	XP_023341483.1^XP_023341483.1^Q:282-566,H:19-116^51.5%ID^E:3.8e-12^.^.`XP_023328254.1^XP_023328254.1^Q:282-566,H:17-114^50.5%ID^E:8.4e-12^.^.`XP_027229409.1^XP_027229409.1^Q:282-563,H:19-110^50.5%ID^E:1.4e-11^.^.`XP_012941360.1^XP_012941360.1^Q:282-581,H:17-115^50%ID^E:5.4e-11^.^.`XP_023328246.1^XP_023328246.1^Q:282-566,H:18-114^48%ID^E:5.4e-11^.^.	XP_023341483.1^XP_023341483.1^Q:60-154,H:19-116^51.5%ID^E:3e-12^.^.`XP_023328254.1^XP_023328254.1^Q:60-154,H:17-114^50.5%ID^E:6.7e-12^.^.`XP_027229409.1^XP_027229409.1^Q:60-153,H:19-110^50.5%ID^E:1.1e-11^.^.`XP_012941360.1^XP_012941360.1^Q:60-159,H:17-115^50%ID^E:4.3e-11^.^.`XP_023328246.1^XP_023328246.1^Q:60-154,H:18-114^48%ID^E:4.3e-11^.^.	PF00538.19^Linker_histone^linker histone H1 and H5 family^70-143^E:1e-18	ENOG4112541^Histone cluster 1	KEGG:gga:693250`KO:K11275	GO:0000786^cellular_component^nucleosome`GO:0005634^cellular_component^nucleus`GO:0003690^molecular_function^double-stranded DNA binding`GO:0031492^molecular_function^nucleosomal DNA binding`GO:0030261^biological_process^chromosome condensation`GO:0031936^biological_process^negative regulation of chromatin silencing`GO:0045910^biological_process^negative regulation of DNA recombination`GO:0006334…	GO:0000786^cellular_component^nucleosome`GO:0005634^cellular_component^nucleus`GO:0003690^molecular_function^double-stranded DNA binding`GO:0031492^molecular_function^nucleosomal DNA binding`GO:0006325^biological_process^chromatin organization`GO:0030261^biological_process^chromosome condensation`GO:0031936^biological_process^negative regulation of chromatin silencing`GO:0045910^biological_proces…	GO:0003677^molecular_function^DNA binding`GO:0006334^biological_process^nucleosome assembly`GO:0000786^cellular_component^nucleosome`GO:0005634^cellular_component^nucleus
Cluster-14796.0	-1.69885	-1.97149	-3.16317	0.00384515	0.0202132	-2.05488	blue	contig203477.1	.	.	.	.	.	.	.	.	.	.
Cluster-21921.0	-1.69841	1.38496	-3.58389	0.0013196	0.00865233	-1.41397	green	contig186935.1	.	.	XP_002608328.1^XP_002608328.1^Q:56-838,H:27-282^36.1%ID^E:5.4e-40^.^.`XP_013080143.1^XP_013080143.1^Q:26-820,H:21-275^34.7%ID^E:9.1e-40^.^.`XP_012944492.1^XP_012944492.1^Q:56-838,H:26-279^34.1%ID^E:1.7e-38^.^.`RUS82736.1^RUS82736.1^Q:11-838,H:9-278^32.4%ID^E:1.5e-37^.^.`XP_005091074.2^XP_005091074.2^Q:20-838,H:13-273^34.1%ID^E:1.5e-37^.^.	XP_002608328.1^XP_002608328.1^Q:19-279,H:27-282^36.1%ID^E:4.6e-40^.^.`XP_013080143.1^XP_013080143.1^Q:9-273,H:21-275^34.7%ID^E:7.8e-40^.^.`XP_012944492.1^XP_012944492.1^Q:19-279,H:26-279^34.1%ID^E:1.5e-38^.^.`RUS82736.1^RUS82736.1^Q:4-279,H:9-278^32.4%ID^E:9.5e-38^.^.`XP_005091074.2^XP_005091074.2^Q:7-279,H:13-273^34.1%ID^E:1.2e-37^.^.	.	.	.	.	.	.
Cluster-14873.48177	-1.69629	-2.26588	-2.86971	0.00790005	0.0354378	-2.70308	blue	contig480463.1	.	.	.	.	.	.	.	.	.	.
Cluster-16527.0	-1.69586	-1.32609	-3.31694	0.00261273	0.0149567	-1.73697	blue	contig108072.1	.	.	XP_005773403.1^XP_005773403.1^Q:216-1412,H:76-484^32%ID^E:1.6e-45^.^.`XP_012565430.1^XP_012565430.1^Q:216-1445,H:6-429^31.7%ID^E:4e-36^.^.`XP_012566456.1^XP_012566456.1^Q:360-1436,H:55-427^31.9%ID^E:7.6e-35^.^.`XP_021967485.1^XP_021967485.1^Q:213-1373,H:5-407^28.6%ID^E:8.4e-34^.^.`OXA62927.1^OXA62927.1^Q:213-1421,H:5-422^27.5%ID^E:2.5e-30^.^.	XP_005773403.1^XP_005773403.1^Q:2-400,H:76-484^32%ID^E:3.1e-45^.^.`XP_012565430.1^XP_012565430.1^Q:2-411,H:6-429^31.7%ID^E:5.9e-36^.^.`XP_012566456.1^XP_012566456.1^Q:50-408,H:55-427^31.9%ID^E:6.5e-35^.^.`XP_021967485.1^XP_021967485.1^Q:1-387,H:5-407^28.6%ID^E:1.2e-33^.^.`OXA62927.1^OXA62927.1^Q:1-403,H:5-422^27.5%ID^E:3.7e-30^.^.	PF04970.13^LRAT^Lecithin retinol acyltransferase^77-130^E:2.4e-05`PF04548.16^AIG1^AIG1 family^200-357^E:1e-06`PF01926.23^MMR_HSR1^50S ribosome-binding GTPase^201-316^E:4.4e-09	.	.	.	.	GO:0005525^molecular_function^GTP binding
Cluster-14873.11719	-1.69195	1.29465	-6.03687	1.94e-06	6.8e-05	4.94647	tan	contig114068.1	.	.	XP_023326013.1^XP_023326013.1^Q:140-1144,H:141-473^46.7%ID^E:1.6e-74^.^.`XP_023331231.1^XP_023331231.1^Q:206-1144,H:72-382^48.2%ID^E:2.1e-69^.^.`XP_023331237.1^XP_023331237.1^Q:161-1144,H:60-384^46.3%ID^E:2.7e-69^.^.`XP_023336816.1^XP_023336816.1^Q:245-1144,H:85-382^50%ID^E:7.8e-69^.^.`XP_023326012.1^XP_023326012.1^Q:215-1144,H:185-494^45%ID^E:1.5e-67^.^.	XP_023326013.1^XP_023326013.1^Q:47-381,H:141-473^46.7%ID^E:1.5e-74^.^.`XP_023331231.1^XP_023331231.1^Q:69-381,H:72-382^48.2%ID^E:1.9e-69^.^.`XP_023331237.1^XP_023331237.1^Q:54-381,H:60-384^46.3%ID^E:2.4e-69^.^.`XP_023336816.1^XP_023336816.1^Q:82-381,H:85-382^50%ID^E:7e-69^.^.`XP_023326012.1^XP_023326012.1^Q:72-381,H:185-494^45%ID^E:1.3e-67^.^.	.	.	.	.	.	.
Cluster-14873.29201	-1.69009	2.33174	-4.3469	0.000176723	0.00177638	0.39367	blue	contig77241.1	CML12_ARATH^CML12_ARATH^Q:714-1349,H:51-249^26.407%ID^E:2.12e-08^RecName: Full=Calmodulin-like protein 12	CML12_ARATH^CML12_ARATH^Q:222-433,H:51-249^26.407%ID^E:1.33e-08^RecName: Full=Calmodulin-like protein 12	XP_022334737.1^XP_022334737.1^Q:684-1349,H:39-276^23.9%ID^E:1.8e-06^.^.	XP_022334737.1^XP_022334737.1^Q:212-433,H:39-276^23.9%ID^E:1.6e-06^.^.	PF13202.6^EF-hand_5^EF hand^225-242^E:0.029	COG5126^Calcium-binding protein	KEGG:ath:AT2G41100`KO:K13448	GO:0005829^cellular_component^cytosol`GO:0009506^cellular_component^plasmodesma`GO:0005774^cellular_component^vacuolar membrane`GO:0005509^molecular_function^calcium ion binding`GO:0071456^biological_process^cellular response to hypoxia`GO:0009646^biological_process^response to absence of light`GO:0009612^biological_process^response to mechanical stimulus`GO:0009652^biological_process^thigmotropi…	GO:0005829^cellular_component^cytosol`GO:0009506^cellular_component^plasmodesma`GO:0005774^cellular_component^vacuolar membrane`GO:0005509^molecular_function^calcium ion binding`GO:0071456^biological_process^cellular response to hypoxia`GO:0009646^biological_process^response to absence of light`GO:0009612^biological_process^response to mechanical stimulus`GO:0009652^biological_process^thigmotropi…	GO:0005509^molecular_function^calcium ion binding
Cluster-14873.19133	-1.68605	3.80862	-2.87181	0.00786028	0.0352917	-3.57651	grey	contig75168.1	.	.	.	.	PF12874.7^zf-met^Zinc-finger of C2H2 type^177-194^E:0.028`PF00096.26^zf-C2H2^Zinc finger, C2H2 type^333-358^E:0.01	.	.	.	.	GO:0003676^molecular_function^nucleic acid binding
Cluster-14831.1	-1.67598	-2.83855	-3.10844	0.00440578	0.0224339	-2.14799	tan	contig442103.1	.	.	.	.	.	.	.	.	.	.
Cluster-14873.8033	-1.67263	1.95705	-5.2295	1.66e-05	0.000310245	2.76393	midnightblue	contig42784.1	SRAC1_BOVIN^SRAC1_BOVIN^Q:593-2182,H:134-648^37.546%ID^E:4.77e-108^RecName: Full=Protein SERAC1	SRAC1_BOVIN^SRAC1_BOVIN^Q:98-627,H:134-648^37.546%ID^E:6.69e-110^RecName: Full=Protein SERAC1	XP_023343627.1^XP_023343627.1^Q:1115-2074,H:1-298^69.1%ID^E:1.4e-131^.^.`XP_022257640.1^XP_022257640.1^Q:584-2140,H:101-647^39.6%ID^E:4.3e-104^.^.`PNF22235.1^PNF22235.1^Q:593-2170,H:102-685^37.5%ID^E:1.6e-103^.^.`XP_002733941.1^XP_002733941.1^Q:515-2197,H:105-645^39%ID^E:1.8e-102^.^.`XP_014425016.1^XP_014425016.1^Q:551-2182,H:119-649^38.7%ID^E:1.8e-102^.^.	XP_023343627.1^XP_023343627.1^Q:272-591,H:1-298^69.1%ID^E:1.2e-131^.^.`XP_022257640.1^XP_022257640.1^Q:95-613,H:101-647^39.6%ID^E:3.5e-104^.^.`PNF22235.1^PNF22235.1^Q:98-623,H:102-685^37.5%ID^E:1.3e-103^.^.`XP_002733941.1^XP_002733941.1^Q:72-632,H:105-645^39%ID^E:1.5e-102^.^.`XP_014425016.1^XP_014425016.1^Q:84-627,H:119-649^38.7%ID^E:1.5e-102^.^.	PF07819.13^PGAP1^PGAP1-like protein^368-528^E:9e-07`PF12697.7^Abhydrolase_6^Alpha/beta hydrolase family^371-482^E:1e-05	ENOG410YIPC^serine active site containing 1	KEGG:bta:519860`KO:K23504	GO:0005783^cellular_component^endoplasmic reticulum`GO:0031012^cellular_component^extracellular matrix`GO:0016021^cellular_component^integral component of membrane`GO:0044233^cellular_component^mitochondria-associated endoplasmic reticulum membrane`GO:0005739^cellular_component^mitochondrion`GO:0030198^biological_process^extracellular matrix organization`GO:0032367^biological_process^intracellula…	GO:0005783^cellular_component^endoplasmic reticulum`GO:0031012^cellular_component^extracellular matrix`GO:0016021^cellular_component^integral component of membrane`GO:0044233^cellular_component^mitochondria-associated endoplasmic reticulum membrane`GO:0005739^cellular_component^mitochondrion`GO:0030198^biological_process^extracellular matrix organization`GO:0032367^biological_process^intracellula…	GO:0016788^molecular_function^hydrolase activity, acting on ester bonds
Cluster-14873.39310	-1.67218	1.97853	-3.31098	0.00265242	0.0151239	-2.16473	blue	contig12177.1	PLSP_PINMG^PLSP_PINMG^Q:971-2665,H:160-733^32.859%ID^E:3.94e-66^RecName: Full=Peroxidase-like protein	PLSP_PINMG^PLSP_PINMG^Q:94-658,H:160-733^33.593%ID^E:6.06e-74^RecName: Full=Peroxidase-like protein	XP_023338407.1^XP_023338407.1^Q:971-2701,H:34-605^35.9%ID^E:8e-92^.^.`XP_023338409.1^XP_023338409.1^Q:971-2656,H:34-590^36.6%ID^E:4e-91^.^.`XP_023338412.1^XP_023338412.1^Q:971-2656,H:34-590^36.6%ID^E:4e-91^.^.`ODM97104.1^ODM97104.1^Q:968-2662,H:169-724^35.8%ID^E:1.2e-84^.^.`ODN03143.1^ODN03143.1^Q:743-2677,H:32-661^34.7%ID^E:6.1e-84^.^.	XP_023338407.1^XP_023338407.1^Q:94-670,H:34-605^35.9%ID^E:5e-92^.^.`XP_023338409.1^XP_023338409.1^Q:94-655,H:34-590^36.6%ID^E:2.5e-91^.^.`XP_023338412.1^XP_023338412.1^Q:94-655,H:34-590^36.6%ID^E:2.5e-91^.^.`ODM97104.1^ODM97104.1^Q:93-657,H:169-724^35.8%ID^E:7.8e-85^.^.`ODN03143.1^ODN03143.1^Q:18-662,H:32-661^34.7%ID^E:3.9e-84^.^.	PF03098.15^An_peroxidase^Animal haem peroxidase^104-643^E:2.7e-133	.	.	GO:0005576^cellular_component^extracellular region`GO:0020037^molecular_function^heme binding`GO:0004601^molecular_function^peroxidase activity`GO:0006979^biological_process^response to oxidative stress	GO:0005576^cellular_component^extracellular region`GO:0020037^molecular_function^heme binding`GO:0004601^molecular_function^peroxidase activity`GO:0006979^biological_process^response to oxidative stress	.
Cluster-19101.1	-1.67123	-1.78881	-3.1398	0.00407566	0.0211326	-2.11879	tan	contig401316.1	.	.	.	.	.	.	.	.	.	.
Cluster-14873.53194	-1.6682	0.43045	-3.96267	0.000490394	0.0039703	-0.340336	midnightblue	contig172866.1	PIM2_HUMAN^PIM2_HUMAN^Q:156-932,H:28-292^47.191%ID^E:7.31e-72^RecName: Full=Serine/threonine-protein kinase pim-2	PIM2_MOUSE^PIM2_MOUSE^Q:5-286,H:61-351^44.027%ID^E:8.58e-74^RecName: Full=Serine/threonine-protein kinase pim-2	XP_023330694.1^XP_023330694.1^Q:75-914,H:1-279^55.9%ID^E:4.8e-87^.^.`XP_023330693.1^XP_023330693.1^Q:150-917,H:37-293^56.8%ID^E:1.2e-82^.^.`XP_023349196.1^XP_023349196.1^Q:156-947,H:9-274^48.1%ID^E:2.2e-63^.^.`EYC10399.1^EYC10399.1^Q:120-956,H:15-296^46.5%ID^E:3.7e-63^.^.`EYC10400.1^EYC10400.1^Q:120-956,H:13-294^46.5%ID^E:3.7e-63^.^.	XP_023330694.1^XP_023330694.1^Q:1-280,H:1-279^55.9%ID^E:9.4e-87^.^.`XP_023330693.1^XP_023330693.1^Q:26-281,H:37-293^56.8%ID^E:1.1e-82^.^.`XP_023349196.1^XP_023349196.1^Q:28-291,H:9-274^48.1%ID^E:2.5e-63^.^.`XP_015782341.1^XP_015782341.1^Q:28-280,H:8-263^47.7%ID^E:3.2e-63^.^.`EYC10399.1^EYC10399.1^Q:16-294,H:15-296^46.5%ID^E:4.2e-63^.^.	PF00069.25^Pkinase^Protein kinase domain^33-280^E:4.8e-54`PF07714.17^Pkinase_Tyr^Protein tyrosine kinase^33-276^E:1.1e-19`PF14531.6^Kinase-like^Kinase-like^91-268^E:1.2e-12	COG0515^Serine Threonine protein kinase	KEGG:mmu:18715`KO:K08806	GO:0005737^cellular_component^cytoplasm`GO:0005524^molecular_function^ATP binding`GO:0004674^molecular_function^protein serine/threonine kinase activity`GO:0008637^biological_process^apoptotic mitochondrial changes`GO:0000082^biological_process^G1/S transition of mitotic cell cycle`GO:0043066^biological_process^negative regulation of apoptotic process`GO:0008285^biological_process^negative regula…	GO:0005737^cellular_component^cytoplasm`GO:0005524^molecular_function^ATP binding`GO:0004672^molecular_function^protein kinase activity`GO:0004674^molecular_function^protein serine/threonine kinase activity`GO:0008637^biological_process^apoptotic mitochondrial changes`GO:0000082^biological_process^G1/S transition of mitotic cell cycle`GO:0043066^biological_process^negative regulation of apoptotic…	GO:0004672^molecular_function^protein kinase activity`GO:0005524^molecular_function^ATP binding`GO:0006468^biological_process^protein phosphorylation
Cluster-23160.2	-1.66745	-1.46722	-3.46146	0.00180825	0.0111069	-1.39091	midnightblue	contig285130.1	.	.	.	.	.	.	.	.	.	.
Cluster-14873.26569	-1.66572	1.69294	-5.68928	4.86e-06	0.000128756	4.00662	midnightblue	contig101423.1	MKNK2_XENTR^MKNK2_XENTR^Q:254-1240,H:78-403^54.491%ID^E:1.07e-121^RecName: Full=MAP kinase-interacting serine/threonine-protein kinase 2	MKNK2_XENTR^MKNK2_XENTR^Q:54-382,H:78-403^54.491%ID^E:1.35e-123^RecName: Full=MAP kinase-interacting serine/threonine-protein kinase 2	AVN99021.1^AVN99021.1^Q:236-1276,H:38-383^60.1%ID^E:3.4e-118^.^.`XP_027231853.1^XP_027231853.1^Q:236-1321,H:38-395^56.8%ID^E:1.2e-115^.^.`PNF36721.1^PNF36721.1^Q:155-1246,H:43-409^56.3%ID^E:3.5e-115^.^.`XP_023721926.1^XP_023721926.1^Q:227-1246,H:57-399^58.1%ID^E:3.8e-114^.^.`PNF18767.1^PNF18767.1^Q:227-1246,H:78-420^58.1%ID^E:3.8e-114^.^.	AVN99021.1^AVN99021.1^Q:48-394,H:38-383^60.1%ID^E:3.1e-118^.^.`XP_027231853.1^XP_027231853.1^Q:48-409,H:38-395^56.8%ID^E:1.1e-115^.^.`PNF36721.1^PNF36721.1^Q:21-384,H:43-409^56.3%ID^E:3.2e-115^.^.`XP_023721926.1^XP_023721926.1^Q:45-384,H:57-399^58.1%ID^E:3.5e-114^.^.`PNF18767.1^PNF18767.1^Q:45-384,H:78-420^58.1%ID^E:3.5e-114^.^.	PF00069.25^Pkinase^Protein kinase domain^62-346^E:5.1e-65`PF07714.17^Pkinase_Tyr^Protein tyrosine kinase^62-276^E:2.4e-27`PF06293.14^Kdo^Lipopolysaccharide kinase (Kdo/WaaP) family^132-207^E:2.9e-05	ENOG410XQA9^protein kinase activity	KEGG:xtr:780232`KO:K04372	GO:0005737^cellular_component^cytoplasm`GO:0005634^cellular_component^nucleus`GO:0005524^molecular_function^ATP binding`GO:0009931^molecular_function^calcium-dependent protein serine/threonine kinase activity`GO:0005516^molecular_function^calmodulin binding`GO:0046872^molecular_function^metal ion binding`GO:0035556^biological_process^intracellular signal transduction`GO:0018105^biological_process…	GO:0005737^cellular_component^cytoplasm`GO:0005634^cellular_component^nucleus`GO:0005524^molecular_function^ATP binding`GO:0009931^molecular_function^calcium-dependent protein serine/threonine kinase activity`GO:0005516^molecular_function^calmodulin binding`GO:0046872^molecular_function^metal ion binding`GO:0035556^biological_process^intracellular signal transduction`GO:0018105^biological_process…	GO:0004672^molecular_function^protein kinase activity`GO:0005524^molecular_function^ATP binding`GO:0006468^biological_process^protein phosphorylation
[truncated: 11,581 more rows]

## Sheet: GO_upregulated
Term	p.value	ID	Type	Representative
[truncated: 205 more rows]

[truncated: 3 more sheets: GO_downregulated, Counts, Biomarkers]
