# Supplementary material for: Nutritional condition drives spatial variation in physiology of Antarctic lipid‐storing copepods
Source: Ecol Evol. 2024 Sep 2;14(9):e70210. doi: 10.1002/ece3.70210 (PMC11369209; doi:10.1002/ece3.70210)
Supplement: Supplementary file 2 — File S2. [file ECE3-14-e70210-s001.xlsx]

## Sheet: Contents
Title of manuscript :	Nutritional condition drives spatial variation in physiology of Antarctic lipid-storing copepods
Authors	Ann M. Tarrant
	Cory A. Berger
	Deborah K. Steinberg
Overall	This file contains the results of the Calanus propinquus gene expression analyses presented in the manuscript
Sheets: (###.### indicates a station: 200.00, 100.180, 000.100, or -100.000)
DE_###.###	Genes that are differentially expressed at a station relative to the mean expression at all other stations
Up_GO_###.###	Gene ontology terms that are enriched among the genes with higher expression at the station indicated. "Representative" denotes clustering wth the indicated term during Revigo summarization; an entry of "null" indicates retention of the term after clustering.
Down_GO_###.###	Gene ontology terms that are enriched among the genes with lower expression at the station indicated. "Representative" denotes clustering wth the indicated term during Revigo summarization; an entry of "null" indicates retention of the term after clustering.
Counts	Normalized (CPM) expression values for all genes in all samples. Column labels indicate Station number followed by replicate.
Biomarkers	Putative biomarkers of feeding status: Genes with the most significant changes in expression in both the starvation experiment and the field study (DE at station 200.000).
Contacts:	atarrant@whoi.edu, cberger@whoi.edu

## Sheet: DE_200.000
Cluster	logFC	AveExpr	t	P.Value	adj.P.Val	B	Module	transcript_id	sprot_Top_BLASTX_hit	prot_id	prot_coords	sprot_Top_BLASTP_hit	eggnog	Kegg	gene_ontology_BLASTX	gene_ontology_BLASTP
Cluster-10910.1	3.08841	-2.02049	5.69359	4.14071e-05	0.0243047	0.568951	grey	TRINITY_DN44214_c0_g2_i2	.	.	.	.	.	.	.	.
Cluster-11845.0	2.24026	0.490109	5.63218	4.64217e-05	0.0251696	2.22642	turquoise	TRINITY_DN69808_c0_g2_i1	.	.	.	.	.	.	.	.
Cluster-12914.0	1.2168	0.272872	5.01528	0.000150433	0.0477973	1.15897	grey	TRINITY_DN73304_c2_g3_i1	MOT10_MOUSE^MOT10_MOUSE^Q:7-243,H:413-484^49.367%ID^E:9.28e-15^RecName: Full=Monocarboxylate transporter 10;^Eukaryota; Metazoa; Chordata; Craniata; Vertebrata; Euteleostomi; Mammalia; Eutheria; Euarchontoglires; Glires; Rodentia; Myomorpha; Muroidea; Muridae; Murinae; Mus; Mus	.	.	.	ENOG410XRHC^solute carrier family 16, member 10 (aromatic amino acid transporter)	KEGG:mmu:72472`KO:K08187	GO:0016323^cellular_component^basolateral plasma membrane`GO:0030054^cellular_component^cell junction`GO:0016021^cellular_component^integral component of membrane`GO:0005887^cellular_component^integral component of plasma membrane`GO:0043231^cellular_component^intracellular membrane-bounded organelle`GO:0015173^molecular_function^aromatic amino acid transmembrane transporter activity`GO:0008028^m…	.
Cluster-12996.0	2.97957	-0.0572246	5.28891	8.87652e-05	0.0357174	1.5167	black	TRINITY_DN56159_c1_g2_i1	.	.	.	.	.	.	.	.
Cluster-13333.1	3.12335	2.34716	7.90991	9.42643e-07	0.00229218	6.00601	royalblue	TRINITY_DN73919_c1_g1_i1	MTHR_BOVIN^MTHR_BOVIN^Q:289-732,H:44-189^63.514%ID^E:1.64e-58^RecName: Full=Methylenetetrahydrofolate reductase {ECO:0000305};^Eukaryota; Metazoa; Chordata; Craniata; Vertebrata; Euteleostomi; Mammalia; Eutheria; Laurasiatheria; Artiodactyla; Ruminantia; Pecora; Bovidae; Bovinae; Bos	TRINITY_DN73919_c1_g1_i1.p1	106-735[+]	MTHR_BOVIN^MTHR_BOVIN^Q:62-209,H:44-189^63.514%ID^E:1.5e-59^RecName: Full=Methylenetetrahydrofolate reductase {ECO:0000305};^Eukaryota; Metazoa; Chordata; Craniata; Vertebrata; Euteleostomi; Mammalia; Eutheria; Laurasiatheria; Artiodactyla; Ruminantia; Pecora; Bovidae; Bovinae; Bos	COG0685^Methylenetetrahydrofolate reductase	KEGG:bta:497032`KO:K00297	GO:0005829^cellular_component^cytosol`GO:0071949^molecular_function^FAD binding`GO:0004489^molecular_function^methylenetetrahydrofolate reductase (NAD(P)H) activity`GO:0009086^biological_process^methionine biosynthetic process`GO:0006730^biological_process^one-carbon metabolic process`GO:0035999^biological_process^tetrahydrofolate interconversion	GO:0005829^cellular_component^cytosol`GO:0071949^molecular_function^FAD binding`GO:0004489^molecular_function^methylenetetrahydrofolate reductase (NAD(P)H) activity`GO:0009086^biological_process^methionine biosynthetic process`GO:0006730^biological_process^one-carbon metabolic process`GO:0035999^biological_process^tetrahydrofolate interconversion
Cluster-13333.2	5.49119	-0.902847	9.06923	1.67603e-07	0.000526263	4.84788	royalblue	TRINITY_DN73919_c1_g1_i3	MTHR_BOVIN^MTHR_BOVIN^Q:274-717,H:44-189^63.514%ID^E:2.37e-58^RecName: Full=Methylenetetrahydrofolate reductase {ECO:0000305};^Eukaryota; Metazoa; Chordata; Craniata; Vertebrata; Euteleostomi; Mammalia; Eutheria; Laurasiatheria; Artiodactyla; Ruminantia; Pecora; Bovidae; Bovinae; Bos	TRINITY_DN73919_c1_g1_i3.p1	91-720[+]	MTHR_BOVIN^MTHR_BOVIN^Q:62-209,H:44-189^63.514%ID^E:2.47e-59^RecName: Full=Methylenetetrahydrofolate reductase {ECO:0000305};^Eukaryota; Metazoa; Chordata; Craniata; Vertebrata; Euteleostomi; Mammalia; Eutheria; Laurasiatheria; Artiodactyla; Ruminantia; Pecora; Bovidae; Bovinae; Bos	COG0685^Methylenetetrahydrofolate reductase	KEGG:bta:497032`KO:K00297	GO:0005829^cellular_component^cytosol`GO:0071949^molecular_function^FAD binding`GO:0004489^molecular_function^methylenetetrahydrofolate reductase (NAD(P)H) activity`GO:0009086^biological_process^methionine biosynthetic process`GO:0006730^biological_process^one-carbon metabolic process`GO:0035999^biological_process^tetrahydrofolate interconversion	GO:0005829^cellular_component^cytosol`GO:0071949^molecular_function^FAD binding`GO:0004489^molecular_function^methylenetetrahydrofolate reductase (NAD(P)H) activity`GO:0009086^biological_process^methionine biosynthetic process`GO:0006730^biological_process^one-carbon metabolic process`GO:0035999^biological_process^tetrahydrofolate interconversion
Cluster-14281.0	0.919391	3.66507	5.41652	6.96316e-05	0.0315994	1.64189	turquoise	TRINITY_DN45427_c0_g1_i1	.	TRINITY_DN45427_c0_g1_i1.p1	3-362[+]	.	.	.	.	.
Cluster-14485.1	1.51111	-0.0193159	4.98313	0.00016015	0.0497013	1.07114	tan	TRINITY_DN69901_c0_g2_i1	.	TRINITY_DN69901_c0_g2_i1.p1	1-516[+]	.	.	.	.	.
Cluster-14500.2	-1.32459	1.27788	-5.38466	7.39677e-05	0.0326308	1.79857	green	TRINITY_DN58019_c0_g1_i5	.	TRINITY_DN58019_c0_g1_i5.p1	3-692[+]	.	.	.	.	.
Cluster-14768.1	1.01061	2.23467	5.21543	0.000102179	0.0373577	1.44975	turquoise	TRINITY_DN61022_c0_g2_i1	.	.	.	.	.	.	.	.
Cluster-14966.0	1.26935	1.30346	6.11156	1.92788e-05	0.014559	3.1043	royalblue	TRINITY_DN69483_c0_g2_i1	.	.	.	.	.	.	.	.
Cluster-16498.0	0.778872	4.53617	5.91664	2.74547e-05	0.0185507	2.43977	turquoise	TRINITY_DN66142_c0_g1_i1	F26L_CHICK^F26L_CHICK^Q:60-563,H:251-420^53.529%ID^E:1.18e-54^RecName: Full=6-phosphofructo-2-kinase/fructose-2,6-bisphosphatase;^Eukaryota; Metazoa; Chordata; Craniata; Vertebrata; Euteleostomi; Archelosauria; Archosauria; Dinosauria; Saurischia; Theropoda; Coelurosauria; Aves; Neognathae; Galloanserae; Galliformes; Phasianidae; Phasianinae; Gallus	TRINITY_DN66142_c0_g1_i1.p1	3-563[+]	F26L_CHICK^F26L_CHICK^Q:4-187,H:235-420^50%ID^E:2.27e-55^RecName: Full=6-phosphofructo-2-kinase/fructose-2,6-bisphosphatase;^Eukaryota; Metazoa; Chordata; Craniata; Vertebrata; Euteleostomi; Archelosauria; Archosauria; Dinosauria; Saurischia; Theropoda; Coelurosauria; Aves; Neognathae; Galloanserae; Galliformes; Phasianidae; Phasianinae; Gallus	.	.	GO:0043540^cellular_component^6-phosphofructo-2-kinase/fructose-2,6-biphosphatase complex`GO:0005829^cellular_component^cytosol`GO:0003873^molecular_function^6-phosphofructo-2-kinase activity`GO:0005524^molecular_function^ATP binding`GO:0004331^molecular_function^fructose-2,6-bisphosphate 2-phosphatase activity`GO:0006003^biological_process^fructose 2,6-bisphosphate metabolic process`GO:0006000^b…	GO:0043540^cellular_component^6-phosphofructo-2-kinase/fructose-2,6-biphosphatase complex`GO:0005829^cellular_component^cytosol`GO:0003873^molecular_function^6-phosphofructo-2-kinase activity`GO:0005524^molecular_function^ATP binding`GO:0004331^molecular_function^fructose-2,6-bisphosphate 2-phosphatase activity`GO:0006003^biological_process^fructose 2,6-bisphosphate metabolic process`GO:0006000^b…
Cluster-16526.2	3.8377	-0.995287	5.4595	6.41946e-05	0.0300583	1.00505	royalblue	TRINITY_DN60894_c1_g1_i5	.	.	.	.	.	.	.	.
Cluster-16609.0	2.14393	-1.24774	5.50229	5.92182e-05	0.0287457	1.25214	royalblue	TRINITY_DN39072_c0_g1_i1	.	TRINITY_DN39072_c0_g1_i1.p1	3-371[+]	.	.	.	.	.
Cluster-16609.2	2.95198	1.99228	15.5039	1.0928e-10	2.91663e-06	14.1626	blue	TRINITY_DN73461_c1_g3_i1	CP2L1_PANAR^CP2L1_PANAR^Q:425-1150,H:106-348^36.8%ID^E:9.87e-45^RecName: Full=Cytochrome P450 2L1;^Eukaryota; Metazoa; Ecdysozoa; Arthropoda; Crustacea; Multicrustacea; Malacostraca; Eumalacostraca; Eucarida; Decapoda; Pleocyemata; Achelata; Palinuroidea; Palinuridae; Panulirus	TRINITY_DN73461_c1_g3_i1.p1	2-1150[+]	CP2J2_HUMAN^CP2J2_HUMAN^Q:142-383,H:125-361^37.959%ID^E:9.88e-45^RecName: Full=Cytochrome P450 2J2;^Eukaryota; Metazoa; Chordata; Craniata; Vertebrata; Euteleostomi; Mammalia; Eutheria; Euarchontoglires; Primates; Haplorrhini; Catarrhini; Hominidae; Homo	COG2124^Cytochrome p450	KEGG:hsa:1573`KO:K07418	GO:0005789^cellular_component^endoplasmic reticulum membrane`GO:0070330^molecular_function^aromatase activity`GO:0020037^molecular_function^heme binding`GO:0005506^molecular_function^iron ion binding	GO:0005737^cellular_component^cytoplasm`GO:0005789^cellular_component^endoplasmic reticulum membrane`GO:0070062^cellular_component^extracellular exosome`GO:0043231^cellular_component^intracellular membrane-bounded organelle`GO:0008405^molecular_function^arachidonic acid 11,12-epoxygenase activity`GO:0008404^molecular_function^arachidonic acid 14,15-epoxygenase activity`GO:0008392^molecular_functi…
Cluster-16609.3	2.80274	0.470957	11.9694	4.12025e-09	2.44372e-05	10.1029	blue	TRINITY_DN73461_c1_g2_i1	CP18A_DROME^CP18A_DROME^Q:4-270,H:432-520^46.067%ID^E:5.63e-20^RecName: Full=Cytochrome P450 18a1;^Eukaryota; Metazoa; Ecdysozoa; Arthropoda; Hexapoda; Insecta; Pterygota; Neoptera; Holometabola; Diptera; Brachycera; Muscomorpha; Ephydroidea; Drosophilidae; Drosophila; Sophophora	.	.	.	COG2124^Cytochrome p450	KEGG:dme:Dmel_CG6816`KO:K14985	GO:0005737^cellular_component^cytoplasm`GO:0005789^cellular_component^endoplasmic reticulum membrane`GO:0016021^cellular_component^integral component of membrane`GO:0043231^cellular_component^intracellular membrane-bounded organelle`GO:0020037^molecular_function^heme binding`GO:0005506^molecular_function^iron ion binding`GO:0016712^molecular_function^oxidoreductase activity, acting on paired dono…	.
Cluster-16636.0	1.18786	1.67272	5.15008	0.00011587	0.0400244	1.37325	turquoise	TRINITY_DN68166_c0_g1_i1	.	TRINITY_DN68166_c0_g1_i1.p1	32-328[+]	GNAO_GEOCY^GNAO_GEOCY^Q:1-97,H:1-95^37.624%ID^E:6.47e-14^RecName: Full=Guanine nucleotide-binding protein G(o) subunit alpha;^Eukaryota; Metazoa; Porifera; Demospongiae; Heteroscleromorpha; Tetractinellida; Astrophorina; Geodiidae; Geodia	.	.	.	GO:0031683^molecular_function^G-protein beta/gamma-subunit complex binding`GO:0005525^molecular_function^GTP binding`GO:0003924^molecular_function^GTPase activity`GO:0046872^molecular_function^metal ion binding`GO:0007186^biological_process^G protein-coupled receptor signaling pathway
Cluster-16949.0	-1.52385	3.42898	-5.14527	0.000116951	0.0400244	1.32544	green	TRINITY_DN40608_c0_g1_i1	CHIT1_HUMAN^CHIT1_HUMAN^Q:333-1475,H:23-386^34.527%ID^E:1.32e-66^RecName: Full=Chitotriosidase-1;^Eukaryota; Metazoa; Chordata; Craniata; Vertebrata; Euteleostomi; Mammalia; Eutheria; Euarchontoglires; Primates; Haplorrhini; Catarrhini; Hominidae; Homo	TRINITY_DN40608_c0_g1_i1.p1	30-1547[+]	CHIT1_HUMAN^CHIT1_HUMAN^Q:102-482,H:23-386^34.527%ID^E:3.5e-67^RecName: Full=Chitotriosidase-1;^Eukaryota; Metazoa; Chordata; Craniata; Vertebrata; Euteleostomi; Mammalia; Eutheria; Euarchontoglires; Primates; Haplorrhini; Catarrhini; Hominidae; Homo	COG3325^chitinase	KEGG:hsa:1118`KO:K01183	GO:0005737^cellular_component^cytoplasm`GO:0005576^cellular_component^extracellular region`GO:0005615^cellular_component^extracellular space`GO:0005764^cellular_component^lysosome`GO:0035580^cellular_component^specific granule lumen`GO:1904724^cellular_component^tertiary granule lumen`GO:0008061^molecular_function^chitin binding`GO:0004568^molecular_function^chitinase activity`GO:0008843^molecula…	GO:0005737^cellular_component^cytoplasm`GO:0005576^cellular_component^extracellular region`GO:0005615^cellular_component^extracellular space`GO:0005764^cellular_component^lysosome`GO:0035580^cellular_component^specific granule lumen`GO:1904724^cellular_component^tertiary granule lumen`GO:0008061^molecular_function^chitin binding`GO:0004568^molecular_function^chitinase activity`GO:0008843^molecula…
Cluster-17282.10953	1.73852	2.75959	5.60159	4.91515e-05	0.026183	2.0745	turquoise	TRINITY_DN71986_c1_g1_i5	.	TRINITY_DN71986_c1_g1_i5.p1	2-2845[+]	.	.	.	.	.
Cluster-17282.11391	0.89197	2.75619	6.8688	5.13009e-06	0.00595303	4.34959	turquoise	TRINITY_DN66874_c1_g1_i5	HPDL_HUMAN^HPDL_HUMAN^Q:110-1255,H:10-370^33.077%ID^E:4.37e-48^RecName: Full=4-hydroxyphenylpyruvate dioxygenase-like protein;^Eukaryota; Metazoa; Chordata; Craniata; Vertebrata; Euteleostomi; Mammalia; Eutheria; Euarchontoglires; Primates; Haplorrhini; Catarrhini; Hominidae; Homo	TRINITY_DN66874_c1_g1_i5.p1	92-1264[+]	HPDL_HUMAN^HPDL_HUMAN^Q:7-388,H:10-370^33.077%ID^E:3e-54^RecName: Full=4-hydroxyphenylpyruvate dioxygenase-like protein;^Eukaryota; Metazoa; Chordata; Craniata; Vertebrata; Euteleostomi; Mammalia; Eutheria; Euarchontoglires; Primates; Haplorrhini; Catarrhini; Hominidae; Homo	COG3185^4-Hydroxyphenylpyruvate dioxygenase	KEGG:hsa:84842	GO:0003868^molecular_function^4-hydroxyphenylpyruvate dioxygenase activity`GO:0046872^molecular_function^metal ion binding`GO:0009072^biological_process^aromatic amino acid family metabolic process	GO:0003868^molecular_function^4-hydroxyphenylpyruvate dioxygenase activity`GO:0046872^molecular_function^metal ion binding`GO:0009072^biological_process^aromatic amino acid family metabolic process
Cluster-17282.1159	3.07217	3.64883	13.5897	7.05713e-10	9.41757e-06	13.0379	grey	TRINITY_DN59662_c0_g1_i1	PCKG_DROME^PCKG_DROME^Q:80-1891,H:39-645^58.197%ID^E:0^RecName: Full=Phosphoenolpyruvate carboxykinase [GTP];^Eukaryota; Metazoa; Ecdysozoa; Arthropoda; Hexapoda; Insecta; Pterygota; Neoptera; Holometabola; Diptera; Brachycera; Muscomorpha; Ephydroidea; Drosophilidae; Drosophila; Sophophora	TRINITY_DN59662_c0_g1_i1.p1	53-1912[+]	PCKG_DROME^PCKG_DROME^Q:10-613,H:39-645^58.197%ID^E:0^RecName: Full=Phosphoenolpyruvate carboxykinase [GTP];^Eukaryota; Metazoa; Ecdysozoa; Arthropoda; Hexapoda; Insecta; Pterygota; Neoptera; Holometabola; Diptera; Brachycera; Muscomorpha; Ephydroidea; Drosophilidae; Drosophila; Sophophora	COG1274^Catalyzes the conversion of oxaloacetate (OAA) to phosphoenolpyruvate (PEP), the rate-limiting step in the metabolic pathway that produces glucose from lactate and other precursors derived from the citric acid cycle (By similarity)	KEGG:dme:Dmel_CG17725`KO:K01596	GO:0005623^cellular_component^obsolete cell`GO:0005829^cellular_component^cytosol`GO:0005739^cellular_component^mitochondrion`GO:0005525^molecular_function^GTP binding`GO:0030145^molecular_function^manganese ion binding`GO:0004613^molecular_function^phosphoenolpyruvate carboxykinase (GTP) activity`GO:0071333^biological_process^cellular response to glucose stimulus`GO:0006094^biological_process^gl…	GO:0005623^cellular_component^obsolete cell`GO:0005829^cellular_component^cytosol`GO:0005739^cellular_component^mitochondrion`GO:0005525^molecular_function^GTP binding`GO:0030145^molecular_function^manganese ion binding`GO:0004613^molecular_function^phosphoenolpyruvate carboxykinase (GTP) activity`GO:0071333^biological_process^cellular response to glucose stimulus`GO:0006094^biological_process^gl…
Cluster-17282.11783	1.1937	2.05438	5.68107	4.23818e-05	0.0243258	2.31923	turquoise	TRINITY_DN66282_c1_g1_i1	.	.	.	.	.	.	.	.
Cluster-17282.13647	-0.677291	6.14238	-5.97456	2.47035e-05	0.0171253	2.3948	green	TRINITY_DN44544_c1_g1_i1	.	TRINITY_DN44544_c1_g1_i1.p1	74-757[+]	.	.	.	.	.
Cluster-17282.1552	0.764153	3.79881	5.57588	5.15738e-05	0.0263701	1.93542	midnightblue	TRINITY_DN58156_c0_g2_i1	GCSH_DROME^GCSH_DROME^Q:157-585,H:23-165^52.083%ID^E:5.99e-43^RecName: Full=Glycine cleavage system H protein, mitochondrial;^Eukaryota; Metazoa; Ecdysozoa; Arthropoda; Hexapoda; Insecta; Pterygota; Neoptera; Holometabola; Diptera; Brachycera; Muscomorpha; Ephydroidea; Drosophilidae; Drosophila; Sophophora	TRINITY_DN58156_c0_g2_i1.p1	79-588[+]	GCSH_DROME^GCSH_DROME^Q:27-169,H:23-165^52.083%ID^E:5.43e-45^RecName: Full=Glycine cleavage system H protein, mitochondrial;^Eukaryota; Metazoa; Ecdysozoa; Arthropoda; Hexapoda; Insecta; Pterygota; Neoptera; Holometabola; Diptera; Brachycera; Muscomorpha; Ephydroidea; Drosophilidae; Drosophila; Sophophora	COG0509^The glycine cleavage system catalyzes the degradation of glycine. The H protein shuttles the methylamine group of glycine from the P protein to the T protein (By similarity)	KEGG:dme:Dmel_CG7758`KO:K02437	GO:0005960^cellular_component^glycine cleavage complex`GO:0005739^cellular_component^mitochondrion`GO:0006546^biological_process^glycine catabolic process`GO:0019464^biological_process^glycine decarboxylation via glycine cleavage system	GO:0005960^cellular_component^glycine cleavage complex`GO:0005739^cellular_component^mitochondrion`GO:0006546^biological_process^glycine catabolic process`GO:0019464^biological_process^glycine decarboxylation via glycine cleavage system
Cluster-17282.16264	2.3631	2.40504	5.6988	4.10087e-05	0.0243047	2.31108	grey	TRINITY_DN38204_c0_g1_i1	PCP_PONAB^PCP_PONAB^Q:3-290,H:290-387^55.102%ID^E:1.81e-32^RecName: Full=Lysosomal Pro-X carboxypeptidase;^Eukaryota; Metazoa; Chordata; Craniata; Vertebrata; Euteleostomi; Mammalia; Eutheria; Euarchontoglires; Primates; Haplorrhini; Catarrhini; Hominidae; Pongo	TRINITY_DN38204_c0_g1_i1.p1	3-302[+]	PCP_PONAB^PCP_PONAB^Q:1-96,H:290-387^55.102%ID^E:1.63e-32^RecName: Full=Lysosomal Pro-X carboxypeptidase;^Eukaryota; Metazoa; Chordata; Craniata; Vertebrata; Euteleostomi; Mammalia; Eutheria; Euarchontoglires; Primates; Haplorrhini; Catarrhini; Hominidae; Pongo	ENOG410Y38A^Lysosomal Pro-X	KEGG:pon:100172335`KO:K01285	GO:0005764^cellular_component^lysosome`GO:0004180^molecular_function^carboxypeptidase activity`GO:0008236^molecular_function^serine-type peptidase activity	GO:0005764^cellular_component^lysosome`GO:0004180^molecular_function^carboxypeptidase activity`GO:0008236^molecular_function^serine-type peptidase activity
Cluster-17282.16632	0.505911	4.74535	5.20517	0.000104214	0.0378423	1.07627	royalblue	TRINITY_DN73551_c1_g3_i1	HOT_AEDAE^HOT_AEDAE^Q:1-252,H:379-462^51.19%ID^E:1.25e-22^RecName: Full=Probable hydroxyacid-oxoacid transhydrogenase, mitochondrial;^Eukaryota; Metazoa; Ecdysozoa; Arthropoda; Hexapoda; Insecta; Pterygota; Neoptera; Holometabola; Diptera; Nematocera; Culicoidea; Culicidae; Culicinae; Aedini; Aedes; Stegomyia	.	.	.	COG1454^alcohol dehydrogenase	KEGG:aag:5578877`KO:K11173	GO:0005739^cellular_component^mitochondrion`GO:0047988^molecular_function^hydroxyacid-oxoacid transhydrogenase activity`GO:0046872^molecular_function^metal ion binding`GO:0006539^biological_process^glutamate catabolic process via 2-oxoglutarate	.
Cluster-17282.17855	1.17789	4.47309	7.35708	2.2769e-06	0.00357466	4.9739	royalblue	TRINITY_DN63338_c0_g1_i1	THNS1_HUMAN^THNS1_HUMAN^Q:4-1581,H:152-688^41.22%ID^E:8.77e-143^RecName: Full=Threonine synthase-like 1;^Eukaryota; Metazoa; Chordata; Craniata; Vertebrata; Euteleostomi; Mammalia; Eutheria; Euarchontoglires; Primates; Haplorrhini; Catarrhini; Hominidae; Homo	TRINITY_DN63338_c0_g1_i1.p1	1-1716[+]	THNS1_HUMAN^THNS1_HUMAN^Q:2-527,H:152-688^41.22%ID^E:6.78e-144^RecName: Full=Threonine synthase-like 1;^Eukaryota; Metazoa; Chordata; Craniata; Vertebrata; Euteleostomi; Mammalia; Eutheria; Euarchontoglires; Primates; Haplorrhini; Catarrhini; Hominidae; Homo	COG0498^threonine synthase`COG0703^Catalyzes the specific phosphorylation of the 3-hydroxyl group of shikimic acid using ATP as a cosubstrate (By similarity)	KEGG:hsa:79896	.	.
Cluster-17282.18646	1.43524	6.17351	7.42818	2.02825e-06	0.00357466	4.79133	turquoise	TRINITY_DN72849_c2_g2_i3	HEMTA_SIPNU^HEMTA_SIPNU^Q:113-463,H:4-119^39.316%ID^E:3.41e-22^RecName: Full=Hemerythrin subunit A;^Eukaryota; Metazoa; Spiralia; Lophotrochozoa; Annelida; Polychaeta; Sipuncula; Sipunculidea; Golfingiida; Sipunculidae; Sipunculus	TRINITY_DN72849_c2_g2_i3.p1	493-8[-]	.	.	.	GO:0005506^molecular_function^iron ion binding`GO:0005344^molecular_function^oxygen carrier activity	.
Cluster-17282.18650	1.18403	8.12887	7.38698	2.16864e-06	0.00357466	4.3028	turquoise	TRINITY_DN72849_c2_g3_i2	HEMT2_HEDDI^HEMT2_HEDDI^Q:4-189,H:59-120^45.161%ID^E:2.19e-11^RecName: Full=Hemerythrin;^Eukaryota; Metazoa; Spiralia; Lophotrochozoa; Annelida; Polychaeta; Palpata; Aciculata; Phyllodocida; Nereididae; Hediste; Hediste diversicolor species group	TRINITY_DN72849_c2_g3_i2.p1	1-444[+]	HEMT2_HEDDI^HEMT2_HEDDI^Q:2-63,H:59-120^45.161%ID^E:1.97e-11^RecName: Full=Hemerythrin;^Eukaryota; Metazoa; Spiralia; Lophotrochozoa; Annelida; Polychaeta; Palpata; Aciculata; Phyllodocida; Nereididae; Hediste; Hediste diversicolor species group	.	.	GO:0005506^molecular_function^iron ion binding`GO:0046686^biological_process^response to cadmium ion	GO:0005506^molecular_function^iron ion binding`GO:0046686^biological_process^response to cadmium ion
Cluster-17282.18671	1.03789	6.65938	5.19013	0.000107269	0.0385298	0.62474	turquoise	TRINITY_DN72849_c2_g1_i2	HEMTN_HIRME^HEMTN_HIRME^Q:34-393,H:1-120^40%ID^E:1.33e-27^RecName: Full=Neurohemerythrin;^Eukaryota; Metazoa; Spiralia; Lophotrochozoa; Annelida; Clitellata; Hirudinea; Hirudinida; Hirudiniformes; Hirudinidae; Hirudo	TRINITY_DN72849_c2_g1_i2.p1	1-435[+]	HEMTN_HIRME^HEMTN_HIRME^Q:12-131,H:1-120^40%ID^E:1.2e-27^RecName: Full=Neurohemerythrin;^Eukaryota; Metazoa; Spiralia; Lophotrochozoa; Annelida; Clitellata; Hirudinea; Hirudinida; Hirudiniformes; Hirudinidae; Hirudo	.	.	GO:0005506^molecular_function^iron ion binding`GO:0005344^molecular_function^oxygen carrier activity	GO:0005506^molecular_function^iron ion binding`GO:0005344^molecular_function^oxygen carrier activity
Cluster-17282.19715	-1.0808	5.70931	-5.48553	6.11174e-05	0.0293909	1.58545	green	TRINITY_DN46293_c0_g1_i1	S18B1_HUMAN^S18B1_HUMAN^Q:184-1350,H:29-407^30.848%ID^E:3.33e-38^RecName: Full=MFS-type transporter SLC18B1;^Eukaryota; Metazoa; Chordata; Craniata; Vertebrata; Euteleostomi; Mammalia; Eutheria; Euarchontoglires; Primates; Haplorrhini; Catarrhini; Hominidae; Homo	TRINITY_DN46293_c0_g1_i1.p1	175-1644[+]	S18B1_HUMAN^S18B1_HUMAN^Q:4-410,H:29-430^30.34%ID^E:3.98e-51^RecName: Full=MFS-type transporter SLC18B1;^Eukaryota; Metazoa; Chordata; Craniata; Vertebrata; Euteleostomi; Mammalia; Eutheria; Euarchontoglires; Primates; Haplorrhini; Catarrhini; Hominidae; Homo	ENOG410XYVZ^solute carrier family 18, subfamily B, member 1	KEGG:hsa:116843	GO:0016021^cellular_component^integral component of membrane`GO:0022857^molecular_function^transmembrane transporter activity	GO:0016021^cellular_component^integral component of membrane`GO:0022857^molecular_function^transmembrane transporter activity
Cluster-17282.19993	4.46174	-3.09902	7.9085	9.44715e-07	0.00229218	1.50975	grey	TRINITY_DN73818_c1_g1_i5	.	TRINITY_DN73818_c1_g1_i5.p1	1-363[+]	.	.	.	.	.
Cluster-17282.20352	0.820426	5.73106	6.11631	1.91147e-05	0.014559	2.60259	royalblue	TRINITY_DN44691_c0_g1_i4	SAHH_MOUSE^SAHH_MOUSE^Q:1-654,H:215-432^72.477%ID^E:1.47e-116^RecName: Full=Adenosylhomocysteinase;^Eukaryota; Metazoa; Chordata; Craniata; Vertebrata; Euteleostomi; Mammalia; Eutheria; Euarchontoglires; Glires; Rodentia; Myomorpha; Muroidea; Muridae; Murinae; Mus; Mus	TRINITY_DN44691_c0_g1_i4.p1	1-657[+]	SAHH_MOUSE^SAHH_MOUSE^Q:1-218,H:215-432^72.477%ID^E:4.15e-118^RecName: Full=Adenosylhomocysteinase;^Eukaryota; Metazoa; Chordata; Craniata; Vertebrata; Euteleostomi; Mammalia; Eutheria; Euarchontoglires; Glires; Rodentia; Myomorpha; Muroidea; Muridae; Murinae; Mus; Mus	COG0499^May play a key role in the regulation of the intracellular concentration of adenosylhomocysteine (By similarity)	KEGG:mmu:11615`KEGG:mmu:269378`KO:K01251	GO:0005829^cellular_component^cytosol`GO:0042470^cellular_component^melanosome`GO:0043005^cellular_component^neuron projection`GO:0005634^cellular_component^nucleus`GO:0004013^molecular_function^adenosylhomocysteinase activity`GO:0030554^molecular_function^adenyl nucleotide binding`GO:0005507^molecular_function^copper ion binding`GO:0042802^molecular_function^identical protein binding`GO:0051287^…	GO:0005829^cellular_component^cytosol`GO:0042470^cellular_component^melanosome`GO:0043005^cellular_component^neuron projection`GO:0005634^cellular_component^nucleus`GO:0004013^molecular_function^adenosylhomocysteinase activity`GO:0030554^molecular_function^adenyl nucleotide binding`GO:0005507^molecular_function^copper ion binding`GO:0042802^molecular_function^identical protein binding`GO:0051287^…
Cluster-17282.20695	1.53887	4.82057	5.13419	0.000119478	0.0406022	0.869725	greenyellow	TRINITY_DN54796_c1_g1_i1	TBB1_MANSE^TBB1_MANSE^Q:60-587,H:1-176^93.182%ID^E:1.21e-103^RecName: Full=Tubulin beta-1 chain;^Eukaryota; Metazoa; Ecdysozoa; Arthropoda; Hexapoda; Insecta; Pterygota; Neoptera; Holometabola; Lepidoptera; Glossata; Ditrysia; Bombycoidea; Sphingidae; Sphinginae; Sphingini; Manduca	TRINITY_DN54796_c1_g1_i1.p1	60-587[+]	TBB1_MANSE^TBB1_MANSE^Q:1-176,H:1-176^93.182%ID^E:1.68e-110^RecName: Full=Tubulin beta-1 chain;^Eukaryota; Metazoa; Ecdysozoa; Arthropoda; Hexapoda; Insecta; Pterygota; Neoptera; Holometabola; Lepidoptera; Glossata; Ditrysia; Bombycoidea; Sphingidae; Sphinginae; Sphingini; Manduca	.	.	GO:0005737^cellular_component^cytoplasm`GO:0005874^cellular_component^microtubule`GO:0005525^molecular_function^GTP binding`GO:0003924^molecular_function^GTPase activity`GO:0005200^molecular_function^structural constituent of cytoskeleton`GO:0007017^biological_process^microtubule-based process	GO:0005737^cellular_component^cytoplasm`GO:0005874^cellular_component^microtubule`GO:0005525^molecular_function^GTP binding`GO:0003924^molecular_function^GTPase activity`GO:0005200^molecular_function^structural constituent of cytoskeleton`GO:0007017^biological_process^microtubule-based process
Cluster-17282.21329	1.56462	0.1111	6.02101	2.2705e-05	0.0161596	2.79206	royalblue	TRINITY_DN52041_c0_g2_i1	DC2L1_MOUSE^DC2L1_MOUSE^Q:45-1001,H:1-329^40.785%ID^E:1.59e-75^RecName: Full=Cytoplasmic dynein 2 light intermediate chain 1;^Eukaryota; Metazoa; Chordata; Craniata; Vertebrata; Euteleostomi; Mammalia; Eutheria; Euarchontoglires; Glires; Rodentia; Myomorpha; Muroidea; Muridae; Murinae; Mus; Mus	TRINITY_DN52041_c0_g2_i1.p1	45-1076[+]	DC2L1_MOUSE^DC2L1_MOUSE^Q:1-343,H:1-350^40%ID^E:5.37e-82^RecName: Full=Cytoplasmic dynein 2 light intermediate chain 1;^Eukaryota; Metazoa; Chordata; Craniata; Vertebrata; Euteleostomi; Mammalia; Eutheria; Euarchontoglires; Glires; Rodentia; Myomorpha; Muroidea; Muridae; Murinae; Mus; Mus	ENOG410XTE5^motor activity	KEGG:mmu:213575`KO:K10417	GO:0045177^cellular_component^apical part of cell`GO:0005930^cellular_component^axoneme`GO:0005813^cellular_component^centrosome`GO:0036064^cellular_component^ciliary basal body`GO:0035869^cellular_component^ciliary transition zone`GO:0005737^cellular_component^cytoplasm`GO:0005868^cellular_component^cytoplasmic dynein complex`GO:0005874^cellular_component^microtubule`GO:0031514^cellular_componen…	GO:0045177^cellular_component^apical part of cell`GO:0005930^cellular_component^axoneme`GO:0005813^cellular_component^centrosome`GO:0036064^cellular_component^ciliary basal body`GO:0035869^cellular_component^ciliary transition zone`GO:0005737^cellular_component^cytoplasm`GO:0005868^cellular_component^cytoplasmic dynein complex`GO:0005874^cellular_component^microtubule`GO:0031514^cellular_componen…
Cluster-17282.22031	-0.502523	7.43408	-6.71143	6.71117e-06	0.00746325	3.46652	yellow	TRINITY_DN73762_c2_g3_i1	.	TRINITY_DN73762_c2_g3_i1.p1	1-447[+]	.	.	.	.	.
Cluster-17282.22072	1.21363	9.97828	7.65899	1.39979e-06	0.00311331	4.22762	turquoise	TRINITY_DN75053_c0_g1_i1	VIT_ANTGR^VIT_ANTGR^Q:1096-3054,H:446-1119^21.552%ID^E:6.19e-32^RecName: Full=Vitellogenin;^Eukaryota; Metazoa; Ecdysozoa; Arthropoda; Hexapoda; Insecta; Pterygota; Neoptera; Holometabola; Coleoptera; Polyphaga; Cucujiformia; Curculionidae; Curculioninae; Anthonomini; Anthonomus	TRINITY_DN75053_c0_g1_i1.p1	1-4488[+]	VIT_ANTGR^VIT_ANTGR^Q:366-1018,H:446-1119^21.552%ID^E:7.89e-35^RecName: Full=Vitellogenin;^Eukaryota; Metazoa; Ecdysozoa; Arthropoda; Hexapoda; Insecta; Pterygota; Neoptera; Holometabola; Coleoptera; Polyphaga; Cucujiformia; Curculionidae; Curculioninae; Anthonomini; Anthonomus	.	.	GO:0005576^cellular_component^extracellular region`GO:0005319^molecular_function^lipid transporter activity`GO:0045735^molecular_function^nutrient reservoir activity	GO:0005576^cellular_component^extracellular region`GO:0005319^molecular_function^lipid transporter activity`GO:0045735^molecular_function^nutrient reservoir activity
Cluster-17282.22204	3.85113	2.20261	6.57319	8.52133e-06	0.00842334	3.8822	darkgrey	TRINITY_DN53296_c0_g1_i3	.	TRINITY_DN53296_c0_g1_i3.p1	2-679[+]	.	.	.	.	.
Cluster-17282.22951	1.26505	9.41299	6.45068	1.05527e-05	0.0102417	2.27575	turquoise	TRINITY_DN75603_c1_g1_i3	NDKA_DROME^NDKA_DROME^Q:4379-4831,H:3-153^64.901%ID^E:1.06e-63^RecName: Full=Nucleoside diphosphate kinase;^Eukaryota; Metazoa; Ecdysozoa; Arthropoda; Hexapoda; Insecta; Pterygota; Neoptera; Holometabola; Diptera; Brachycera; Muscomorpha; Ephydroidea; Drosophilidae; Drosophila; Sophophora	TRINITY_DN75603_c1_g1_i3.p1	2-3901[+]	VIT_APIME^VIT_APIME^Q:4-1296,H:499-1768^21.274%ID^E:2.72e-42^RecName: Full=Vitellogenin;^Eukaryota; Metazoa; Ecdysozoa; Arthropoda; Hexapoda; Insecta; Pterygota; Neoptera; Holometabola; Hymenoptera; Apocrita; Aculeata; Apoidea; Apidae; Apis	ENOG4110M1Q^Vitellogenin	KEGG:ame:406088	GO:0005737^cellular_component^cytoplasm`GO:0005874^cellular_component^microtubule`GO:0005880^cellular_component^nuclear microtubule`GO:0005886^cellular_component^plasma membrane`GO:0005524^molecular_function^ATP binding`GO:0005525^molecular_function^GTP binding`GO:0016301^molecular_function^kinase activity`GO:0000287^molecular_function^magnesium ion binding`GO:0008017^molecular_function^microtubu…	GO:0005576^cellular_component^extracellular region`GO:0005319^molecular_function^lipid transporter activity`GO:0045735^molecular_function^nutrient reservoir activity
Cluster-17282.22953	0.920336	3.84034	5.39587	7.24107e-05	0.0322101	1.57412	turquoise	TRINITY_DN72596_c0_g1_i1	.	TRINITY_DN72596_c0_g1_i1.p1	1-582[+]	.	.	.	.	.
Cluster-17282.22954	1.42237	4.05879	5.515	5.78184e-05	0.0286302	1.73187	turquoise	TRINITY_DN72596_c0_g1_i3	.	TRINITY_DN72596_c0_g1_i3.p1	1-792[+]	.	.	.	.	.
Cluster-17282.22955	1.26385	4.38507	4.99798	0.000155584	0.0488525	0.672942	turquoise	TRINITY_DN72596_c0_g2_i1	VIT_BOMMO^VIT_BOMMO^Q:1-735,H:459-706^24.4%ID^E:1.51e-16^RecName: Full=Vitellogenin;^Eukaryota; Metazoa; Ecdysozoa; Arthropoda; Hexapoda; Insecta; Pterygota; Neoptera; Holometabola; Lepidoptera; Glossata; Ditrysia; Bombycoidea; Bombycidae; Bombycinae; Bombyx	TRINITY_DN72596_c0_g2_i1.p1	1-735[+]	VIT_BOMMO^VIT_BOMMO^Q:1-245,H:459-706^24.4%ID^E:1.36e-16^RecName: Full=Vitellogenin;^Eukaryota; Metazoa; Ecdysozoa; Arthropoda; Hexapoda; Insecta; Pterygota; Neoptera; Holometabola; Lepidoptera; Glossata; Ditrysia; Bombycoidea; Bombycidae; Bombycinae; Bombyx	ENOG4110M1Q^Vitellogenin	KEGG:bmor:692741	GO:0005576^cellular_component^extracellular region`GO:0005319^molecular_function^lipid transporter activity`GO:0045735^molecular_function^nutrient reservoir activity	GO:0005576^cellular_component^extracellular region`GO:0005319^molecular_function^lipid transporter activity`GO:0045735^molecular_function^nutrient reservoir activity
Cluster-17282.23776	-1.18294	3.21513	-5.03416	0.000145014	0.0466306	1.11068	brown	TRINITY_DN58838_c0_g1_i1	.	TRINITY_DN58838_c0_g1_i1.p1	1204-1686[+]	.	.	.	.	.
Cluster-17282.2569	2.6719	-0.806623	5.44844	6.55496e-05	0.0304258	1.45879	turquoise	TRINITY_DN68782_c0_g1_i4	.	TRINITY_DN68782_c0_g1_i4.p1	243-1367[+]	.	.	.	.	.
Cluster-17282.26647	2.31461	0.896396	7.08938	3.54029e-06	0.00472443	4.63307	turquoise	TRINITY_DN50487_c1_g1_i5	METK_DROME^METK_DROME^Q:192-392,H:25-91^85.075%ID^E:1.26e-33^RecName: Full=S-adenosylmethionine synthase;^Eukaryota; Metazoa; Ecdysozoa; Arthropoda; Hexapoda; Insecta; Pterygota; Neoptera; Holometabola; Diptera; Brachycera; Muscomorpha; Ephydroidea; Drosophilidae; Drosophila; Sophophora	.	.	.	COG0192^Catalyzes the formation of S-adenosylmethionine from methionine and ATP	KEGG:dme:Dmel_CG2674`KO:K00789	GO:0005829^cellular_component^cytosol`GO:0005524^molecular_function^ATP binding`GO:0046872^molecular_function^metal ion binding`GO:0004478^molecular_function^methionine adenosyltransferase activity`GO:0008340^biological_process^determination of adult lifespan`GO:0006730^biological_process^one-carbon metabolic process`GO:0006556^biological_process^S-adenosylmethionine biosynthetic process	.
Cluster-17282.26662	1.65162	1.33685	6.15599	1.7799e-05	0.0141218	3.18064	royalblue	TRINITY_DN56290_c1_g2_i2	METK2_PONAB^METK2_PONAB^Q:1-309,H:61-163^78.641%ID^E:5.83e-54^RecName: Full=S-adenosylmethionine synthase isoform type-2;^Eukaryota; Metazoa; Chordata; Craniata; Vertebrata; Euteleostomi; Mammalia; Eutheria; Euarchontoglires; Primates; Haplorrhini; Catarrhini; Hominidae; Pongo	TRINITY_DN56290_c1_g2_i2.p1	1-309[+]	METK2_PONAB^METK2_PONAB^Q:1-103,H:61-163^78.641%ID^E:5.25e-54^RecName: Full=S-adenosylmethionine synthase isoform type-2;^Eukaryota; Metazoa; Chordata; Craniata; Vertebrata; Euteleostomi; Mammalia; Eutheria; Euarchontoglires; Primates; Haplorrhini; Catarrhini; Hominidae; Pongo	COG0192^Catalyzes the formation of S-adenosylmethionine from methionine and ATP	KEGG:pon:100173772`KO:K00789	GO:0048269^cellular_component^methionine adenosyltransferase complex`GO:0005524^molecular_function^ATP binding`GO:0042802^molecular_function^identical protein binding`GO:0046872^molecular_function^metal ion binding`GO:0004478^molecular_function^methionine adenosyltransferase activity`GO:1990830^biological_process^cellular response to leukemia inhibitory factor`GO:0006730^biological_process^one-ca…	GO:0048269^cellular_component^methionine adenosyltransferase complex`GO:0005524^molecular_function^ATP binding`GO:0042802^molecular_function^identical protein binding`GO:0046872^molecular_function^metal ion binding`GO:0004478^molecular_function^methionine adenosyltransferase activity`GO:1990830^biological_process^cellular response to leukemia inhibitory factor`GO:0006730^biological_process^one-ca…
Cluster-17282.26689	3.1952	-1.18835	5.01045	0.000151855	0.0479637	0.406138	turquoise	TRINITY_DN47275_c0_g1_i4	.	.	.	.	.	.	.	.
Cluster-17282.26693	1.34755	1.07193	5.68826	4.18195e-05	0.0243047	2.37051	royalblue	TRINITY_DN74541_c4_g3_i1	.	.	.	.	.	.	.	.
Cluster-17282.26700	1.06792	3.40735	8.4644	4.04526e-07	0.00107966	6.8195	royalblue	TRINITY_DN47275_c0_g1_i2	.	.	.	.	.	.	.	.
Cluster-17282.28533	1.18818	6.48016	6.38316	1.1883e-05	0.0111281	2.91685	turquoise	TRINITY_DN68528_c0_g1_i4	.	TRINITY_DN68528_c0_g1_i4.p1	689-387[-]	.	.	.	.	.
Cluster-17282.31075	1.13464	1.17426	5.74055	3.79542e-05	0.0237519	2.46218	turquoise	TRINITY_DN66877_c2_g2_i1	.	.	.	.	.	.	.	.
Cluster-17282.32679	2.03949	6.49561	14.1956	3.81935e-10	6.79578e-06	13.5714	royalblue	TRINITY_DN59436_c0_g1_i1	GNMT_RABIT^GNMT_RABIT^Q:479-1075,H:29-228^58%ID^E:2.65e-71^RecName: Full=Glycine N-methyltransferase;^Eukaryota; Metazoa; Chordata; Craniata; Vertebrata; Euteleostomi; Mammalia; Eutheria; Euarchontoglires; Glires; Lagomorpha; Leporidae; Oryctolagus	TRINITY_DN59436_c0_g1_i1.p1	608-1081[+]	GNMT_RAT^GNMT_RAT^Q:1-156,H:74-229^60.127%ID^E:2.18e-59^RecName: Full=Glycine N-methyltransferase;^Eukaryota; Metazoa; Chordata; Craniata; Vertebrata; Euteleostomi; Mammalia; Eutheria; Euarchontoglires; Glires; Rodentia; Myomorpha; Muroidea; Muridae; Murinae; Rattus	ENOG410ZWXN^Glycine N-methyltransferase	KEGG:rno:25134`KO:K00552	GO:0005737^cellular_component^cytoplasm`GO:0005542^molecular_function^folic acid binding`GO:0016594^molecular_function^glycine binding`GO:0017174^molecular_function^glycine N-methyltransferase activity`GO:0032259^biological_process^methylation`GO:0046500^biological_process^S-adenosylmethionine metabolic process	GO:0005829^cellular_component^cytosol`GO:0034708^cellular_component^methyltransferase complex`GO:0005634^cellular_component^nucleus`GO:0005542^molecular_function^folic acid binding`GO:0016594^molecular_function^glycine binding`GO:0017174^molecular_function^glycine N-methyltransferase activity`GO:0042802^molecular_function^identical protein binding`GO:1904047^molecular_function^S-adenosyl-L-methio…
Cluster-17282.32995	-0.686037	5.24096	-5.64636	4.5211e-05	0.0251387	1.93685	green	TRINITY_DN69358_c0_g1_i1	DHE3_DROME^DHE3_DROME^Q:1-957,H:105-423^74.608%ID^E:0^RecName: Full=Glutamate dehydrogenase, mitochondrial;^Eukaryota; Metazoa; Ecdysozoa; Arthropoda; Hexapoda; Insecta; Pterygota; Neoptera; Holometabola; Diptera; Brachycera; Muscomorpha; Ephydroidea; Drosophilidae; Drosophila; Sophophora	TRINITY_DN69358_c0_g1_i1.p1	1-957[+]	DHE3_DROME^DHE3_DROME^Q:1-319,H:105-423^74.608%ID^E:0^RecName: Full=Glutamate dehydrogenase, mitochondrial;^Eukaryota; Metazoa; Ecdysozoa; Arthropoda; Hexapoda; Insecta; Pterygota; Neoptera; Holometabola; Diptera; Brachycera; Muscomorpha; Ephydroidea; Drosophilidae; Drosophila; Sophophora	COG0334^oxidoreductase activity, acting on the CH-NH2 group of donors, NAD or NADP as acceptor	KEGG:dme:Dmel_CG5320`KO:K00261	GO:0005737^cellular_component^cytoplasm`GO:0005829^cellular_component^cytosol`GO:0005759^cellular_component^mitochondrial matrix`GO:0005739^cellular_component^mitochondrion`GO:0005524^molecular_function^ATP binding`GO:0004352^molecular_function^glutamate dehydrogenase (NAD+) activity`GO:0004353^molecular_function^glutamate dehydrogenase [NAD(P)+] activity`GO:0005525^molecular_function^GTP binding…	GO:0005737^cellular_component^cytoplasm`GO:0005829^cellular_component^cytosol`GO:0005759^cellular_component^mitochondrial matrix`GO:0005739^cellular_component^mitochondrion`GO:0005524^molecular_function^ATP binding`GO:0004352^molecular_function^glutamate dehydrogenase (NAD+) activity`GO:0004353^molecular_function^glutamate dehydrogenase [NAD(P)+] activity`GO:0005525^molecular_function^GTP binding…
Cluster-17282.34611	1.08648	4.89835	7.40548	2.10437e-06	0.00357466	4.98931	royalblue	TRINITY_DN70885_c0_g1_i2	GABT_MOUSE^GABT_MOUSE^Q:5-1327,H:58-497^49.887%ID^E:1.3e-161^RecName: Full=4-aminobutyrate aminotransferase, mitochondrial;^Eukaryota; Metazoa; Chordata; Craniata; Vertebrata; Euteleostomi; Mammalia; Eutheria; Euarchontoglires; Glires; Rodentia; Myomorpha; Muroidea; Muridae; Murinae; Mus; Mus	TRINITY_DN70885_c0_g1_i2.p1	2-1339[+]	GABT_MOUSE^GABT_MOUSE^Q:2-442,H:58-497^49.887%ID^E:1.81e-162^RecName: Full=4-aminobutyrate aminotransferase, mitochondrial;^Eukaryota; Metazoa; Chordata; Craniata; Vertebrata; Euteleostomi; Mammalia; Eutheria; Euarchontoglires; Glires; Rodentia; Myomorpha; Muroidea; Muridae; Murinae; Mus; Mus	COG0160^transaminase activity	KEGG:mmu:268860`KO:K13524	GO:0032144^cellular_component^4-aminobutyrate transaminase complex`GO:0005759^cellular_component^mitochondrial matrix`GO:0005739^cellular_component^mitochondrion`GO:0043005^cellular_component^neuron projection`GO:0047298^molecular_function^(S)-3-amino-2-methylpropionate transaminase activity`GO:0003867^molecular_function^4-aminobutyrate transaminase activity`GO:0034386^molecular_function^4-aminob…	GO:0032144^cellular_component^4-aminobutyrate transaminase complex`GO:0005759^cellular_component^mitochondrial matrix`GO:0005739^cellular_component^mitochondrion`GO:0043005^cellular_component^neuron projection`GO:0047298^molecular_function^(S)-3-amino-2-methylpropionate transaminase activity`GO:0003867^molecular_function^4-aminobutyrate transaminase activity`GO:0034386^molecular_function^4-aminob…
Cluster-17282.354	0.81771	4.58017	7.41713	2.06496e-06	0.00357466	5.06954	blue	TRINITY_DN61904_c0_g1_i4	SC6A1_HUMAN^SC6A1_HUMAN^Q:2195-3238,H:239-582^47.701%ID^E:1.55e-105^RecName: Full=Sodium- and chloride-dependent GABA transporter 1;^Eukaryota; Metazoa; Chordata; Craniata; Vertebrata; Euteleostomi; Mammalia; Eutheria; Euarchontoglires; Primates; Haplorrhini; Catarrhini; Hominidae; Homo`SC6A1_HUMAN^SC6A1_HUMAN^Q:150-830,H:35-243^42.291%ID^E:5e-50^RecName: Full=Sodium- and chloride-dependent GABA …	TRINITY_DN61904_c0_g1_i4.p1	3-884[+]	SC6A8_TORMA^SC6A8_TORMA^Q:28-272,H:2-237^45.418%ID^E:1.35e-62^RecName: Full=Creatine transporter;^Eukaryota; Metazoa; Chordata; Craniata; Vertebrata; Chondrichthyes; Elasmobranchii; Batoidea; Torpediniformes; Torpedinidae; Torpedo	COG0733^Transporter	KEGG:hsa:6529`KO:K05034	GO:0030424^cellular_component^axon`GO:0030054^cellular_component^cell junction`GO:0009986^cellular_component^cell surface`GO:0098982^cellular_component^GABA-ergic synapse`GO:0016021^cellular_component^integral component of membrane`GO:0099055^cellular_component^integral component of postsynaptic membrane`GO:0099056^cellular_component^integral component of presynaptic membrane`GO:0016020^cellular_…	GO:0016021^cellular_component^integral component of membrane`GO:0005328^molecular_function^neurotransmitter:sodium symporter activity
Cluster-17282.36172	2.66223	-0.431171	5.13115	0.000120181	0.0406022	1.18793	turquoise	TRINITY_DN43815_c1_g1_i1	6PGD_HUMAN^6PGD_HUMAN^Q:45-302,H:398-483^67.442%ID^E:6.66e-38^RecName: Full=6-phosphogluconate dehydrogenase, decarboxylating;^Eukaryota; Metazoa; Chordata; Craniata; Vertebrata; Euteleostomi; Mammalia; Eutheria; Euarchontoglires; Primates; Haplorrhini; Catarrhini; Hominidae; Homo	TRINITY_DN43815_c1_g1_i1.p1	3-305[+]	6PGD_HUMAN^6PGD_HUMAN^Q:1-100,H:384-483^68%ID^E:5.04e-47^RecName: Full=6-phosphogluconate dehydrogenase, decarboxylating;^Eukaryota; Metazoa; Chordata; Craniata; Vertebrata; Euteleostomi; Mammalia; Eutheria; Euarchontoglires; Primates; Haplorrhini; Catarrhini; Hominidae; Homo	COG0362^Catalyzes the oxidative decarboxylation of 6- phosphogluconate to ribulose 5-phosphate and CO(2), with concomitant reduction of NADP to NADPH (By similarity)	KEGG:hsa:5226`KO:K00033	GO:0005829^cellular_component^cytosol`GO:0070062^cellular_component^extracellular exosome`GO:0005634^cellular_component^nucleus`GO:0050661^molecular_function^NADP binding`GO:0004616^molecular_function^phosphogluconate dehydrogenase (decarboxylating) activity`GO:0046177^biological_process^D-gluconate catabolic process`GO:0055114^biological_process^oxidation-reduction process`GO:0019322^biological_…	GO:0005829^cellular_component^cytosol`GO:0070062^cellular_component^extracellular exosome`GO:0005634^cellular_component^nucleus`GO:0050661^molecular_function^NADP binding`GO:0004616^molecular_function^phosphogluconate dehydrogenase (decarboxylating) activity`GO:0046177^biological_process^D-gluconate catabolic process`GO:0055114^biological_process^oxidation-reduction process`GO:0019322^biological_…
Cluster-17282.36828	2.30179	0.298691	7.27336	2.61125e-06	0.00398245	4.72727	royalblue	TRINITY_DN74846_c0_g2_i1	SPSY_HUMAN^SPSY_HUMAN^Q:9-344,H:249-363^33.913%ID^E:9.36e-19^RecName: Full=Spermine synthase;^Eukaryota; Metazoa; Chordata; Craniata; Vertebrata; Euteleostomi; Mammalia; Eutheria; Euarchontoglires; Primates; Haplorrhini; Catarrhini; Hominidae; Homo	TRINITY_DN74846_c0_g2_i1.p1	3-392[+]	SPSY_HUMAN^SPSY_HUMAN^Q:3-114,H:249-363^33.913%ID^E:8.43e-19^RecName: Full=Spermine synthase;^Eukaryota; Metazoa; Chordata; Craniata; Vertebrata; Euteleostomi; Mammalia; Eutheria; Euarchontoglires; Primates; Haplorrhini; Catarrhini; Hominidae; Homo	COG0421^Catalyzes the production of spermidine from putrescine and decarboxylated S-adenosylmethionine (dcSAM), which serves as an aminopropyl donor (By similarity)	KEGG:hsa:6611`KO:K00802	GO:0005829^cellular_component^cytosol`GO:0070062^cellular_component^extracellular exosome`GO:0016768^molecular_function^spermine synthase activity`GO:0006555^biological_process^methionine metabolic process`GO:0006595^biological_process^polyamine metabolic process`GO:0006597^biological_process^spermine biosynthetic process	GO:0005829^cellular_component^cytosol`GO:0070062^cellular_component^extracellular exosome`GO:0016768^molecular_function^spermine synthase activity`GO:0006555^biological_process^methionine metabolic process`GO:0006595^biological_process^polyamine metabolic process`GO:0006597^biological_process^spermine biosynthetic process
Cluster-17282.36836	2.4797	0.605662	6.24765	1.51086e-05	0.0128013	3.27958	turquoise	TRINITY_DN74846_c1_g1_i3	.	TRINITY_DN74846_c1_g1_i3.p1	2-340[+]	.	.	.	.	.
Cluster-17282.3816	0.824741	3.79368	6.2339	1.54834e-05	0.0129139	3.13986	turquoise	TRINITY_DN65031_c1_g3_i2	SPYA_FELCA^SPYA_FELCA^Q:47-457,H:24-160^48.905%ID^E:6.89e-41^RecName: Full=Serine--pyruvate aminotransferase, mitochondrial;^Eukaryota; Metazoa; Chordata; Craniata; Vertebrata; Euteleostomi; Mammalia; Eutheria; Laurasiatheria; Carnivora; Feliformia; Felidae; Felinae; Felis	TRINITY_DN65031_c1_g3_i2.p1	53-457[+]	SPYA_RAT^SPYA_RAT^Q:3-135,H:28-160^46.617%ID^E:6.94e-41^RecName: Full=Serine--pyruvate aminotransferase, mitochondrial;^Eukaryota; Metazoa; Chordata; Craniata; Vertebrata; Euteleostomi; Mammalia; Eutheria; Euarchontoglires; Glires; Rodentia; Myomorpha; Muroidea; Muridae; Murinae; Rattus	COG0075^aminotransferase	KEGG:rno:24792`KO:K00830	GO:0005759^cellular_component^mitochondrial matrix`GO:0005739^cellular_component^mitochondrion`GO:0005782^cellular_component^peroxisomal matrix`GO:0005777^cellular_component^peroxisome`GO:0008453^molecular_function^alanine-glyoxylate transaminase activity`GO:0016597^molecular_function^amino acid binding`GO:0042803^molecular_function^protein homodimerization activity`GO:0043621^molecular_function^…	GO:0005759^cellular_component^mitochondrial matrix`GO:0005739^cellular_component^mitochondrion`GO:0005782^cellular_component^peroxisomal matrix`GO:0005777^cellular_component^peroxisome`GO:0008453^molecular_function^alanine-glyoxylate transaminase activity`GO:0016597^molecular_function^amino acid binding`GO:0042802^molecular_function^identical protein binding`GO:0042803^molecular_function^protein …
Cluster-17282.3817	0.914284	4.20652	6.57415	8.50715e-06	0.00842334	3.68331	turquoise	TRINITY_DN65031_c1_g4_i1	SPYA_FELCA^SPYA_FELCA^Q:1-543,H:228-407^54.696%ID^E:2.98e-63^RecName: Full=Serine--pyruvate aminotransferase, mitochondrial;^Eukaryota; Metazoa; Chordata; Craniata; Vertebrata; Euteleostomi; Mammalia; Eutheria; Laurasiatheria; Carnivora; Feliformia; Felidae; Felinae; Felis	TRINITY_DN65031_c1_g4_i1.p1	1-558[+]	SPYA_FELCA^SPYA_FELCA^Q:1-181,H:228-407^54.696%ID^E:5.63e-64^RecName: Full=Serine--pyruvate aminotransferase, mitochondrial;^Eukaryota; Metazoa; Chordata; Craniata; Vertebrata; Euteleostomi; Mammalia; Eutheria; Laurasiatheria; Carnivora; Feliformia; Felidae; Felinae; Felis	COG0075^aminotransferase	KEGG:fca:727692`KO:K00830	GO:0005759^cellular_component^mitochondrial matrix`GO:0005739^cellular_component^mitochondrion`GO:0005782^cellular_component^peroxisomal matrix`GO:0005777^cellular_component^peroxisome`GO:0008453^molecular_function^alanine-glyoxylate transaminase activity`GO:0016597^molecular_function^amino acid binding`GO:0042803^molecular_function^protein homodimerization activity`GO:0043621^molecular_function^…	GO:0005759^cellular_component^mitochondrial matrix`GO:0005739^cellular_component^mitochondrion`GO:0005782^cellular_component^peroxisomal matrix`GO:0005777^cellular_component^peroxisome`GO:0008453^molecular_function^alanine-glyoxylate transaminase activity`GO:0016597^molecular_function^amino acid binding`GO:0042803^molecular_function^protein homodimerization activity`GO:0043621^molecular_function^…
Cluster-17282.38199	2.00542	5.12114	7.17652	3.06327e-06	0.00437211	4.53676	royalblue	TRINITY_DN63460_c0_g1_i4	.	TRINITY_DN63460_c0_g1_i4.p1	1-1053[+]	.	.	.	.	.
Cluster-17282.38200	1.64673	0.968583	5.9531	2.56876e-05	0.0175792	2.82748	royalblue	TRINITY_DN63460_c0_g2_i1	.	.	.	.	.	.	.	.
Cluster-17282.38306	2.28355	5.65377	9.93456	5.09652e-08	0.000194319	8.64463	royalblue	TRINITY_DN63648_c0_g1_i1	METH_BOVIN^METH_BOVIN^Q:81-3860,H:1-1263^66.693%ID^E:0^RecName: Full=Methionine synthase;^Eukaryota; Metazoa; Chordata; Craniata; Vertebrata; Euteleostomi; Mammalia; Eutheria; Laurasiatheria; Artiodactyla; Ruminantia; Pecora; Bovidae; Bovinae; Bos	TRINITY_DN63648_c0_g1_i1.p1	81-3875[+]	METH_BOVIN^METH_BOVIN^Q:1-1260,H:1-1263^66.693%ID^E:0^RecName: Full=Methionine synthase;^Eukaryota; Metazoa; Chordata; Craniata; Vertebrata; Euteleostomi; Mammalia; Eutheria; Laurasiatheria; Artiodactyla; Ruminantia; Pecora; Bovidae; Bovinae; Bos	COG0646^homocysteine S-methyltransferase activity`COG1410^methionine synthase	KEGG:bta:280869`KO:K00548	GO:0005829^cellular_component^cytosol`GO:0031419^molecular_function^cobalamin binding`GO:0008705^molecular_function^methionine synthase activity`GO:0008270^molecular_function^zinc ion binding`GO:0032259^biological_process^methylation`GO:0042558^biological_process^pteridine-containing compound metabolic process	GO:0005829^cellular_component^cytosol`GO:0031419^molecular_function^cobalamin binding`GO:0008705^molecular_function^methionine synthase activity`GO:0008270^molecular_function^zinc ion binding`GO:0032259^biological_process^methylation`GO:0042558^biological_process^pteridine-containing compound metabolic process
Cluster-17282.38418	2.06412	5.12463	7.06754	3.67167e-06	0.00478025	4.35094	royalblue	TRINITY_DN69239_c0_g2_i2	.	TRINITY_DN69239_c0_g2_i2.p1	1-861[+]	.	.	.	.	.
Cluster-17282.38520	-1.2113	2.51774	-6.17353	1.7248e-05	0.0139497	3.21033	green	TRINITY_DN33715_c0_g1_i1	RDH12_MOUSE^RDH12_MOUSE^Q:30-1034,H:8-314^37.168%ID^E:1e-43^RecName: Full=Retinol dehydrogenase 12;^Eukaryota; Metazoa; Chordata; Craniata; Vertebrata; Euteleostomi; Mammalia; Eutheria; Euarchontoglires; Glires; Rodentia; Myomorpha; Muroidea; Muridae; Murinae; Mus; Mus	TRINITY_DN33715_c0_g1_i1.p1	30-1070[+]	RDH12_MOUSE^RDH12_MOUSE^Q:1-335,H:8-314^37.463%ID^E:2.78e-55^RecName: Full=Retinol dehydrogenase 12;^Eukaryota; Metazoa; Chordata; Craniata; Vertebrata; Euteleostomi; Mammalia; Eutheria; Euarchontoglires; Glires; Rodentia; Myomorpha; Muroidea; Muridae; Murinae; Mus; Mus	COG1028^Dehydrogenase reductase	KEGG:mmu:77974`KO:K11153	GO:0001917^cellular_component^photoreceptor inner segment`GO:0052650^molecular_function^NADP-retinol dehydrogenase activity`GO:0004745^molecular_function^retinol dehydrogenase activity`GO:0110095^biological_process^cellular detoxification of aldehyde`GO:0042572^biological_process^retinol metabolic process`GO:0007601^biological_process^visual perception	GO:0001917^cellular_component^photoreceptor inner segment`GO:0052650^molecular_function^NADP-retinol dehydrogenase activity`GO:0004745^molecular_function^retinol dehydrogenase activity`GO:0110095^biological_process^cellular detoxification of aldehyde`GO:0042572^biological_process^retinol metabolic process`GO:0007601^biological_process^visual perception
Cluster-17282.40987	0.602846	5.41308	5.09254	0.000129494	0.0429334	0.720696	turquoise	TRINITY_DN64669_c0_g2_i1	.	TRINITY_DN64669_c0_g2_i1.p1	1-759[+]	.	.	.	.	.
Cluster-17282.44512	-1.21618	5.30267	-5.81694	3.29628e-05	0.0211991	2.30046	green	TRINITY_DN61101_c0_g1_i1	.	TRINITY_DN61101_c0_g1_i1.p1	128-2131[+]	.	.	.	.	.
Cluster-17282.4499	2.94416	0.368373	8.84224	2.32143e-07	0.000688421	6.81563	blue	TRINITY_DN64108_c0_g1_i6	CP3AG_MOUSE^CP3AG_MOUSE^Q:88-1626,H:23-499^34.038%ID^E:1.02e-73^RecName: Full=Cytochrome P450 3A16;^Eukaryota; Metazoa; Chordata; Craniata; Vertebrata; Euteleostomi; Mammalia; Eutheria; Euarchontoglires; Glires; Rodentia; Myomorpha; Muroidea; Muridae; Murinae; Mus; Mus	TRINITY_DN64108_c0_g1_i6.p1	1-1632[+]	CP6B2_HELAM^CP6B2_HELAM^Q:14-540,H:1-500^31.215%ID^E:4.93e-88^RecName: Full=Cytochrome P450 6B2;^Eukaryota; Metazoa; Ecdysozoa; Arthropoda; Hexapoda; Insecta; Pterygota; Neoptera; Holometabola; Lepidoptera; Glossata; Ditrysia; Noctuoidea; Noctuidae; Heliothinae; Helicoverpa	COG2124^Cytochrome p450	KEGG:mmu:13114`KO:K07424	GO:0005789^cellular_component^endoplasmic reticulum membrane`GO:0043231^cellular_component^intracellular membrane-bounded organelle`GO:0070330^molecular_function^aromatase activity`GO:0032451^molecular_function^demethylase activity`GO:0101020^molecular_function^estrogen 16-alpha-hydroxylase activity`GO:0020037^molecular_function^heme binding`GO:0005506^molecular_function^iron ion binding`GO:00164…	GO:0005789^cellular_component^endoplasmic reticulum membrane`GO:0070330^molecular_function^aromatase activity`GO:0020037^molecular_function^heme binding`GO:0005506^molecular_function^iron ion binding
Cluster-17282.4501	1.5313	0.699934	5.41332	7.00542e-05	0.0315994	1.88006	blue	TRINITY_DN64108_c0_g1_i2	CP3AT_PIG^CP3AT_PIG^Q:88-1629,H:23-499^34.423%ID^E:1.3e-72^RecName: Full=Cytochrome P450 3A29;^Eukaryota; Metazoa; Chordata; Craniata; Vertebrata; Euteleostomi; Mammalia; Eutheria; Laurasiatheria; Artiodactyla; Suina; Suidae; Sus	TRINITY_DN64108_c0_g1_i2.p1	1-1632[+]	CP6B2_HELAM^CP6B2_HELAM^Q:14-540,H:1-500^31.402%ID^E:4.81e-87^RecName: Full=Cytochrome P450 6B2;^Eukaryota; Metazoa; Ecdysozoa; Arthropoda; Hexapoda; Insecta; Pterygota; Neoptera; Holometabola; Lepidoptera; Glossata; Ditrysia; Noctuoidea; Noctuidae; Heliothinae; Helicoverpa	.	KEGG:ssc:403324`KO:K07424	GO:0005789^cellular_component^endoplasmic reticulum membrane`GO:0070330^molecular_function^aromatase activity`GO:0020037^molecular_function^heme binding`GO:0005506^molecular_function^iron ion binding`GO:0004497^molecular_function^monooxygenase activity`GO:0008395^molecular_function^steroid hydroxylase activity`GO:0050649^molecular_function^testosterone 6-beta-hydroxylase activity`GO:0071357^biolo…	GO:0005789^cellular_component^endoplasmic reticulum membrane`GO:0070330^molecular_function^aromatase activity`GO:0020037^molecular_function^heme binding`GO:0005506^molecular_function^iron ion binding
Cluster-17282.46488	-1.03233	2.2936	-5.51401	5.79265e-05	0.0286302	2.05938	green	TRINITY_DN51802_c0_g1_i1	HIBCH_CHICK^HIBCH_CHICK^Q:195-1238,H:37-384^29.006%ID^E:2.1e-38^RecName: Full=3-hydroxyisobutyryl-CoA hydrolase, mitochondrial;^Eukaryota; Metazoa; Chordata; Craniata; Vertebrata; Euteleostomi; Archelosauria; Archosauria; Dinosauria; Saurischia; Theropoda; Coelurosauria; Aves; Neognathae; Galloanserae; Galliformes; Phasianidae; Phasianinae; Gallus	TRINITY_DN51802_c0_g1_i1.p1	111-1295[+]	HIBCH_CHICK^HIBCH_CHICK^Q:29-376,H:37-384^29.006%ID^E:3.35e-39^RecName: Full=3-hydroxyisobutyryl-CoA hydrolase, mitochondrial;^Eukaryota; Metazoa; Chordata; Craniata; Vertebrata; Euteleostomi; Archelosauria; Archosauria; Dinosauria; Saurischia; Theropoda; Coelurosauria; Aves; Neognathae; Galloanserae; Galliformes; Phasianidae; Phasianinae; Gallus	COG1024^Enoyl-CoA hydratase	KEGG:gga:423979`KO:K05605	GO:0005739^cellular_component^mitochondrion`GO:0003860^molecular_function^3-hydroxyisobutyryl-CoA hydrolase activity`GO:0006574^biological_process^valine catabolic process	GO:0005739^cellular_component^mitochondrion`GO:0003860^molecular_function^3-hydroxyisobutyryl-CoA hydrolase activity`GO:0006574^biological_process^valine catabolic process
Cluster-17282.7044	3.35143	-0.751683	5.16966	0.000111581	0.0394442	0.847574	turquoise	TRINITY_DN63286_c0_g1_i4	.	TRINITY_DN63286_c0_g1_i4.p1	2-2956[+]	.	.	.	.	.
Cluster-17282.8120	1.86904	0.797384	5.35297	7.85589e-05	0.0338177	1.77474	turquoise	TRINITY_DN71292_c1_g1_i4	.	TRINITY_DN71292_c1_g1_i4.p1	602-1576[+]	.	.	.	.	.
Cluster-17282.8885	-0.733178	5.06557	-6.31952	1.32974e-05	0.0120306	3.21827	NA	TRINITY_DN60963_c1_g2_i1	.	.	.	.	.	.	.	.
Cluster-17966.0	3.69462	-0.504829	7.36978	2.23025e-06	0.00357466	3.80563	royalblue	TRINITY_DN71609_c0_g2_i1	DCOR_MOUSE^DCOR_MOUSE^Q:176-463,H:195-290^56.25%ID^E:6.03e-24^RecName: Full=Ornithine decarboxylase;^Eukaryota; Metazoa; Chordata; Craniata; Vertebrata; Euteleostomi; Mammalia; Eutheria; Euarchontoglires; Glires; Rodentia; Myomorpha; Muroidea; Muridae; Murinae; Mus; Mus	.	.	.	COG0019^Specifically catalyzes the decarboxylation of meso- diaminopimelate (meso-DAP) to L-lysine (By similarity)	KEGG:mmu:18263`KO:K01581	GO:0005737^cellular_component^cytoplasm`GO:0005829^cellular_component^cytosol`GO:0048471^cellular_component^perinuclear region of cytoplasm`GO:0004586^molecular_function^ornithine decarboxylase activity`GO:0042803^molecular_function^protein homodimerization activity`GO:0001822^biological_process^kidney development`GO:0006595^biological_process^polyamine metabolic process`GO:0008284^biological_pro…	.
Cluster-17966.1	3.52638	-0.598013	6.60933	8.00367e-06	0.00842334	2.82626	royalblue	TRINITY_DN71609_c0_g3_i1	DCOR_RAT^DCOR_RAT^Q:18-353,H:311-422^52.212%ID^E:7.31e-35^RecName: Full=Ornithine decarboxylase;^Eukaryota; Metazoa; Chordata; Craniata; Vertebrata; Euteleostomi; Mammalia; Eutheria; Euarchontoglires; Glires; Rodentia; Myomorpha; Muroidea; Muridae; Murinae; Rattus	TRINITY_DN71609_c0_g3_i1.p1	3-383[+]	DCOR_RAT^DCOR_RAT^Q:6-117,H:311-422^52.212%ID^E:4.64e-35^RecName: Full=Ornithine decarboxylase;^Eukaryota; Metazoa; Chordata; Craniata; Vertebrata; Euteleostomi; Mammalia; Eutheria; Euarchontoglires; Glires; Rodentia; Myomorpha; Muroidea; Muridae; Murinae; Rattus	COG0019^Specifically catalyzes the decarboxylation of meso- diaminopimelate (meso-DAP) to L-lysine (By similarity)	KEGG:rno:24609`KO:K01581	GO:0005737^cellular_component^cytoplasm`GO:0005829^cellular_component^cytosol`GO:0048471^cellular_component^perinuclear region of cytoplasm`GO:0004586^molecular_function^ornithine decarboxylase activity`GO:0042803^molecular_function^protein homodimerization activity`GO:0001822^biological_process^kidney development`GO:0006595^biological_process^polyamine metabolic process`GO:0008284^biological_pro…	GO:0005737^cellular_component^cytoplasm`GO:0005829^cellular_component^cytosol`GO:0048471^cellular_component^perinuclear region of cytoplasm`GO:0004586^molecular_function^ornithine decarboxylase activity`GO:0042803^molecular_function^protein homodimerization activity`GO:0001822^biological_process^kidney development`GO:0006595^biological_process^polyamine metabolic process`GO:0008284^biological_pro…
Cluster-18751.0	-1.46102	1.30935	-5.56743	5.23973e-05	0.026386	2.09315	lightcyan1	TRINITY_DN51129_c0_g1_i1	NH213_CAEEL^NH213_CAEEL^Q:695-1018,H:24-120^36.111%ID^E:1.56e-12^RecName: Full=Nuclear hormone receptor family member nhr-213;^Eukaryota; Metazoa; Ecdysozoa; Nematoda; Chromadorea; Rhabditida; Rhabditina; Rhabditomorpha; Rhabditoidea; Rhabditidae; Peloderinae; Caenorhabditis	TRINITY_DN51129_c0_g1_i1.p1	224-1903[+]	NH213_CAEEL^NH213_CAEEL^Q:158-265,H:24-120^36.111%ID^E:7.69e-13^RecName: Full=Nuclear hormone receptor family member nhr-213;^Eukaryota; Metazoa; Ecdysozoa; Nematoda; Chromadorea; Rhabditida; Rhabditina; Rhabditomorpha; Rhabditoidea; Rhabditidae; Peloderinae; Caenorhabditis	ENOG410XRZC^receptor	.	GO:0005634^cellular_component^nucleus`GO:0003700^molecular_function^DNA-binding transcription factor activity`GO:0043565^molecular_function^sequence-specific DNA binding`GO:0008270^molecular_function^zinc ion binding	GO:0005634^cellular_component^nucleus`GO:0003700^molecular_function^DNA-binding transcription factor activity`GO:0043565^molecular_function^sequence-specific DNA binding`GO:0008270^molecular_function^zinc ion binding
Cluster-19482.1	3.92176	-2.03504	5.22633	0.000100064	0.0371595	-0.0684184	royalblue	TRINITY_DN68142_c0_g2_i1	.	TRINITY_DN68142_c0_g2_i1.p1	1-588[+]	.	.	.	.	.
Cluster-19903.0	-3.00482	4.61835	-5.17075	0.000111345	0.0394442	1.34472	darkorange	TRINITY_DN62569_c0_g1_i1	AL1L1_XENLA^AL1L1_XENLA^Q:138-2834,H:1-902^63.385%ID^E:0^RecName: Full=Cytosolic 10-formyltetrahydrofolate dehydrogenase;^Eukaryota; Metazoa; Chordata; Craniata; Vertebrata; Euteleostomi; Amphibia; Batrachia; Anura; Pipoidea; Pipidae; Xenopodinae; Xenopus; Xenopus	TRINITY_DN62569_c0_g1_i1.p1	3-2843[+]	AL1L1_XENLA^AL1L1_XENLA^Q:46-944,H:1-902^63.385%ID^E:0^RecName: Full=Cytosolic 10-formyltetrahydrofolate dehydrogenase;^Eukaryota; Metazoa; Chordata; Craniata; Vertebrata; Euteleostomi; Amphibia; Batrachia; Anura; Pipoidea; Pipidae; Xenopodinae; Xenopus; Xenopus	.	KEGG:xla:444321`KO:K00289	GO:0005737^cellular_component^cytoplasm`GO:0016155^molecular_function^formyltetrahydrofolate dehydrogenase activity`GO:0016742^molecular_function^hydroxymethyl-, formyl- and related transferase activity`GO:0016620^molecular_function^oxidoreductase activity, acting on the aldehyde or oxo group of donors, NAD or NADP as acceptor`GO:0009258^biological_process^10-formyltetrahydrofolate catabolic proc…	GO:0005737^cellular_component^cytoplasm`GO:0016155^molecular_function^formyltetrahydrofolate dehydrogenase activity`GO:0016742^molecular_function^hydroxymethyl-, formyl- and related transferase activity`GO:0016620^molecular_function^oxidoreductase activity, acting on the aldehyde or oxo group of donors, NAD or NADP as acceptor`GO:0009258^biological_process^10-formyltetrahydrofolate catabolic proc…
Cluster-20320.20	2.79355	-0.434086	6.26049	1.47669e-05	0.0127136	2.82324	turquoise	TRINITY_DN58781_c0_g3_i1	GLYC_HUMAN^GLYC_HUMAN^Q:321-530,H:3-79^58.442%ID^E:1.39e-18^RecName: Full=Serine hydroxymethyltransferase, cytosolic;^Eukaryota; Metazoa; Chordata; Craniata; Vertebrata; Euteleostomi; Mammalia; Eutheria; Euarchontoglires; Primates; Haplorrhini; Catarrhini; Hominidae; Homo	TRINITY_DN58781_c0_g3_i1.p1	530-156[-]	.	COG0112^Catalyzes the reversible interconversion of serine and glycine with tetrahydrofolate (THF) serving as the one-carbon carrier. This reaction serves as the major source of one-carbon groups required for the biosynthesis of purines, thymidylate, methionine, and other important biomolecules. Also exhibits THF- independent aldolase activity toward beta-hydroxyamino acids, producing glycine and…	KEGG:hsa:6470`KO:K00600	GO:0005829^cellular_component^cytosol`GO:0070062^cellular_component^extracellular exosome`GO:0005654^cellular_component^nucleoplasm`GO:0005634^cellular_component^nucleus`GO:0016597^molecular_function^amino acid binding`GO:0050897^molecular_function^cobalt ion binding`GO:0004372^molecular_function^glycine hydroxymethyltransferase activity`GO:0042802^molecular_function^identical protein binding`GO:…	.
Cluster-20371.1	1.60986	-0.395342	5.22539	0.000100245	0.0371595	1.37013	turquoise	TRINITY_DN74648_c1_g1_i2	.	TRINITY_DN74648_c1_g1_i2.p1	287-604[+]	.	.	.	.	.
Cluster-20437.0	0.907571	3.40088	5.09535	0.000128792	0.0429334	1.06102	turquoise	TRINITY_DN68567_c0_g1_i5	.	TRINITY_DN68567_c0_g1_i5.p1	2-553[+]	.	.	.	.	.
Cluster-20709.2	2.21473	2.68053	12.3265	2.74729e-09	2.09327e-05	11.5978	turquoise	TRINITY_DN72499_c1_g1_i1	FAHD2_XENLA^FAHD2_XENLA^Q:172-1026,H:32-319^52.941%ID^E:1.92e-111^RecName: Full=Fumarylacetoacetate hydrolase domain-containing protein 2;^Eukaryota; Metazoa; Chordata; Craniata; Vertebrata; Euteleostomi; Amphibia; Batrachia; Anura; Pipoidea; Pipidae; Xenopodinae; Xenopus; Xenopus	TRINITY_DN72499_c1_g1_i1.p1	172-1029[+]	FAHD2_XENLA^FAHD2_XENLA^Q:1-285,H:32-319^52.941%ID^E:1.54e-112^RecName: Full=Fumarylacetoacetate hydrolase domain-containing protein 2;^Eukaryota; Metazoa; Chordata; Craniata; Vertebrata; Euteleostomi; Amphibia; Batrachia; Anura; Pipoidea; Pipidae; Xenopodinae; Xenopus; Xenopus	.	KEGG:xla:444668	GO:0016787^molecular_function^hydrolase activity`GO:0046872^molecular_function^metal ion binding	GO:0016787^molecular_function^hydrolase activity`GO:0046872^molecular_function^metal ion binding
Cluster-20967.0	-2.51415	1.4954	-7.11025	3.41937e-06	0.00468007	4.05231	darkorange	TRINITY_DN53246_c0_g1_i1	.	TRINITY_DN53246_c0_g1_i1.p1	2-1117[+]	.	.	.	.	.
Cluster-21462.1	2.77478	1.2597	5.41038	7.04459e-05	0.0315994	1.86928	grey	TRINITY_DN72792_c0_g1_i4	.	TRINITY_DN72792_c0_g1_i4.p1	1-1098[+]	.	.	.	.	.
Cluster-21508.0	0.944024	5.89941	5.22145	0.000101006	0.0371833	0.856257	green	TRINITY_DN64789_c0_g2_i8	SYY_PSEPF^SYY_PSEPF^Q:2-175,H:342-399^91.379%ID^E:2.37e-26^RecName: Full=Tyrosine--tRNA ligase {ECO:0000255|HAMAP-Rule:MF_02007};^Bacteria; Proteobacteria; Gammaproteobacteria; Pseudomonadales; Pseudomonadaceae; Pseudomonas	.	.	.	COG0162^Catalyzes the attachment of tyrosine to tRNA(Tyr) in a two-step reaction tyrosine is first activated by ATP to form Tyr- AMP and then transferred to the acceptor end of tRNA(Tyr) (By similarity)	KEGG:pfo:Pfl01_5098`KO:K01866	GO:0005737^cellular_component^cytoplasm`GO:0005524^molecular_function^ATP binding`GO:0003723^molecular_function^RNA binding`GO:0004831^molecular_function^tyrosine-tRNA ligase activity`GO:0006437^biological_process^tyrosyl-tRNA aminoacylation	.
Cluster-22490.1	1.8648	1.25122	6.17933	1.70698e-05	0.0139497	3.22048	royalblue	TRINITY_DN58637_c1_g1_i9	.	TRINITY_DN58637_c1_g1_i9.p1	177-1067[+]	.	.	.	.	.
Cluster-23192.0	-1.35298	5.20099	-7.84904	1.03677e-06	0.00240616	5.83171	green	TRINITY_DN50676_c4_g1_i1	.	TRINITY_DN50676_c4_g1_i1.p1	486-1[-]	.	.	.	.	.
Cluster-23833.1	1.99334	-0.196426	5.22992	9.93762e-05	0.0371595	1.45622	grey	TRINITY_DN60235_c0_g1_i6	.	TRINITY_DN60235_c0_g1_i6.p1	496-1722[+]	.	.	.	.	.
Cluster-23911.0	2.80995	-1.14322	5.26067	9.36906e-05	0.0367729	0.864808	royalblue	TRINITY_DN52817_c0_g1_i1	.	TRINITY_DN52817_c0_g1_i1.p1	355-1683[+]	.	.	.	.	.
Cluster-24042.0	1.6627	-0.208575	5.59736	4.95416e-05	0.026183	2.0176	blue	TRINITY_DN46115_c0_g1_i4	FABP1_DORPE^FABP1_DORPE^Q:132-539,H:5-130^34.058%ID^E:1.09e-21^RecName: Full=Sodium/calcium exchanger regulatory protein 1 {ECO:0000303|PubMed:19168028};^Eukaryota; Metazoa; Spiralia; Lophotrochozoa; Mollusca; Cephalopoda; Coleoidea; Neocoleoidea; Decapodiformes; Teuthida; Myopsina; Loliginidae; Doryteuthis	TRINITY_DN46115_c0_g1_i4.p1	653-69[-]	.	.	.	GO:0005737^cellular_component^cytoplasm`GO:0016020^cellular_component^membrane`GO:0008289^molecular_function^lipid binding	.
Cluster-24233.0	0.930938	1.91354	5.18877	0.000107551	0.0385298	1.43463	turquoise	TRINITY_DN68166_c0_g2_i3	GNAO_PLATR^GNAO_PLATR^Q:2-598,H:155-353^49.749%ID^E:1.15e-65^RecName: Full=Guanine nucleotide-binding protein G(o) subunit alpha;^Eukaryota; Metazoa; Spiralia; Lophotrochozoa; Mollusca; Gastropoda; Heterobranchia; Euthyneura; Panpulmonata; Hygrophila; Lymnaeoidea; Planorbidae; Planorbella	TRINITY_DN68166_c0_g2_i3.p1	2-604[+]	GNAO_LYMST^GNAO_LYMST^Q:1-199,H:155-353^49.749%ID^E:8.39e-67^RecName: Full=Guanine nucleotide-binding protein G(o) subunit alpha;^Eukaryota; Metazoa; Spiralia; Lophotrochozoa; Mollusca; Gastropoda; Heterobranchia; Euthyneura; Panpulmonata; Hygrophila; Lymnaeoidea; Lymnaeidae; Lymnaea	.	.	GO:0031683^molecular_function^G-protein beta/gamma-subunit complex binding`GO:0005525^molecular_function^GTP binding`GO:0003924^molecular_function^GTPase activity`GO:0046872^molecular_function^metal ion binding`GO:0007188^biological_process^adenylate cyclase-modulating G protein-coupled receptor signaling pathway	GO:0031683^molecular_function^G-protein beta/gamma-subunit complex binding`GO:0005525^molecular_function^GTP binding`GO:0003924^molecular_function^GTPase activity`GO:0046872^molecular_function^metal ion binding`GO:0007188^biological_process^adenylate cyclase-modulating G protein-coupled receptor signaling pathway
Cluster-24326.0	1.82103	-0.176282	5.11021	0.000125143	0.0420126	1.18734	turquoise	TRINITY_DN40401_c0_g1_i1	.	TRINITY_DN40401_c0_g1_i1.p1	3-1370[+]	.	.	.	.	.
Cluster-24598.1	1.32183	5.75764	5.68735	4.18898e-05	0.0243047	1.75175	turquoise	TRINITY_DN64100_c2_g2_i1	.	.	.	.	.	.	.	.
Cluster-24598.2	1.97236	3.55814	5.78735	3.48102e-05	0.0221206	2.29422	black	TRINITY_DN64100_c2_g4_i1	.	.	.	.	.	.	.	.
Cluster-24911.0	-2.61947	2.70738	-5.50212	5.92374e-05	0.0287457	2.03994	ivory	TRINITY_DN60999_c0_g1_i1	.	TRINITY_DN60999_c0_g1_i1.p1	403-74[-]	.	.	.	.	.
Cluster-2515.5	1.80572	0.621096	5.31118	8.50699e-05	0.0350691	1.70102	turquoise	TRINITY_DN71795_c2_g2_i3	.	TRINITY_DN71795_c2_g2_i3.p1	2-742[+]	.	.	.	.	.
Cluster-25550.0	2.93861	2.81794	12.2086	3.13722e-09	2.09327e-05	11.5173	royalblue	TRINITY_DN72095_c1_g1_i7	D4FAD_REBSA^D4FAD_REBSA^Q:209-766,H:292-444^36.559%ID^E:9.88e-30^RecName: Full=Acyl-lipid (7-3)-desaturase {ECO:0000305};^Eukaryota; Haptista; Haptophyta; Pavlovales; Pavlovaceae; Rebecca	TRINITY_DN72095_c1_g1_i7.p1	853-530[-]	.	.	.	GO:0016021^cellular_component^integral component of membrane`GO:0046872^molecular_function^metal ion binding`GO:0016717^molecular_function^oxidoreductase activity, acting on paired donors, with oxidation of a pair of donors resulting in the reduction of molecular oxygen to two molecules of water`GO:0042759^biological_process^long-chain fatty acid biosynthetic process`GO:0006636^biological_process…	.
Cluster-26322.1	3.25997	-0.722052	6.09153	1.99871e-05	0.0146976	2.2641	royalblue	TRINITY_DN71609_c0_g1_i4	DCOR_RAT^DCOR_RAT^Q:297-536,H:10-92^50.602%ID^E:5.65e-21^RecName: Full=Ornithine decarboxylase;^Eukaryota; Metazoa; Chordata; Craniata; Vertebrata; Euteleostomi; Mammalia; Eutheria; Euarchontoglires; Glires; Rodentia; Myomorpha; Muroidea; Muridae; Murinae; Rattus	.	.	.	COG0019^Specifically catalyzes the decarboxylation of meso- diaminopimelate (meso-DAP) to L-lysine (By similarity)	KEGG:rno:24609`KO:K01581	GO:0005737^cellular_component^cytoplasm`GO:0005829^cellular_component^cytosol`GO:0048471^cellular_component^perinuclear region of cytoplasm`GO:0004586^molecular_function^ornithine decarboxylase activity`GO:0042803^molecular_function^protein homodimerization activity`GO:0001822^biological_process^kidney development`GO:0006595^biological_process^polyamine metabolic process`GO:0008284^biological_pro…	.
Cluster-26832.0	0.904198	1.06929	5.24731	9.61187e-05	0.0371595	1.58614	royalblue	TRINITY_DN61720_c3_g1_i1	NPT2A_HUMAN^NPT2A_HUMAN^Q:179-1615,H:141-600^34.161%ID^E:2.11e-77^RecName: Full=Sodium-dependent phosphate transport protein 2A;^Eukaryota; Metazoa; Chordata; Craniata; Vertebrata; Euteleostomi; Mammalia; Eutheria; Euarchontoglires; Primates; Haplorrhini; Catarrhini; Hominidae; Homo	TRINITY_DN61720_c3_g1_i1.p1	2-1666[+]	NPT2A_RABIT^NPT2A_RABIT^Q:21-538,H:104-603^34.28%ID^E:3.93e-93^RecName: Full=Sodium-dependent phosphate transport protein 2A;^Eukaryota; Metazoa; Chordata; Craniata; Vertebrata; Euteleostomi; Mammalia; Eutheria; Euarchontoglires; Glires; Lagomorpha; Leporidae; Oryctolagus	COG1283^Na Pi-cotransporter	KEGG:ocu:100009392`KO:K14683	GO:0016324^cellular_component^apical plasma membrane`GO:0005903^cellular_component^brush border`GO:0031526^cellular_component^brush border membrane`GO:0005623^cellular_component^obsolete cell`GO:0009986^cellular_component^cell surface`GO:0005829^cellular_component^cytosol`GO:0005768^cellular_component^endosome`GO:0005887^cellular_component^integral component of plasma membrane`GO:0045121^cellular…	GO:0016324^cellular_component^apical plasma membrane`GO:0016021^cellular_component^integral component of membrane`GO:0005886^cellular_component^plasma membrane`GO:0015293^molecular_function^symporter activity`GO:0055062^biological_process^phosphate ion homeostasis`GO:0006817^biological_process^phosphate ion transport`GO:0006814^biological_process^sodium ion transport
Cluster-27127.0	-2.01677	1.70252	-6.04928	2.15718e-05	0.0155606	2.88912	green	TRINITY_DN58768_c0_g1_i1	LICH_MOUSE^LICH_MOUSE^Q:1-660,H:167-381^33.484%ID^E:8.48e-32^RecName: Full=Lysosomal acid lipase/cholesteryl ester hydrolase;^Eukaryota; Metazoa; Chordata; Craniata; Vertebrata; Euteleostomi; Mammalia; Eutheria; Euarchontoglires; Glires; Rodentia; Myomorpha; Muroidea; Muridae; Murinae; Mus; Mus	TRINITY_DN58768_c0_g1_i1.p1	1-708[+]	LICH_MOUSE^LICH_MOUSE^Q:1-235,H:167-396^32.627%ID^E:2.16e-41^RecName: Full=Lysosomal acid lipase/cholesteryl ester hydrolase;^Eukaryota; Metazoa; Chordata; Craniata; Vertebrata; Euteleostomi; Mammalia; Eutheria; Euarchontoglires; Glires; Rodentia; Myomorpha; Muroidea; Muridae; Murinae; Mus; Mus	COG0596^Alpha beta hydrolase	KEGG:mmu:16889`KO:K01052	GO:0001650^cellular_component^fibrillar center`GO:0043231^cellular_component^intracellular membrane-bounded organelle`GO:0005764^cellular_component^lysosome`GO:0016298^molecular_function^lipase activity`GO:0004771^molecular_function^sterol esterase activity`GO:0000902^biological_process^cell morphogenesis`GO:0008283^biological_process^cell population proliferation`GO:0001816^biological_process^cy…	GO:0001650^cellular_component^fibrillar center`GO:0043231^cellular_component^intracellular membrane-bounded organelle`GO:0005764^cellular_component^lysosome`GO:0016298^molecular_function^lipase activity`GO:0004771^molecular_function^sterol esterase activity`GO:0000902^biological_process^cell morphogenesis`GO:0008283^biological_process^cell population proliferation`GO:0001816^biological_process^cy…
Cluster-27618.0	1.88858	-0.780041	5.29328	8.8026e-05	0.0357174	1.29539	turquoise	TRINITY_DN61145_c0_g1_i1	MOT12_MOUSE^MOT12_MOUSE^Q:82-1428,H:3-449^26.763%ID^E:9.03e-30^RecName: Full=Monocarboxylate transporter 12 {ECO:0000305};^Eukaryota; Metazoa; Chordata; Craniata; Vertebrata; Euteleostomi; Mammalia; Eutheria; Euarchontoglires; Glires; Rodentia; Myomorpha; Muroidea; Muridae; Murinae; Mus; Mus	TRINITY_DN61145_c0_g1_i1.p1	85-1434[+]	MOT12_MOUSE^MOT12_MOUSE^Q:1-448,H:4-449^26.611%ID^E:9.32e-36^RecName: Full=Monocarboxylate transporter 12 {ECO:0000305};^Eukaryota; Metazoa; Chordata; Craniata; Vertebrata; Euteleostomi; Mammalia; Eutheria; Euarchontoglires; Glires; Rodentia; Myomorpha; Muroidea; Muridae; Murinae; Mus; Mus	COG0477^major facilitator Superfamily	KEGG:mmu:240638`KO:K11810	GO:0016021^cellular_component^integral component of membrane`GO:0005887^cellular_component^integral component of plasma membrane`GO:0005886^cellular_component^plasma membrane`GO:0005308^molecular_function^creatine transmembrane transporter activity`GO:0008028^molecular_function^monocarboxylic acid transmembrane transporter activity`GO:0015293^molecular_function^symporter activity`GO:0015881^biolo…	GO:0016021^cellular_component^integral component of membrane`GO:0005887^cellular_component^integral component of plasma membrane`GO:0005886^cellular_component^plasma membrane`GO:0005308^molecular_function^creatine transmembrane transporter activity`GO:0008028^molecular_function^monocarboxylic acid transmembrane transporter activity`GO:0015293^molecular_function^symporter activity`GO:0015881^biolo…
Cluster-27669.0	3.63079	3.74745	12.4445	2.40809e-09	2.09327e-05	11.8572	royalblue	TRINITY_DN73919_c1_g3_i1	MTHR_MOUSE^MTHR_MOUSE^Q:1-651,H:332-549^60.274%ID^E:2.37e-87^RecName: Full=Methylenetetrahydrofolate reductase {ECO:0000305};^Eukaryota; Metazoa; Chordata; Craniata; Vertebrata; Euteleostomi; Mammalia; Eutheria; Euarchontoglires; Glires; Rodentia; Myomorpha; Muroidea; Muridae; Murinae; Mus; Mus	TRINITY_DN73919_c1_g3_i1.p1	1-654[+]	MTHR_MOUSE^MTHR_MOUSE^Q:1-217,H:332-549^60.274%ID^E:2.13e-87^RecName: Full=Methylenetetrahydrofolate reductase {ECO:0000305};^Eukaryota; Metazoa; Chordata; Craniata; Vertebrata; Euteleostomi; Mammalia; Eutheria; Euarchontoglires; Glires; Rodentia; Myomorpha; Muroidea; Muridae; Murinae; Mus; Mus	COG0685^Methylenetetrahydrofolate reductase	KEGG:mmu:17769`KO:K00297	GO:0005829^cellular_component^cytosol`GO:0045202^cellular_component^synapse`GO:0071949^molecular_function^FAD binding`GO:0050660^molecular_function^flavin adenine dinucleotide binding`GO:0004489^molecular_function^methylenetetrahydrofolate reductase (NAD(P)H) activity`GO:0072341^molecular_function^modified amino acid binding`GO:0050661^molecular_function^NADP binding`GO:0044877^molecular_function…	GO:0005829^cellular_component^cytosol`GO:0045202^cellular_component^synapse`GO:0071949^molecular_function^FAD binding`GO:0050660^molecular_function^flavin adenine dinucleotide binding`GO:0004489^molecular_function^methylenetetrahydrofolate reductase (NAD(P)H) activity`GO:0072341^molecular_function^modified amino acid binding`GO:0050661^molecular_function^NADP binding`GO:0044877^molecular_function…
Cluster-27669.1	3.46298	1.62453	10.7991	1.67291e-08	8.92985e-05	9.73953	royalblue	TRINITY_DN73919_c1_g2_i1	.	.	.	.	.	.	.	.
Cluster-2785.0	5.22583	-3.25438	8.55402	3.54064e-07	0.000994714	1.85724	turquoise	TRINITY_DN37905_c0_g1_i1	.	TRINITY_DN37905_c0_g1_i1.p1	3-431[+]	.	.	.	.	.
Cluster-28789.0	2.04723	0.607638	5.3091	8.54079e-05	0.0350691	1.69592	royalblue	TRINITY_DN61307_c0_g1_i4	HIBCH_CHICK^HIBCH_CHICK^Q:3-902,H:92-375^31.229%ID^E:1.64e-38^RecName: Full=3-hydroxyisobutyryl-CoA hydrolase, mitochondrial;^Eukaryota; Metazoa; Chordata; Craniata; Vertebrata; Euteleostomi; Archelosauria; Archosauria; Dinosauria; Saurischia; Theropoda; Coelurosauria; Aves; Neognathae; Galloanserae; Galliformes; Phasianidae; Phasianinae; Gallus	TRINITY_DN61307_c0_g1_i4.p1	3-974[+]	HIBCH_CHICK^HIBCH_CHICK^Q:1-300,H:92-375^31.229%ID^E:9.48e-39^RecName: Full=3-hydroxyisobutyryl-CoA hydrolase, mitochondrial;^Eukaryota; Metazoa; Chordata; Craniata; Vertebrata; Euteleostomi; Archelosauria; Archosauria; Dinosauria; Saurischia; Theropoda; Coelurosauria; Aves; Neognathae; Galloanserae; Galliformes; Phasianidae; Phasianinae; Gallus	COG1024^Enoyl-CoA hydratase	KEGG:gga:423979`KO:K05605	GO:0005739^cellular_component^mitochondrion`GO:0003860^molecular_function^3-hydroxyisobutyryl-CoA hydrolase activity`GO:0006574^biological_process^valine catabolic process	GO:0005739^cellular_component^mitochondrion`GO:0003860^molecular_function^3-hydroxyisobutyryl-CoA hydrolase activity`GO:0006574^biological_process^valine catabolic process
Cluster-28922.0	-1.53434	1.68976	-5.04487	0.000142028	0.0459472	1.22166	green	TRINITY_DN69402_c0_g2_i1	.	TRINITY_DN69402_c0_g2_i1.p1	3-473[+]	.	.	.	.	.
Cluster-30913.0	1.68239	-0.319994	5.57281	5.18718e-05	0.0263701	1.96681	turquoise	TRINITY_DN57237_c0_g1_i1	.	TRINITY_DN57237_c0_g1_i1.p1	3-1457[+]	.	.	.	.	.
Cluster-30939.0	-1.95001	2.96509	-5.28756	8.89941e-05	0.0357174	1.64322	green	TRINITY_DN54988_c0_g2_i1	.	TRINITY_DN54988_c0_g2_i1.p1	3-1046[+]	.	.	.	.	.
Cluster-30989.0	1.32675	0.737919	5.08426	0.000131585	0.0433574	1.29374	turquoise	TRINITY_DN67210_c0_g1_i5	.	TRINITY_DN67210_c0_g1_i5.p1	1-2262[+]	.	.	.	.	.
Cluster-30995.0	3.00416	1.4557	10.6036	2.13881e-08	0.000103789	9.403	royalblue	TRINITY_DN67923_c1_g2_i1	ST1E1_HUMAN^ST1E1_HUMAN^Q:389-1252,H:15-288^37.415%ID^E:2.21e-55^RecName: Full=Sulfotransferase 1E1;^Eukaryota; Metazoa; Chordata; Craniata; Vertebrata; Euteleostomi; Mammalia; Eutheria; Euarchontoglires; Primates; Haplorrhini; Catarrhini; Hominidae; Homo	TRINITY_DN67923_c1_g2_i1.p1	278-1255[+]	ST1E1_HUMAN^ST1E1_HUMAN^Q:38-325,H:15-288^37.415%ID^E:1.74e-56^RecName: Full=Sulfotransferase 1E1;^Eukaryota; Metazoa; Chordata; Craniata; Vertebrata; Euteleostomi; Mammalia; Eutheria; Euarchontoglires; Primates; Haplorrhini; Catarrhini; Hominidae; Homo	ENOG4111H56^Sulfotransferase	KEGG:hsa:6783`KO:K01016	GO:0005829^cellular_component^cytosol`GO:0031965^cellular_component^nuclear membrane`GO:0004304^molecular_function^estrone sulfotransferase activity`GO:0047894^molecular_function^flavonol 3-sulfotransferase activity`GO:0005496^molecular_function^steroid binding`GO:0050294^molecular_function^steroid sulfotransferase activity`GO:0008146^molecular_function^sulfotransferase activity`GO:0050427^biolog…	GO:0005829^cellular_component^cytosol`GO:0031965^cellular_component^nuclear membrane`GO:0004304^molecular_function^estrone sulfotransferase activity`GO:0047894^molecular_function^flavonol 3-sulfotransferase activity`GO:0005496^molecular_function^steroid binding`GO:0050294^molecular_function^steroid sulfotransferase activity`GO:0008146^molecular_function^sulfotransferase activity`GO:0050427^biolog…
Cluster-32839.4	1.66288	0.61514	6.269	1.45451e-05	0.0127136	3.33023	blue	TRINITY_DN72857_c2_g3_i1	.	TRINITY_DN72857_c2_g3_i1.p1	705-289[-]	.	.	.	.	.
Cluster-32839.5	1.60852	1.8754	7.55769	1.64582e-06	0.00325378	5.46286	blue	TRINITY_DN72857_c2_g1_i2	UCP2_MOUSE^UCP2_MOUSE^Q:3-476,H:136-295^54.658%ID^E:5.97e-53^RecName: Full=Mitochondrial uncoupling protein 2;^Eukaryota; Metazoa; Chordata; Craniata; Vertebrata; Euteleostomi; Mammalia; Eutheria; Euarchontoglires; Glires; Rodentia; Myomorpha; Muroidea; Muridae; Murinae; Mus; Mus`UCP2_MOUSE^UCP2_MOUSE^Q:3-476,H:33-201^30.409%ID^E:1.74e-13^RecName: Full=Mitochondrial uncoupling protein 2;^Eukaryot…	TRINITY_DN72857_c2_g1_i2.p1	3-509[+]	UCP2_PIG^UCP2_PIG^Q:1-158,H:136-295^54.658%ID^E:1.36e-53^RecName: Full=Mitochondrial uncoupling protein 2;^Eukaryota; Metazoa; Chordata; Craniata; Vertebrata; Euteleostomi; Mammalia; Eutheria; Laurasiatheria; Artiodactyla; Suina; Suidae; Sus`UCP2_PIG^UCP2_PIG^Q:1-158,H:33-201^30.994%ID^E:1.27e-13^RecName: Full=Mitochondrial uncoupling protein 2;^Eukaryota; Metazoa; Chordata; Craniata; Vertebrata;…	ENOG410XRV1^UnCoupling Protein	KEGG:ssc:397549`KO:K15103	GO:0005623^cellular_component^obsolete cell`GO:0005737^cellular_component^cytoplasm`GO:0016021^cellular_component^integral component of membrane`GO:0005743^cellular_component^mitochondrial inner membrane`GO:0005739^cellular_component^mitochondrion`GO:0017077^molecular_function^oxidative phosphorylation uncoupler activity`GO:1990845^biological_process^adaptive thermogenesis`GO:0007568^biological_p…	GO:0016021^cellular_component^integral component of membrane`GO:0005743^cellular_component^mitochondrial inner membrane`GO:0017077^molecular_function^oxidative phosphorylation uncoupler activity`GO:1990845^biological_process^adaptive thermogenesis`GO:1990542^biological_process^mitochondrial transmembrane transport`GO:0009409^biological_process^response to cold
Cluster-32934.0	1.87801	3.59967	5.83108	3.21164e-05	0.0209066	2.3827	royalblue	TRINITY_DN66339_c0_g1_i1	PGCA_HUMAN^PGCA_HUMAN^Q:221-577,H:2318-2433^34.677%ID^E:1.47e-17^RecName: Full=Aggrecan core protein;^Eukaryota; Metazoa; Chordata; Craniata; Vertebrata; Euteleostomi; Mammalia; Eutheria; Euarchontoglires; Primates; Haplorrhini; Catarrhini; Hominidae; Homo	TRINITY_DN66339_c0_g1_i1.p1	2-613[+]	PGCA_HUMAN^PGCA_HUMAN^Q:74-192,H:2318-2433^34.677%ID^E:3.61e-19^RecName: Full=Aggrecan core protein;^Eukaryota; Metazoa; Chordata; Craniata; Vertebrata; Euteleostomi; Mammalia; Eutheria; Euarchontoglires; Primates; Haplorrhini; Catarrhini; Hominidae; Homo	ENOG410XRES^Aggrecan	KEGG:hsa:176`KO:K06792	GO:0005604^cellular_component^basement membrane`GO:0062023^cellular_component^collagen-containing extracellular matrix`GO:0031012^cellular_component^extracellular matrix`GO:0005576^cellular_component^extracellular region`GO:0098982^cellular_component^GABA-ergic synapse`GO:0098978^cellular_component^glutamatergic synapse`GO:0005796^cellular_component^Golgi lumen`GO:0043202^cellular_component^lysos…	GO:0005604^cellular_component^basement membrane`GO:0062023^cellular_component^collagen-containing extracellular matrix`GO:0031012^cellular_component^extracellular matrix`GO:0005576^cellular_component^extracellular region`GO:0098982^cellular_component^GABA-ergic synapse`GO:0098978^cellular_component^glutamatergic synapse`GO:0005796^cellular_component^Golgi lumen`GO:0043202^cellular_component^lysos…
Cluster-32934.1	1.82939	3.70213	6.32645	1.31353e-05	0.0120306	3.27098	royalblue	TRINITY_DN65640_c0_g1_i1	PGCA_HUMAN^PGCA_HUMAN^Q:181-549,H:2319-2433^29.6%ID^E:4.83e-15^RecName: Full=Aggrecan core protein;^Eukaryota; Metazoa; Chordata; Craniata; Vertebrata; Euteleostomi; Mammalia; Eutheria; Euarchontoglires; Primates; Haplorrhini; Catarrhini; Hominidae; Homo	TRINITY_DN65640_c0_g1_i1.p1	1-603[+]	PGCA_RAT^PGCA_RAT^Q:12-183,H:1862-2027^27.273%ID^E:2.35e-16^RecName: Full=Aggrecan core protein;^Eukaryota; Metazoa; Chordata; Craniata; Vertebrata; Euteleostomi; Mammalia; Eutheria; Euarchontoglires; Glires; Rodentia; Myomorpha; Muroidea; Muridae; Murinae; Rattus	ENOG410XRES^Aggrecan	KEGG:rno:58968`KO:K06792	GO:0005604^cellular_component^basement membrane`GO:0062023^cellular_component^collagen-containing extracellular matrix`GO:0031012^cellular_component^extracellular matrix`GO:0005576^cellular_component^extracellular region`GO:0098982^cellular_component^GABA-ergic synapse`GO:0098978^cellular_component^glutamatergic synapse`GO:0005796^cellular_component^Golgi lumen`GO:0043202^cellular_component^lysos…	GO:0005604^cellular_component^basement membrane`GO:0031012^cellular_component^extracellular matrix`GO:0005615^cellular_component^extracellular space`GO:0098982^cellular_component^GABA-ergic synapse`GO:0098978^cellular_component^glutamatergic synapse`GO:0043005^cellular_component^neuron projection`GO:0043025^cellular_component^neuronal cell body`GO:0072534^cellular_component^perineuronal net`GO:00…
Cluster-33156.0	0.958381	5.33283	6.08841	2.01001e-05	0.0146976	2.61758	royalblue	TRINITY_DN60967_c0_g1_i1	MET27_HUMAN^MET27_HUMAN^Q:244-792,H:24-204^28.723%ID^E:6.38e-14^RecName: Full=Methyltransferase-like protein 27 {ECO:0000312|HGNC:HGNC:19068};^Eukaryota; Metazoa; Chordata; Craniata; Vertebrata; Euteleostomi; Mammalia; Eutheria; Euarchontoglires; Primates; Haplorrhini; Catarrhini; Hominidae; Homo	TRINITY_DN60967_c0_g1_i1.p1	1-846[+]	MET27_HUMAN^MET27_HUMAN^Q:82-264,H:24-204^28.723%ID^E:4.89e-14^RecName: Full=Methyltransferase-like protein 27 {ECO:0000312|HGNC:HGNC:19068};^Eukaryota; Metazoa; Chordata; Craniata; Vertebrata; Euteleostomi; Mammalia; Eutheria; Euarchontoglires; Primates; Haplorrhini; Catarrhini; Hominidae; Homo	COG0500^Methyltransferase	KEGG:hsa:155368	.	.
Cluster-34085.0	-1.46796	2.86452	-6.59868	8.15271e-06	0.00842334	3.92508	green	TRINITY_DN32721_c0_g1_i1	CATL1_CANLF^CATL1_CANLF^Q:77-964,H:27-331^40.909%ID^E:2.83e-71^RecName: Full=Cathepsin L1;^Eukaryota; Metazoa; Chordata; Craniata; Vertebrata; Euteleostomi; Mammalia; Eutheria; Laurasiatheria; Carnivora; Caniformia; Canidae; Canis	TRINITY_DN32721_c0_g1_i1.p1	2-979[+]	CATL1_CANLF^CATL1_CANLF^Q:5-323,H:7-333^40.181%ID^E:7.39e-75^RecName: Full=Cathepsin L1;^Eukaryota; Metazoa; Chordata; Craniata; Vertebrata; Euteleostomi; Mammalia; Eutheria; Laurasiatheria; Carnivora; Caniformia; Canidae; Canis	COG4870^cathepsin	KEGG:cfa:102156614`KO:K01365	GO:0016324^cellular_component^apical plasma membrane`GO:0005615^cellular_component^extracellular space`GO:0005764^cellular_component^lysosome`GO:0004197^molecular_function^cysteine-type endopeptidase activity`GO:0004175^molecular_function^endopeptidase activity`GO:0051603^biological_process^proteolysis involved in cellular protein catabolic process	GO:0016324^cellular_component^apical plasma membrane`GO:0005615^cellular_component^extracellular space`GO:0005764^cellular_component^lysosome`GO:0004197^molecular_function^cysteine-type endopeptidase activity`GO:0004175^molecular_function^endopeptidase activity`GO:0051603^biological_process^proteolysis involved in cellular protein catabolic process
Cluster-34143.0	1.28885	4.37201	10.201	3.58789e-08	0.000159598	9.17481	royalblue	TRINITY_DN74366_c0_g2_i1	GCSP_CHICK^GCSP_CHICK^Q:1-1053,H:646-992^69.516%ID^E:1.52e-168^RecName: Full=Glycine dehydrogenase (decarboxylating), mitochondrial {ECO:0000305};^Eukaryota; Metazoa; Chordata; Craniata; Vertebrata; Euteleostomi; Archelosauria; Archosauria; Dinosauria; Saurischia; Theropoda; Coelurosauria; Aves; Neognathae; Galloanserae; Galliformes; Phasianidae; Phasianinae; Gallus	TRINITY_DN74366_c0_g2_i1.p1	1-1056[+]	GCSP_CHICK^GCSP_CHICK^Q:1-351,H:646-992^69.516%ID^E:1.62e-167^RecName: Full=Glycine dehydrogenase (decarboxylating), mitochondrial {ECO:0000305};^Eukaryota; Metazoa; Chordata; Craniata; Vertebrata; Euteleostomi; Archelosauria; Archosauria; Dinosauria; Saurischia; Theropoda; Coelurosauria; Aves; Neognathae; Galloanserae; Galliformes; Phasianidae; Phasianinae; Gallus	COG0403^The glycine cleavage system catalyzes the degradation of glycine. The P protein binds the alpha-amino group of glycine through its pyridoxal phosphate cofactor`COG1003^The glycine cleavage system catalyzes the degradation of glycine. The P protein binds the alpha-amino group of glycine through its pyridoxal phosphate cofactor	KEGG:gga:374222`KO:K00281	GO:0005960^cellular_component^glycine cleavage complex`GO:0005739^cellular_component^mitochondrion`GO:0016594^molecular_function^glycine binding`GO:0004375^molecular_function^glycine dehydrogenase (decarboxylating) activity`GO:0047960^molecular_function^glycine dehydrogenase activity`GO:0016829^molecular_function^lyase activity`GO:0042803^molecular_function^protein homodimerization activity`GO:00…	GO:0005960^cellular_component^glycine cleavage complex`GO:0005739^cellular_component^mitochondrion`GO:0016594^molecular_function^glycine binding`GO:0004375^molecular_function^glycine dehydrogenase (decarboxylating) activity`GO:0047960^molecular_function^glycine dehydrogenase activity`GO:0016829^molecular_function^lyase activity`GO:0042803^molecular_function^protein homodimerization activity`GO:00…
Cluster-34253.0	-1.36749	1.98164	-5.58869	5.03518e-05	0.0262253	2.19207	green	TRINITY_DN32974_c0_g1_i1	.	TRINITY_DN32974_c0_g1_i1.p1	2-448[+]	.	.	.	.	.
Cluster-34487.2	1.15121	0.971028	5.15074	0.000115722	0.0400244	1.41183	royalblue	TRINITY_DN73510_c1_g1_i2	.	TRINITY_DN73510_c1_g1_i2.p1	1-339[+]	.	.	.	.	.
Cluster-34650.0	-3.25919	2.40005	-5.69863	4.10218e-05	0.0243047	2.29475	green	TRINITY_DN60871_c0_g1_i1	.	TRINITY_DN60871_c0_g1_i1.p1	1-846[+]	.	.	.	.	.
Cluster-34670.1	-1.92361	3.26555	-5.65373	4.45943e-05	0.0250568	2.29092	green	TRINITY_DN47158_c0_g1_i2	.	TRINITY_DN47158_c0_g1_i2.p1	3-398[+]	.	.	.	.	.
Cluster-34830.1	1.26276	2.2258	5.58602	5.06043e-05	0.0262253	2.12959	royalblue	TRINITY_DN65068_c0_g1_i2	CELA1_MOUSE^CELA1_MOUSE^Q:35-289,H:54-136^40%ID^E:1.99e-14^RecName: Full=Chymotrypsin-like elastase family member 1;^Eukaryota; Metazoa; Chordata; Craniata; Vertebrata; Euteleostomi; Mammalia; Eutheria; Euarchontoglires; Glires; Rodentia; Myomorpha; Muroidea; Muridae; Murinae; Mus; Mus	TRINITY_DN65068_c0_g1_i2.p1	2-301[+]	CELA1_MOUSE^CELA1_MOUSE^Q:12-96,H:54-136^40%ID^E:1.79e-14^RecName: Full=Chymotrypsin-like elastase family member 1;^Eukaryota; Metazoa; Chordata; Craniata; Vertebrata; Euteleostomi; Mammalia; Eutheria; Euarchontoglires; Glires; Rodentia; Myomorpha; Muroidea; Muridae; Murinae; Mus; Mus	COG5640^protease	KEGG:mmu:109901`KO:K01326	GO:0062023^cellular_component^collagen-containing extracellular matrix`GO:0005615^cellular_component^extracellular space`GO:0046872^molecular_function^metal ion binding`GO:0004252^molecular_function^serine-type endopeptidase activity`GO:0055123^biological_process^digestive system development`GO:0060309^biological_process^elastin catabolic process`GO:0031017^biological_process^exocrine pancreas de…	GO:0062023^cellular_component^collagen-containing extracellular matrix`GO:0005615^cellular_component^extracellular space`GO:0046872^molecular_function^metal ion binding`GO:0004252^molecular_function^serine-type endopeptidase activity`GO:0055123^biological_process^digestive system development`GO:0060309^biological_process^elastin catabolic process`GO:0031017^biological_process^exocrine pancreas de…
Cluster-34830.3	1.26038	1.53932	6.10908	1.93651e-05	0.014559	3.0996	turquoise	TRINITY_DN65068_c0_g2_i3	TRYP_ASTAS^TRYP_ASTAS^Q:31-288,H:146-232^57.778%ID^E:6.2e-23^RecName: Full=Trypsin-1;^Eukaryota; Metazoa; Ecdysozoa; Arthropoda; Crustacea; Multicrustacea; Malacostraca; Eumalacostraca; Eucarida; Decapoda; Pleocyemata; Astacidea; Astacoidea; Astacidae; Astacus	TRINITY_DN65068_c0_g2_i3.p1	1-321[+]	TRYP_ASTAS^TRYP_ASTAS^Q:11-96,H:146-232^57.778%ID^E:3.16e-24^RecName: Full=Trypsin-1;^Eukaryota; Metazoa; Ecdysozoa; Arthropoda; Crustacea; Multicrustacea; Malacostraca; Eumalacostraca; Eucarida; Decapoda; Pleocyemata; Astacidea; Astacoidea; Astacidae; Astacus	.	.	GO:0005615^cellular_component^extracellular space`GO:0046872^molecular_function^metal ion binding`GO:0004252^molecular_function^serine-type endopeptidase activity`GO:0007586^biological_process^digestion	GO:0005615^cellular_component^extracellular space`GO:0046872^molecular_function^metal ion binding`GO:0004252^molecular_function^serine-type endopeptidase activity`GO:0007586^biological_process^digestion
Cluster-34922.2	-1.66695	3.00971	-5.1549	0.000114799	0.0400244	1.38649	tan	TRINITY_DN61609_c0_g1_i2	NOT1A_DANRE^NOT1A_DANRE^Q:137-577,H:106-248^38.095%ID^E:1.17e-22^RecName: Full=Palmitoleoyl-protein carboxylesterase notum1a {ECO:0000250|UniProtKB:Q6P988};^Eukaryota; Metazoa; Chordata; Craniata; Vertebrata; Euteleostomi; Actinopterygii; Neopterygii; Teleostei; Ostariophysi; Cypriniformes; Cyprinidae; Danio	TRINITY_DN61609_c0_g1_i2.p1	38-577[+]	NOT1A_DANRE^NOT1A_DANRE^Q:34-180,H:106-248^38.095%ID^E:1.09e-22^RecName: Full=Palmitoleoyl-protein carboxylesterase notum1a {ECO:0000250|UniProtKB:Q6P988};^Eukaryota; Metazoa; Chordata; Craniata; Vertebrata; Euteleostomi; Actinopterygii; Neopterygii; Teleostei; Ostariophysi; Cypriniformes; Cyprinidae; Danio	ENOG410XQKD^pectinacetylesterase	KEGG:dre:570510`KO:K19882	GO:0005576^cellular_component^extracellular region`GO:0052689^molecular_function^carboxylic ester hydrolase activity`GO:1990699^molecular_function^palmitoleyl hydrolase activity`GO:0009952^biological_process^anterior/posterior pattern specification`GO:0006507^biological_process^GPI anchor release`GO:0090090^biological_process^negative regulation of canonical Wnt signaling pathway`GO:0030178^biolo…	GO:0005576^cellular_component^extracellular region`GO:0052689^molecular_function^carboxylic ester hydrolase activity`GO:1990699^molecular_function^palmitoleyl hydrolase activity`GO:0009952^biological_process^anterior/posterior pattern specification`GO:0006507^biological_process^GPI anchor release`GO:0090090^biological_process^negative regulation of canonical Wnt signaling pathway`GO:0030178^biolo…
Cluster-35878.0	2.57973	0.111223	6.90358	4.83659e-06	0.00573716	4.09724	royalblue	TRINITY_DN59635_c0_g1_i1	.	TRINITY_DN59635_c0_g1_i1.p1	1-366[+]	.	.	.	.	.
Cluster-36211.0	-2.97689	2.56969	-5.31889	8.3828e-05	0.0349582	1.68961	green	TRINITY_DN44429_c0_g1_i1	.	TRINITY_DN44429_c0_g1_i1.p1	1-1023[+]	.	.	.	.	.
Cluster-36444.0	1.66219	0.353606	5.63558	4.61288e-05	0.0251696	2.23923	royalblue	TRINITY_DN54018_c0_g1_i1	ARSB_HUMAN^ARSB_HUMAN^Q:63-971,H:42-355^46.032%ID^E:2.64e-87^RecName: Full=Arylsulfatase B;^Eukaryota; Metazoa; Chordata; Craniata; Vertebrata; Euteleostomi; Mammalia; Eutheria; Euarchontoglires; Primates; Haplorrhini; Catarrhini; Hominidae; Homo	TRINITY_DN54018_c0_g1_i1.p1	3-971[+]	ARSB_HUMAN^ARSB_HUMAN^Q:21-323,H:42-355^46.032%ID^E:2.38e-87^RecName: Full=Arylsulfatase B;^Eukaryota; Metazoa; Chordata; Craniata; Vertebrata; Euteleostomi; Mammalia; Eutheria; Euarchontoglires; Primates; Haplorrhini; Catarrhini; Hominidae; Homo	COG3119^Sulfatase	KEGG:hsa:411`KO:K01135	GO:0035578^cellular_component^azurophil granule lumen`GO:0009986^cellular_component^cell surface`GO:0005788^cellular_component^endoplasmic reticulum lumen`GO:0070062^cellular_component^extracellular exosome`GO:0005576^cellular_component^extracellular region`GO:1904813^cellular_component^ficolin-1-rich granule lumen`GO:0005794^cellular_component^Golgi apparatus`GO:0043202^cellular_component^lysoso…	GO:0035578^cellular_component^azurophil granule lumen`GO:0009986^cellular_component^cell surface`GO:0005788^cellular_component^endoplasmic reticulum lumen`GO:0070062^cellular_component^extracellular exosome`GO:0005576^cellular_component^extracellular region`GO:1904813^cellular_component^ficolin-1-rich granule lumen`GO:0005794^cellular_component^Golgi apparatus`GO:0043202^cellular_component^lysoso…
Cluster-36567.0	-1.15068	3.39472	-5.26456	9.29957e-05	0.0367705	1.53145	green	TRINITY_DN50728_c0_g1_i1	.	.	.	.	.	.	.	.
Cluster-36599.0	-1.51537	3.24186	-5.73611	3.82672e-05	0.0237519	2.42822	green	TRINITY_DN46253_c0_g1_i1	.	TRINITY_DN46253_c0_g1_i1.p1	44-1006[+]	.	.	.	.	.
Cluster-37279.0	1.47217	0.620222	5.85714	3.0615e-05	0.0204275	2.642	blue	TRINITY_DN59200_c0_g1_i1	DUS3_PONAB^DUS3_PONAB^Q:1-378,H:55-179^44.882%ID^E:1.7e-33^RecName: Full=Dual specificity protein phosphatase 3;^Eukaryota; Metazoa; Chordata; Craniata; Vertebrata; Euteleostomi; Mammalia; Eutheria; Euarchontoglires; Primates; Haplorrhini; Catarrhini; Hominidae; Pongo	TRINITY_DN59200_c0_g1_i1.p1	1-387[+]	DUS3_PONAB^DUS3_PONAB^Q:1-126,H:55-179^44.882%ID^E:8.27e-34^RecName: Full=Dual specificity protein phosphatase 3;^Eukaryota; Metazoa; Chordata; Craniata; Vertebrata; Euteleostomi; Mammalia; Eutheria; Euarchontoglires; Primates; Haplorrhini; Catarrhini; Hominidae; Pongo	COG2453^dual specificity phosphatase	KEGG:pon:100172013`KO:K17614	GO:0005829^cellular_component^cytosol`GO:0001772^cellular_component^immunological synapse`GO:0005654^cellular_component^nucleoplasm`GO:0008092^molecular_function^cytoskeletal protein binding`GO:0033549^molecular_function^MAP kinase phosphatase activity`GO:0016791^molecular_function^phosphatase activity`GO:0004725^molecular_function^protein tyrosine phosphatase activity`GO:0008138^molecular_functi…	GO:0005829^cellular_component^cytosol`GO:0001772^cellular_component^immunological synapse`GO:0005654^cellular_component^nucleoplasm`GO:0008092^molecular_function^cytoskeletal protein binding`GO:0033549^molecular_function^MAP kinase phosphatase activity`GO:0016791^molecular_function^phosphatase activity`GO:0004725^molecular_function^protein tyrosine phosphatase activity`GO:0008138^molecular_functi…
Cluster-37279.1	1.69749	0.752642	7.61654	1.49783e-06	0.00318499	5.36442	blue	TRINITY_DN59200_c0_g2_i1	.	TRINITY_DN59200_c0_g2_i1.p1	3-350[+]	.	.	.	.	.
Cluster-37422.0	-0.712808	6.34047	-5.31917	8.37821e-05	0.0349582	1.11179	green	TRINITY_DN49721_c0_g1_i1	.	TRINITY_DN49721_c0_g1_i1.p1	605-3[-]	.	.	.	.	.
Cluster-37694.4	0.808341	3.56889	5.36806	7.63366e-05	0.0333998	1.57198	turquoise	TRINITY_DN73443_c0_g2_i1	.	TRINITY_DN73443_c0_g2_i1.p1	1-930[+]	MTP_HUMAN^MTP_HUMAN^Q:115-304,H:683-878^25.381%ID^E:7.55e-16^RecName: Full=Microsomal triglyceride transfer protein large subunit;^Eukaryota; Metazoa; Chordata; Craniata; Vertebrata; Euteleostomi; Mammalia; Eutheria; Euarchontoglires; Primates; Haplorrhini; Catarrhini; Hominidae; Homo	ENOG410YKCW^lipid transporter activity	KEGG:hsa:4547`KO:K14463	.	GO:0016323^cellular_component^basolateral plasma membrane`GO:0005783^cellular_component^endoplasmic reticulum`GO:0005788^cellular_component^endoplasmic reticulum lumen`GO:0005794^cellular_component^Golgi apparatus`GO:0043235^cellular_component^receptor complex`GO:1902388^molecular_function^ceramide 1-phosphate transfer activity`GO:0008289^molecular_function^lipid binding`GO:0005319^molecular_func…
Cluster-37858.0	0.94686	3.08106	6.39841	1.15679e-05	0.0110264	3.51815	turquoise	TRINITY_DN65367_c0_g2_i1	.	TRINITY_DN65367_c0_g2_i1.p1	597-1148[+]	.	.	.	.	.
Cluster-38618.0	4.90388	-2.38773	7.21462	2.87633e-06	0.00426488	1.3576	turquoise	TRINITY_DN36805_c0_g1_i1	.	.	.	.	.	.	.	.
Cluster-38976.0	1.82329	0.0209052	5.23251	9.88841e-05	0.0371595	1.48859	turquoise	TRINITY_DN53376_c0_g1_i4	.	TRINITY_DN53376_c0_g1_i4.p1	2-1645[+]	.	.	.	.	.
Cluster-39638.0	3.27649	0.966093	6.57963	8.42652e-06	0.00842334	3.86852	turquoise	TRINITY_DN62720_c0_g1_i1	ELVL1_AEDAE^ELVL1_AEDAE^Q:82-654,H:20-211^52.083%ID^E:1.11e-54^RecName: Full=Elongation of very long chain fatty acids protein AAEL008004;^Eukaryota; Metazoa; Ecdysozoa; Arthropoda; Hexapoda; Insecta; Pterygota; Neoptera; Holometabola; Diptera; Nematocera; Culicoidea; Culicidae; Culicinae; Aedini; Aedes; Stegomyia	TRINITY_DN62720_c0_g1_i1.p1	1-654[+]	ELVL1_AEDAE^ELVL1_AEDAE^Q:28-218,H:20-211^52.083%ID^E:2.04e-63^RecName: Full=Elongation of very long chain fatty acids protein AAEL008004;^Eukaryota; Metazoa; Ecdysozoa; Arthropoda; Hexapoda; Insecta; Pterygota; Neoptera; Holometabola; Diptera; Nematocera; Culicoidea; Culicidae; Culicinae; Aedini; Aedes; Stegomyia	ENOG410XRWT^elongation of very long chain fatty acids protein	.	GO:0030176^cellular_component^integral component of endoplasmic reticulum membrane`GO:0102336^molecular_function^3-oxo-arachidoyl-CoA synthase activity`GO:0102337^molecular_function^3-oxo-cerotoyl-CoA synthase activity`GO:0102338^molecular_function^3-oxo-lignoceronyl-CoA synthase activity`GO:0102756^molecular_function^very-long-chain 3-ketoacyl-CoA synthase activity`GO:0006633^biological_process^…	GO:0030176^cellular_component^integral component of endoplasmic reticulum membrane`GO:0102336^molecular_function^3-oxo-arachidoyl-CoA synthase activity`GO:0102337^molecular_function^3-oxo-cerotoyl-CoA synthase activity`GO:0102338^molecular_function^3-oxo-lignoceronyl-CoA synthase activity`GO:0102756^molecular_function^very-long-chain 3-ketoacyl-CoA synthase activity`GO:0006633^biological_process^…
Cluster-40479.0	-1.5517	1.54995	-5.04857	0.000141012	0.0458967	1.22302	green	TRINITY_DN64067_c0_g1_i4	.	TRINITY_DN64067_c0_g1_i4.p1	3-407[+]	.	.	.	.	.
Cluster-41077.0	1.40117	1.46461	6.01006	2.31603e-05	0.0162667	2.92804	turquoise	TRINITY_DN55157_c0_g1_i1	S49A3_XENTR^S49A3_XENTR^Q:165-1562,H:19-472^29.832%ID^E:2.03e-36^RecName: Full=Solute carrier family 49 member A3;^Eukaryota; Metazoa; Chordata; Craniata; Vertebrata; Euteleostomi; Amphibia; Batrachia; Anura; Pipoidea; Pipidae; Xenopodinae; Xenopus; Silurana	TRINITY_DN55157_c0_g1_i1.p1	144-1670[+]	S49A3_XENTR^S49A3_XENTR^Q:8-473,H:19-472^30.042%ID^E:2.28e-58^RecName: Full=Solute carrier family 49 member A3;^Eukaryota; Metazoa; Chordata; Craniata; Vertebrata; Euteleostomi; Amphibia; Batrachia; Anura; Pipoidea; Pipidae; Xenopodinae; Xenopus; Silurana	ENOG410XSTK^Feline leukemia virus subgroup C cellular receptor	KEGG:xtr:394873`KO:K12306	GO:0016021^cellular_component^integral component of membrane`GO:0051184^molecular_function^obsolete cofactor transmembrane transporter activity	GO:0016021^cellular_component^integral component of membrane`GO:0051184^molecular_function^obsolete cofactor transmembrane transporter activity
Cluster-41098.4	1.37268	0.248991	5.24944	9.57275e-05	0.0371595	1.56793	turquoise	TRINITY_DN72205_c0_g2_i6	.	TRINITY_DN72205_c0_g2_i6.p1	1-738[+]	.	.	.	.	.
Cluster-41301.0	-1.09355	6.26015	-6.98529	4.21404e-06	0.00523119	4.22903	green	TRINITY_DN50845_c0_g1_i1	.	TRINITY_DN50845_c0_g1_i1.p1	1-465[+]	.	.	.	.	.
Cluster-42221.0	1.7204	0.77635	5.32643	8.26311e-05	0.0349582	1.72969	midnightblue	TRINITY_DN69377_c0_g1_i5	.	TRINITY_DN69377_c0_g1_i5.p1	86-793[+]	.	.	.	.	.
Cluster-42604.0	2.26994	2.50003	7.59457	1.55135e-06	0.00318499	5.51767	turquoise	TRINITY_DN69808_c0_g1_i1	ACSL4_RAT^ACSL4_RAT^Q:27-1091,H:222-575^44.663%ID^E:2.3e-103^RecName: Full=Long-chain-fatty-acid--CoA ligase 4 {ECO:0000305};^Eukaryota; Metazoa; Chordata; Craniata; Vertebrata; Euteleostomi; Mammalia; Eutheria; Euarchontoglires; Glires; Rodentia; Myomorpha; Muroidea; Muridae; Murinae; Rattus	TRINITY_DN69808_c0_g1_i1.p1	3-1091[+]	ACSL4_RAT^ACSL4_RAT^Q:9-363,H:222-575^44.663%ID^E:2.07e-103^RecName: Full=Long-chain-fatty-acid--CoA ligase 4 {ECO:0000305};^Eukaryota; Metazoa; Chordata; Craniata; Vertebrata; Euteleostomi; Mammalia; Eutheria; Euarchontoglires; Glires; Rodentia; Myomorpha; Muroidea; Muridae; Murinae; Rattus	COG1022^Amp-dependent synthetase and ligase	KEGG:rno:113976`KO:K01897	GO:0005737^cellular_component^cytoplasm`GO:0005783^cellular_component^endoplasmic reticulum`GO:0005789^cellular_component^endoplasmic reticulum membrane`GO:0016021^cellular_component^integral component of membrane`GO:0005811^cellular_component^lipid droplet`GO:0044233^cellular_component^mitochondria-associated endoplasmic reticulum membrane`GO:0031966^cellular_component^mitochondrial membrane`GO:…	GO:0005737^cellular_component^cytoplasm`GO:0005783^cellular_component^endoplasmic reticulum`GO:0005789^cellular_component^endoplasmic reticulum membrane`GO:0016021^cellular_component^integral component of membrane`GO:0005811^cellular_component^lipid droplet`GO:0044233^cellular_component^mitochondria-associated endoplasmic reticulum membrane`GO:0031966^cellular_component^mitochondrial membrane`GO:…
Cluster-42871.0	1.42964	0.33489	5.47343	6.2528e-05	0.02978	1.96077	turquoise	TRINITY_DN42163_c0_g1_i1	OTOP_DROME^OTOP_DROME^Q:1065-2420,H:1010-1427^25.887%ID^E:3.59e-24^RecName: Full=Proton channel OtopLc {ECO:0000305};^Eukaryota; Metazoa; Ecdysozoa; Arthropoda; Hexapoda; Insecta; Pterygota; Neoptera; Holometabola; Diptera; Brachycera; Muscomorpha; Ephydroidea; Drosophilidae; Drosophila; Sophophora	TRINITY_DN42163_c0_g1_i1.p1	3-2420[+]	OTOP_DROME^OTOP_DROME^Q:244-806,H:890-1427^24.669%ID^E:1.21e-34^RecName: Full=Proton channel OtopLc {ECO:0000305};^Eukaryota; Metazoa; Ecdysozoa; Arthropoda; Hexapoda; Insecta; Pterygota; Neoptera; Holometabola; Diptera; Brachycera; Muscomorpha; Ephydroidea; Drosophilidae; Drosophila; Sophophora	ENOG410XVS5^Otopetrin	KEGG:dme:Dmel_CG42265	GO:0016021^cellular_component^integral component of membrane`GO:0005886^cellular_component^plasma membrane`GO:0015252^molecular_function^proton channel activity`GO:1902600^biological_process^proton transmembrane transport	GO:0016021^cellular_component^integral component of membrane`GO:0005886^cellular_component^plasma membrane`GO:0015252^molecular_function^proton channel activity`GO:1902600^biological_process^proton transmembrane transport
Cluster-42945.0	3.07825	1.68761	15.9683	7.16731e-11	2.91663e-06	14.3936	blue	TRINITY_DN73752_c1_g2_i1	ABCD4_MOUSE^ABCD4_MOUSE^Q:633-1910,H:13-450^36.446%ID^E:1.49e-86^RecName: Full=ATP-binding cassette sub-family D member 4;^Eukaryota; Metazoa; Chordata; Craniata; Vertebrata; Euteleostomi; Mammalia; Eutheria; Euarchontoglires; Glires; Rodentia; Myomorpha; Muroidea; Muridae; Murinae; Mus; Mus	TRINITY_DN73752_c1_g2_i1.p1	624-1919[+]	ABCD4_MOUSE^ABCD4_MOUSE^Q:4-429,H:13-450^36.446%ID^E:3.32e-89^RecName: Full=ATP-binding cassette sub-family D member 4;^Eukaryota; Metazoa; Chordata; Craniata; Vertebrata; Euteleostomi; Mammalia; Eutheria; Euarchontoglires; Glires; Rodentia; Myomorpha; Muroidea; Muridae; Murinae; Mus; Mus	COG4178^(ABC) transporter	KEGG:mmu:19300`KO:K05678	GO:0005789^cellular_component^endoplasmic reticulum membrane`GO:0016021^cellular_component^integral component of membrane`GO:0005524^molecular_function^ATP binding`GO:0016887^molecular_function^ATPase activity`GO:0042626^molecular_function^ATPase-coupled transmembrane transporter activity`GO:1990830^biological_process^cellular response to leukemia inhibitory factor`GO:0009235^biological_process^c…	GO:0005789^cellular_component^endoplasmic reticulum membrane`GO:0016021^cellular_component^integral component of membrane`GO:0005524^molecular_function^ATP binding`GO:0016887^molecular_function^ATPase activity`GO:0042626^molecular_function^ATPase-coupled transmembrane transporter activity`GO:1990830^biological_process^cellular response to leukemia inhibitory factor`GO:0009235^biological_process^c…
Cluster-43034.1	3.69713	1.43536	12.4838	2.3051e-09	2.09327e-05	11.2947	royalblue	TRINITY_DN69608_c1_g1_i9	ELVL1_AEDAE^ELVL1_AEDAE^Q:3-719,H:22-261^49.583%ID^E:7.3e-76^RecName: Full=Elongation of very long chain fatty acids protein AAEL008004;^Eukaryota; Metazoa; Ecdysozoa; Arthropoda; Hexapoda; Insecta; Pterygota; Neoptera; Holometabola; Diptera; Nematocera; Culicoidea; Culicidae; Culicinae; Aedini; Aedes; Stegomyia	TRINITY_DN69608_c1_g1_i9.p1	3-875[+]	ELVL1_AEDAE^ELVL1_AEDAE^Q:1-239,H:22-261^49.583%ID^E:3.41e-76^RecName: Full=Elongation of very long chain fatty acids protein AAEL008004;^Eukaryota; Metazoa; Ecdysozoa; Arthropoda; Hexapoda; Insecta; Pterygota; Neoptera; Holometabola; Diptera; Nematocera; Culicoidea; Culicidae; Culicinae; Aedini; Aedes; Stegomyia	ENOG410XRWT^elongation of very long chain fatty acids protein	.	GO:0030176^cellular_component^integral component of endoplasmic reticulum membrane`GO:0102336^molecular_function^3-oxo-arachidoyl-CoA synthase activity`GO:0102337^molecular_function^3-oxo-cerotoyl-CoA synthase activity`GO:0102338^molecular_function^3-oxo-lignoceronyl-CoA synthase activity`GO:0102756^molecular_function^very-long-chain 3-ketoacyl-CoA synthase activity`GO:0006633^biological_process^…	GO:0030176^cellular_component^integral component of endoplasmic reticulum membrane`GO:0102336^molecular_function^3-oxo-arachidoyl-CoA synthase activity`GO:0102337^molecular_function^3-oxo-cerotoyl-CoA synthase activity`GO:0102338^molecular_function^3-oxo-lignoceronyl-CoA synthase activity`GO:0102756^molecular_function^very-long-chain 3-ketoacyl-CoA synthase activity`GO:0006633^biological_process^…
Cluster-43034.2	3.74056	-0.0656493	10.107	4.0576e-08	0.000166608	7.01041	royalblue	TRINITY_DN69608_c1_g1_i6	ELVL1_AEDAE^ELVL1_AEDAE^Q:10-270,H:175-261^54.023%ID^E:8.8e-26^RecName: Full=Elongation of very long chain fatty acids protein AAEL008004;^Eukaryota; Metazoa; Ecdysozoa; Arthropoda; Hexapoda; Insecta; Pterygota; Neoptera; Holometabola; Diptera; Nematocera; Culicoidea; Culicidae; Culicinae; Aedini; Aedes; Stegomyia	TRINITY_DN69608_c1_g1_i6.p1	1-417[+]	ELVL1_AEDAE^ELVL1_AEDAE^Q:4-90,H:175-261^54.023%ID^E:7.92e-26^RecName: Full=Elongation of very long chain fatty acids protein AAEL008004;^Eukaryota; Metazoa; Ecdysozoa; Arthropoda; Hexapoda; Insecta; Pterygota; Neoptera; Holometabola; Diptera; Nematocera; Culicoidea; Culicidae; Culicinae; Aedini; Aedes; Stegomyia	ENOG410XRWT^elongation of very long chain fatty acids protein	.	GO:0030176^cellular_component^integral component of endoplasmic reticulum membrane`GO:0102336^molecular_function^3-oxo-arachidoyl-CoA synthase activity`GO:0102337^molecular_function^3-oxo-cerotoyl-CoA synthase activity`GO:0102338^molecular_function^3-oxo-lignoceronyl-CoA synthase activity`GO:0102756^molecular_function^very-long-chain 3-ketoacyl-CoA synthase activity`GO:0006633^biological_process^…	GO:0030176^cellular_component^integral component of endoplasmic reticulum membrane`GO:0102336^molecular_function^3-oxo-arachidoyl-CoA synthase activity`GO:0102337^molecular_function^3-oxo-cerotoyl-CoA synthase activity`GO:0102338^molecular_function^3-oxo-lignoceronyl-CoA synthase activity`GO:0102756^molecular_function^very-long-chain 3-ketoacyl-CoA synthase activity`GO:0006633^biological_process^…
Cluster-43034.5	3.67609	-0.985533	5.69927	4.09729e-05	0.0243047	1.57396	royalblue	TRINITY_DN69608_c1_g1_i5	ELVL1_AEDAE^ELVL1_AEDAE^Q:1-636,H:49-261^49.296%ID^E:3.96e-65^RecName: Full=Elongation of very long chain fatty acids protein AAEL008004;^Eukaryota; Metazoa; Ecdysozoa; Arthropoda; Hexapoda; Insecta; Pterygota; Neoptera; Holometabola; Diptera; Nematocera; Culicoidea; Culicidae; Culicinae; Aedini; Aedes; Stegomyia	TRINITY_DN69608_c1_g1_i5.p1	1-783[+]	ELVL1_AEDAE^ELVL1_AEDAE^Q:1-212,H:49-261^49.296%ID^E:3.56e-65^RecName: Full=Elongation of very long chain fatty acids protein AAEL008004;^Eukaryota; Metazoa; Ecdysozoa; Arthropoda; Hexapoda; Insecta; Pterygota; Neoptera; Holometabola; Diptera; Nematocera; Culicoidea; Culicidae; Culicinae; Aedini; Aedes; Stegomyia	ENOG410XRWT^elongation of very long chain fatty acids protein	.	GO:0030176^cellular_component^integral component of endoplasmic reticulum membrane`GO:0102336^molecular_function^3-oxo-arachidoyl-CoA synthase activity`GO:0102337^molecular_function^3-oxo-cerotoyl-CoA synthase activity`GO:0102338^molecular_function^3-oxo-lignoceronyl-CoA synthase activity`GO:0102756^molecular_function^very-long-chain 3-ketoacyl-CoA synthase activity`GO:0006633^biological_process^…	GO:0030176^cellular_component^integral component of endoplasmic reticulum membrane`GO:0102336^molecular_function^3-oxo-arachidoyl-CoA synthase activity`GO:0102337^molecular_function^3-oxo-cerotoyl-CoA synthase activity`GO:0102338^molecular_function^3-oxo-lignoceronyl-CoA synthase activity`GO:0102756^molecular_function^very-long-chain 3-ketoacyl-CoA synthase activity`GO:0006633^biological_process^…
Cluster-43845.0	2.0553	0.653084	5.06156	0.000137503	0.0450292	1.24963	turquoise	TRINITY_DN53508_c0_g1_i1	.	TRINITY_DN53508_c0_g1_i1.p1	2-442[+]	.	.	.	.	.
Cluster-44550.0	0.912481	3.67169	5.46909	6.30423e-05	0.02978	1.74017	midnightblue	TRINITY_DN64384_c0_g1_i2	EHD4_MOUSE^EHD4_MOUSE^Q:178-1704,H:24-535^57.087%ID^E:0^RecName: Full=EH domain-containing protein 4 {ECO:0000305};^Eukaryota; Metazoa; Chordata; Craniata; Vertebrata; Euteleostomi; Mammalia; Eutheria; Euarchontoglires; Glires; Rodentia; Myomorpha; Muroidea; Muridae; Murinae; Mus; Mus	TRINITY_DN64384_c0_g1_i2.p1	130-1731[+]	EHD4_MOUSE^EHD4_MOUSE^Q:17-525,H:24-535^58.252%ID^E:0^RecName: Full=EH domain-containing protein 4 {ECO:0000305};^Eukaryota; Metazoa; Chordata; Craniata; Vertebrata; Euteleostomi; Mammalia; Eutheria; Euarchontoglires; Glires; Rodentia; Myomorpha; Muroidea; Muridae; Murinae; Mus; Mus	ENOG410XYGB^EH-domain containing	KEGG:mmu:98878`KO:K12477	GO:0031901^cellular_component^early endosome membrane`GO:0005783^cellular_component^endoplasmic reticulum`GO:0048471^cellular_component^perinuclear region of cytoplasm`GO:0005886^cellular_component^plasma membrane`GO:0055038^cellular_component^recycling endosome membrane`GO:0005524^molecular_function^ATP binding`GO:0005509^molecular_function^calcium ion binding`GO:0005525^molecular_function^GTP b…	GO:0031901^cellular_component^early endosome membrane`GO:0005783^cellular_component^endoplasmic reticulum`GO:0048471^cellular_component^perinuclear region of cytoplasm`GO:0005886^cellular_component^plasma membrane`GO:0055038^cellular_component^recycling endosome membrane`GO:0005524^molecular_function^ATP binding`GO:0005509^molecular_function^calcium ion binding`GO:0005525^molecular_function^GTP b…
Cluster-45218.0	1.46594	3.25917	6.96141	4.38681e-06	0.00532189	4.44839	turquoise	TRINITY_DN59922_c0_g2_i1	.	.	.	.	.	.	.	.
Cluster-45218.1	1.66943	2.96995	9.19223	1.4082e-07	0.000469802	7.86031	turquoise	TRINITY_DN59922_c0_g1_i1	.	.	.	.	.	.	.	.
Cluster-45218.2	1.06286	3.29263	6.15005	1.79899e-05	0.0141218	3.0491	turquoise	TRINITY_DN59922_c0_g3_i1	.	TRINITY_DN59922_c0_g3_i1.p1	1-300[+]	.	.	.	.	.
Cluster-45262.0	-2.62496	2.1445	-5.6292	4.66811e-05	0.0251696	2.21132	green	TRINITY_DN59659_c0_g1_i1	.	TRINITY_DN59659_c0_g1_i1.p1	1-663[+]	.	.	.	.	.
Cluster-45720.2	-1.02162	4.8373	-7.03409	3.88283e-06	0.00493479	4.52344	purple	TRINITY_DN72717_c1_g1_i1	ACSF3_HUMAN^ACSF3_HUMAN^Q:1258-2886,H:45-573^33.942%ID^E:3.16e-96^RecName: Full=Malonate--CoA ligase ACSF3, mitochondrial {ECO:0000305};^Eukaryota; Metazoa; Chordata; Craniata; Vertebrata; Euteleostomi; Mammalia; Eutheria; Euarchontoglires; Primates; Haplorrhini; Catarrhini; Hominidae; Homo	TRINITY_DN72717_c1_g1_i1.p1	1042-2928[+]	ACSF3_HUMAN^ACSF3_HUMAN^Q:73-615,H:45-573^33.942%ID^E:2.2e-104^RecName: Full=Malonate--CoA ligase ACSF3, mitochondrial {ECO:0000305};^Eukaryota; Metazoa; Chordata; Craniata; Vertebrata; Euteleostomi; Mammalia; Eutheria; Euarchontoglires; Primates; Haplorrhini; Catarrhini; Hominidae; Homo	COG0318^Amp-dependent synthetase and ligase	KEGG:hsa:197322`KO:K18660	GO:0005759^cellular_component^mitochondrial matrix`GO:0005739^cellular_component^mitochondrion`GO:0016878^molecular_function^acid-thiol ligase activity`GO:0005524^molecular_function^ATP binding`GO:0090409^molecular_function^malonyl-CoA synthetase activity`GO:0031957^molecular_function^very long-chain fatty acid-CoA ligase activity`GO:0006633^biological_process^fatty acid biosynthetic process`GO:0…	GO:0005759^cellular_component^mitochondrial matrix`GO:0005739^cellular_component^mitochondrion`GO:0016878^molecular_function^acid-thiol ligase activity`GO:0005524^molecular_function^ATP binding`GO:0090409^molecular_function^malonyl-CoA synthetase activity`GO:0031957^molecular_function^very long-chain fatty acid-CoA ligase activity`GO:0006633^biological_process^fatty acid biosynthetic process`GO:0…
Cluster-46652.0	1.11901	3.93284	7.1669	3.11246e-06	0.00437211	4.72442	royalblue	TRINITY_DN74366_c0_g1_i1	GCSP_HUMAN^GCSP_HUMAN^Q:262-1398,H:53-431^61.478%ID^E:4.58e-174^RecName: Full=Glycine dehydrogenase (decarboxylating), mitochondrial {ECO:0000303|PubMed:15489334};^Eukaryota; Metazoa; Chordata; Craniata; Vertebrata; Euteleostomi; Mammalia; Eutheria; Euarchontoglires; Primates; Haplorrhini; Catarrhini; Hominidae; Homo	TRINITY_DN74366_c0_g1_i1.p1	109-1398[+]	GCSP_HUMAN^GCSP_HUMAN^Q:52-430,H:53-431^61.478%ID^E:5.89e-175^RecName: Full=Glycine dehydrogenase (decarboxylating), mitochondrial {ECO:0000303|PubMed:15489334};^Eukaryota; Metazoa; Chordata; Craniata; Vertebrata; Euteleostomi; Mammalia; Eutheria; Euarchontoglires; Primates; Haplorrhini; Catarrhini; Hominidae; Homo	COG0403^The glycine cleavage system catalyzes the degradation of glycine. The P protein binds the alpha-amino group of glycine through its pyridoxal phosphate cofactor`COG1003^The glycine cleavage system catalyzes the degradation of glycine. The P protein binds the alpha-amino group of glycine through its pyridoxal phosphate cofactor	KEGG:hsa:2731`KO:K00281	GO:0005960^cellular_component^glycine cleavage complex`GO:0005759^cellular_component^mitochondrial matrix`GO:0005739^cellular_component^mitochondrion`GO:0005654^cellular_component^nucleoplasm`GO:0005886^cellular_component^plasma membrane`GO:0009055^molecular_function^electron transfer activity`GO:0019899^molecular_function^enzyme binding`GO:0016594^molecular_function^glycine binding`GO:0004375^mo…	GO:0005960^cellular_component^glycine cleavage complex`GO:0005759^cellular_component^mitochondrial matrix`GO:0005739^cellular_component^mitochondrion`GO:0005654^cellular_component^nucleoplasm`GO:0005886^cellular_component^plasma membrane`GO:0009055^molecular_function^electron transfer activity`GO:0019899^molecular_function^enzyme binding`GO:0016594^molecular_function^glycine binding`GO:0004375^mo…
Cluster-47414.0	0.783648	4.5111	7.46402	1.91388e-06	0.00357466	5.15849	turquoise	TRINITY_DN61904_c0_g2_i1	SC6A1_HUMAN^SC6A1_HUMAN^Q:124-1845,H:18-581^45.876%ID^E:0^RecName: Full=Sodium- and chloride-dependent GABA transporter 1;^Eukaryota; Metazoa; Chordata; Craniata; Vertebrata; Euteleostomi; Mammalia; Eutheria; Euarchontoglires; Primates; Haplorrhini; Catarrhini; Hominidae; Homo	TRINITY_DN61904_c0_g2_i1.p1	64-2046[+]	SC6A1_HUMAN^SC6A1_HUMAN^Q:21-594,H:18-581^45.876%ID^E:0^RecName: Full=Sodium- and chloride-dependent GABA transporter 1;^Eukaryota; Metazoa; Chordata; Craniata; Vertebrata; Euteleostomi; Mammalia; Eutheria; Euarchontoglires; Primates; Haplorrhini; Catarrhini; Hominidae; Homo	COG0733^Transporter	KEGG:hsa:6529`KO:K05034	GO:0030424^cellular_component^axon`GO:0030054^cellular_component^cell junction`GO:0009986^cellular_component^cell surface`GO:0098982^cellular_component^GABA-ergic synapse`GO:0016021^cellular_component^integral component of membrane`GO:0099055^cellular_component^integral component of postsynaptic membrane`GO:0099056^cellular_component^integral component of presynaptic membrane`GO:0016020^cellular_…	GO:0030424^cellular_component^axon`GO:0030054^cellular_component^cell junction`GO:0009986^cellular_component^cell surface`GO:0098982^cellular_component^GABA-ergic synapse`GO:0016021^cellular_component^integral component of membrane`GO:0099055^cellular_component^integral component of postsynaptic membrane`GO:0099056^cellular_component^integral component of presynaptic membrane`GO:0016020^cellular_…
Cluster-47700.1	2.28251	-0.848931	5.14518	0.000116971	0.0400244	0.951718	turquoise	TRINITY_DN64677_c0_g1_i1	.	TRINITY_DN64677_c0_g1_i1.p1	637-963[+]	.	.	.	.	.
Cluster-48039.1	2.27631	0.325463	5.23165	9.90488e-05	0.0371595	1.5093	turquoise	TRINITY_DN69343_c0_g3_i1	.	TRINITY_DN69343_c0_g3_i1.p1	3-1403[+]	.	.	.	.	.
Cluster-4836.0	4.05799	-2.5895	6.27356	1.44277e-05	0.0127136	0.547447	grey	TRINITY_DN42673_c0_g1_i1	.	TRINITY_DN42673_c0_g1_i1.p1	774-1898[+]	.	.	.	.	.
Cluster-49130.1	-1.13053	1.10848	-4.99391	0.00015682	0.0489527	1.11551	brown	TRINITY_DN65231_c1_g1_i1	HMCN1_HUMAN^HMCN1_HUMAN^Q:47-544,H:4132-4293^30.12%ID^E:2.16e-12^RecName: Full=Hemicentin-1;^Eukaryota; Metazoa; Chordata; Craniata; Vertebrata; Euteleostomi; Mammalia; Eutheria; Euarchontoglires; Primates; Haplorrhini; Catarrhini; Hominidae; Homo	TRINITY_DN65231_c1_g1_i1.p1	2-1315[+]	HMCN1_HUMAN^HMCN1_HUMAN^Q:16-181,H:4132-4293^30.12%ID^E:2.28e-12^RecName: Full=Hemicentin-1;^Eukaryota; Metazoa; Chordata; Craniata; Vertebrata; Euteleostomi; Mammalia; Eutheria; Euarchontoglires; Primates; Haplorrhini; Catarrhini; Hominidae; Homo	ENOG410ZN3C^von Willebrand factor A domain containing 7	KEGG:hsa:83872`KO:K17341	GO:0005912^cellular_component^adherens junction`GO:0005604^cellular_component^basement membrane`GO:0005938^cellular_component^cell cortex`GO:0032154^cellular_component^cleavage furrow`GO:0062023^cellular_component^collagen-containing extracellular matrix`GO:0070062^cellular_component^extracellular exosome`GO:0005509^molecular_function^calcium ion binding`GO:0050839^molecular_function^cell adhesio…	GO:0005912^cellular_component^adherens junction`GO:0005604^cellular_component^basement membrane`GO:0005938^cellular_component^cell cortex`GO:0032154^cellular_component^cleavage furrow`GO:0062023^cellular_component^collagen-containing extracellular matrix`GO:0070062^cellular_component^extracellular exosome`GO:0005509^molecular_function^calcium ion binding`GO:0050839^molecular_function^cell adhesio…
Cluster-49162.0	0.902872	2.75392	5.43421	6.73383e-05	0.0309866	1.80324	turquoise	TRINITY_DN60660_c0_g1_i4	SGSM1_HUMAN^SGSM1_HUMAN^Q:716-4015,H:9-1144^37.811%ID^E:0^RecName: Full=Small G protein signaling modulator 1;^Eukaryota; Metazoa; Chordata; Craniata; Vertebrata; Euteleostomi; Mammalia; Eutheria; Euarchontoglires; Primates; Haplorrhini; Catarrhini; Hominidae; Homo	TRINITY_DN60660_c0_g1_i4.p1	677-4036[+]	SGSM1_HUMAN^SGSM1_HUMAN^Q:14-1113,H:9-1144^37.997%ID^E:0^RecName: Full=Small G protein signaling modulator 1;^Eukaryota; Metazoa; Chordata; Craniata; Vertebrata; Euteleostomi; Mammalia; Eutheria; Euarchontoglires; Primates; Haplorrhini; Catarrhini; Hominidae; Homo	COG5210^TBC1 domain family member	KEGG:hsa:129049`KO:K21847	GO:0005737^cellular_component^cytoplasm`GO:0030659^cellular_component^cytoplasmic vesicle membrane`GO:0005829^cellular_component^cytosol`GO:0005794^cellular_component^Golgi apparatus`GO:0005096^molecular_function^GTPase activator activity`GO:0017137^molecular_function^Rab GTPase binding`GO:0090630^biological_process^activation of GTPase activity`GO:0006886^biological_process^intracellular protein…	GO:0005737^cellular_component^cytoplasm`GO:0030659^cellular_component^cytoplasmic vesicle membrane`GO:0005829^cellular_component^cytosol`GO:0005794^cellular_component^Golgi apparatus`GO:0005096^molecular_function^GTPase activator activity`GO:0017137^molecular_function^Rab GTPase binding`GO:0090630^biological_process^activation of GTPase activity`GO:0006886^biological_process^intracellular protein…
Cluster-49330.0	1.65273	-0.426597	5.2355	9.8319e-05	0.0371595	1.36841	turquoise	TRINITY_DN43130_c0_g1_i1	.	TRINITY_DN43130_c0_g1_i1.p1	100-783[+]	.	.	.	.	.
Cluster-49738.0	-1.1899	3.30582	-5.33653	8.10557e-05	0.0346134	1.67522	blue	TRINITY_DN52758_c1_g1_i1	ENOF1_PONAB^ENOF1_PONAB^Q:6-1313,H:2-439^53.425%ID^E:4.98e-178^RecName: Full=Mitochondrial enolase superfamily member 1;^Eukaryota; Metazoa; Chordata; Craniata; Vertebrata; Euteleostomi; Mammalia; Eutheria; Euarchontoglires; Primates; Haplorrhini; Catarrhini; Hominidae; Pongo	TRINITY_DN52758_c1_g1_i1.p1	3-1430[+]	ENOF1_PONAB^ENOF1_PONAB^Q:2-437,H:2-439^53.425%ID^E:2.74e-178^RecName: Full=Mitochondrial enolase superfamily member 1;^Eukaryota; Metazoa; Chordata; Craniata; Vertebrata; Euteleostomi; Mammalia; Eutheria; Euarchontoglires; Primates; Haplorrhini; Catarrhini; Hominidae; Pongo	COG4948^mandelate racemase muconate lactonizing	KEGG:pon:100172579`KO:K18334	GO:0005739^cellular_component^mitochondrion`GO:0016853^molecular_function^isomerase activity`GO:0050023^molecular_function^L-fuconate dehydratase activity`GO:0000287^molecular_function^magnesium ion binding`GO:0009063^biological_process^cellular amino acid catabolic process`GO:0044275^biological_process^cellular carbohydrate catabolic process	GO:0005739^cellular_component^mitochondrion`GO:0016853^molecular_function^isomerase activity`GO:0050023^molecular_function^L-fuconate dehydratase activity`GO:0000287^molecular_function^magnesium ion binding`GO:0009063^biological_process^cellular amino acid catabolic process`GO:0044275^biological_process^cellular carbohydrate catabolic process
Cluster-49919.0	1.69409	0.940202	6.74383	6.34833e-06	0.00720995	4.12729	royalblue	TRINITY_DN64895_c0_g1_i4	.	.	.	.	.	.	.	.
Cluster-49944.0	-1.68671	1.9835	-5.65694	4.43282e-05	0.0250568	2.30094	green	TRINITY_DN44124_c0_g1_i1	.	TRINITY_DN44124_c0_g1_i1.p1	2-391[+]	.	.	.	.	.
Cluster-50044.0	1.56948	0.00538343	5.2646	9.29886e-05	0.0367705	1.52477	turquoise	TRINITY_DN65549_c0_g1_i6	TOLL_DROME^TOLL_DROME^Q:5-802,H:746-1007^39.777%ID^E:1.81e-56^RecName: Full=Protein toll;^Eukaryota; Metazoa; Ecdysozoa; Arthropoda; Hexapoda; Insecta; Pterygota; Neoptera; Holometabola; Diptera; Brachycera; Muscomorpha; Ephydroidea; Drosophilidae; Drosophila; Sophophora	TRINITY_DN65549_c0_g1_i6.p1	2-856[+]	TOLL_DROME^TOLL_DROME^Q:2-267,H:746-1007^39.777%ID^E:1.27e-58^RecName: Full=Protein toll;^Eukaryota; Metazoa; Ecdysozoa; Arthropoda; Hexapoda; Insecta; Pterygota; Neoptera; Holometabola; Diptera; Brachycera; Muscomorpha; Ephydroidea; Drosophilidae; Drosophila; Sophophora	COG4886^leucine Rich Repeat	KEGG:dme:Dmel_CG5490`KO:K18809	GO:0009986^cellular_component^cell surface`GO:0032154^cellular_component^cleavage furrow`GO:0005769^cellular_component^early endosome`GO:0009897^cellular_component^external side of plasma membrane`GO:0005887^cellular_component^integral component of plasma membrane`GO:0005886^cellular_component^plasma membrane`GO:0032991^cellular_component^protein-containing complex`GO:0019955^molecular_function^c…	GO:0009986^cellular_component^cell surface`GO:0032154^cellular_component^cleavage furrow`GO:0005769^cellular_component^early endosome`GO:0009897^cellular_component^external side of plasma membrane`GO:0005887^cellular_component^integral component of plasma membrane`GO:0005886^cellular_component^plasma membrane`GO:0032991^cellular_component^protein-containing complex`GO:0019955^molecular_function^c…
Cluster-50061.0	0.931398	3.66988	5.35762	7.78674e-05	0.0337925	1.5215	turquoise	TRINITY_DN67343_c0_g2_i1	SGPP1_HUMAN^SGPP1_HUMAN^Q:1-681,H:182-409^38.428%ID^E:6.43e-41^RecName: Full=Sphingosine-1-phosphate phosphatase 1 {ECO:0000305};^Eukaryota; Metazoa; Chordata; Craniata; Vertebrata; Euteleostomi; Mammalia; Eutheria; Euarchontoglires; Primates; Haplorrhini; Catarrhini; Hominidae; Homo	TRINITY_DN67343_c0_g2_i1.p1	1-681[+]	SGPP1_HUMAN^SGPP1_HUMAN^Q:1-227,H:182-409^38.428%ID^E:6.04e-45^RecName: Full=Sphingosine-1-phosphate phosphatase 1 {ECO:0000305};^Eukaryota; Metazoa; Chordata; Craniata; Vertebrata; Euteleostomi; Mammalia; Eutheria; Euarchontoglires; Primates; Haplorrhini; Catarrhini; Hominidae; Homo	COG0671^PHOsphatase	KEGG:hsa:81537`KO:K04716	GO:0005789^cellular_component^endoplasmic reticulum membrane`GO:0016021^cellular_component^integral component of membrane`GO:0005654^cellular_component^nucleoplasm`GO:0005886^cellular_component^plasma membrane`GO:0042392^molecular_function^sphingosine-1-phosphate phosphatase activity`GO:0035621^biological_process^ER to Golgi ceramide transport`GO:0097191^biological_process^extrinsic apoptotic sig…	GO:0005789^cellular_component^endoplasmic reticulum membrane`GO:0016021^cellular_component^integral component of membrane`GO:0005654^cellular_component^nucleoplasm`GO:0005886^cellular_component^plasma membrane`GO:0042392^molecular_function^sphingosine-1-phosphate phosphatase activity`GO:0035621^biological_process^ER to Golgi ceramide transport`GO:0097191^biological_process^extrinsic apoptotic sig…
Cluster-50715.0	0.935538	3.46615	6.63785	7.6183e-06	0.00829912	3.8918	turquoise	TRINITY_DN71335_c0_g1_i2	TRET1_CULQU^TRET1_CULQU^Q:333-1541,H:92-484^23.206%ID^E:6.8e-32^RecName: Full=Facilitated trehalose transporter Tret1 {ECO:0000250|UniProtKB:Q7PIR5};^Eukaryota; Metazoa; Ecdysozoa; Arthropoda; Hexapoda; Insecta; Pterygota; Neoptera; Holometabola; Diptera; Nematocera; Culicoidea; Culicidae; Culicinae; Culicini; Culex; Culex	TRINITY_DN71335_c0_g1_i2.p1	3-1553[+]	TRET1_CULQU^TRET1_CULQU^Q:111-513,H:92-484^23.206%ID^E:4.96e-32^RecName: Full=Facilitated trehalose transporter Tret1 {ECO:0000250|UniProtKB:Q7PIR5};^Eukaryota; Metazoa; Ecdysozoa; Arthropoda; Hexapoda; Insecta; Pterygota; Neoptera; Holometabola; Diptera; Nematocera; Culicoidea; Culicidae; Culicinae; Culicini; Culex; Culex	ENOG410XNQK^Transporter	KEGG:cqu:CpipJ_CPIJ004516`KO:K14258	GO:0016021^cellular_component^integral component of membrane`GO:0005886^cellular_component^plasma membrane`GO:0015574^molecular_function^trehalose transmembrane transporter activity`GO:0015771^biological_process^trehalose transport	GO:0016021^cellular_component^integral component of membrane`GO:0005886^cellular_component^plasma membrane`GO:0015574^molecular_function^trehalose transmembrane transporter activity`GO:0015771^biological_process^trehalose transport
Cluster-51320.0	1.41073	4.03595	9.6655	7.31748e-08	0.0002604	8.48265	turquoise	TRINITY_DN65363_c0_g1_i1	TXTP_CAEEL^TXTP_CAEEL^Q:43-834,H:43-308^68.045%ID^E:8.05e-126^RecName: Full=Putative tricarboxylate transport protein, mitochondrial;^Eukaryota; Metazoa; Ecdysozoa; Nematoda; Chromadorea; Rhabditida; Rhabditina; Rhabditomorpha; Rhabditoidea; Rhabditidae; Peloderinae; Caenorhabditis	TRINITY_DN65363_c0_g1_i1.p1	1-840[+]	TXTP_BOVIN^TXTP_BOVIN^Q:1-278,H:29-308^61.429%ID^E:3.08e-128^RecName: Full=Tricarboxylate transport protein, mitochondrial;^Eukaryota; Metazoa; Chordata; Craniata; Vertebrata; Euteleostomi; Mammalia; Eutheria; Laurasiatheria; Artiodactyla; Ruminantia; Pecora; Bovidae; Bovinae; Bos`TXTP_BOVIN^TXTP_BOVIN^Q:93-274,H:28-209^26.344%ID^E:8.12e-12^RecName: Full=Tricarboxylate transport protein, mitochon…	ENOG410YAYP^mitochondrial	KEGG:cel:CELE_K11H3.3`KO:K15100	GO:0016021^cellular_component^integral component of membrane`GO:0005743^cellular_component^mitochondrial inner membrane`GO:0006843^biological_process^mitochondrial citrate transmembrane transport	GO:0016021^cellular_component^integral component of membrane`GO:0005743^cellular_component^mitochondrial inner membrane`GO:0022857^molecular_function^transmembrane transporter activity`GO:0006843^biological_process^mitochondrial citrate transmembrane transport
Cluster-5538.0	4.63613	-1.93084	5.02141	0.000148651	0.047514	-0.23958	NA	TRINITY_DN49930_c2_g2_i1	.	.	.	.	.	.	.	.
Cluster-6258.0	2.886	-1.65062	5.84628	3.12313e-05	0.0205814	1.20547	royalblue	TRINITY_DN72281_c2_g1_i1	.	.	.	.	.	.	.	.

## Sheet: DE_100.180
Cluster	logFC	AveExpr	t	P.Value	adj.P.Val	B	Module	transcript_id	sprot_Top_BLASTX_hit	prot_id	prot_coords	sprot_Top_BLASTP_hit	eggnog	Kegg	gene_ontology_BLASTX	gene_ontology_BLASTP
Cluster-12015.0	2.91801	0.144448	6.12431	1.88413e-05	0.045715	2.0304	tan	TRINITY_DN60252_c0_g1_i1	.	TRINITY_DN60252_c0_g1_i1.p1	3-1268[+]	.	.	.	.	.
Cluster-15035.0	1.67564	2.61706	6.35891	1.24025e-05	0.0407283	3.49167	tan	TRINITY_DN62419_c0_g2_i1	PCE_TACTR^PCE_TACTR^Q:1-735,H:106-370^37.736%ID^E:9.2e-50^RecName: Full=Proclotting enzyme;^Eukaryota; Metazoa; Ecdysozoa; Arthropoda; Chelicerata; Merostomata; Xiphosura; Limulidae; Tachypleus	TRINITY_DN62419_c0_g2_i1.p1	1-780[+]	PCE_TACTR^PCE_TACTR^Q:1-245,H:106-370^37.736%ID^E:1.28e-50^RecName: Full=Proclotting enzyme;^Eukaryota; Metazoa; Ecdysozoa; Arthropoda; Chelicerata; Merostomata; Xiphosura; Limulidae; Tachypleus	.	KEGG:ag:AAA30094`KO:K20753	GO:0005576^cellular_component^extracellular region`GO:0030133^cellular_component^transport vesicle`GO:0046872^molecular_function^metal ion binding`GO:0004252^molecular_function^serine-type endopeptidase activity`GO:0042381^biological_process^hemolymph coagulation	GO:0005576^cellular_component^extracellular region`GO:0030133^cellular_component^transport vesicle`GO:0046872^molecular_function^metal ion binding`GO:0004252^molecular_function^serine-type endopeptidase activity`GO:0042381^biological_process^hemolymph coagulation
Cluster-15035.4	2.08843	0.957205	6.18746	1.6823e-05	0.045715	2.90414	tan	TRINITY_DN73663_c1_g2_i6	.	TRINITY_DN73663_c1_g2_i6.p1	24-797[+]	.	.	.	.	.
Cluster-17282.10634	1.84553	-0.486407	6.32258	1.32255e-05	0.0407283	1.83741	grey	TRINITY_DN75597_c2_g1_i2	ASCC3_CHICK^ASCC3_CHICK^Q:1-462,H:1554-1704^67.532%ID^E:5.38e-64^RecName: Full=Activating signal cointegrator 1 complex subunit 3;^Eukaryota; Metazoa; Chordata; Craniata; Vertebrata; Euteleostomi; Archelosauria; Archosauria; Dinosauria; Saurischia; Theropoda; Coelurosauria; Aves; Neognathae; Galloanserae; Galliformes; Phasianidae; Phasianinae; Gallus`ASCC3_CHICK^ASCC3_CHICK^Q:429-833,H:1702-1848^…	TRINITY_DN75597_c2_g1_i2.p1	139-516[+]	ASCC3_MOUSE^ASCC3_MOUSE^Q:1-108,H:1592-1696^67.593%ID^E:1.16e-44^RecName: Full=Activating signal cointegrator 1 complex subunit 3;^Eukaryota; Metazoa; Chordata; Craniata; Vertebrata; Euteleostomi; Mammalia; Eutheria; Euarchontoglires; Glires; Rodentia; Myomorpha; Muroidea; Muridae; Murinae; Mus; Mus`ASCC3_MOUSE^ASCC3_MOUSE^Q:10-108,H:764-859^38.384%ID^E:3.78e-17^RecName: Full=Activating signal co…	COG1204^helicase	KEGG:mmu:77987`KO:K18663	GO:0099053^cellular_component^activating signal cointegrator 1 complex`GO:0005829^cellular_component^cytosol`GO:0016607^cellular_component^nuclear speck`GO:0005634^cellular_component^nucleus`GO:0043138^molecular_function^3'-5' DNA helicase activity`GO:0005524^molecular_function^ATP binding`GO:0003723^molecular_function^RNA binding`GO:0008283^biological_process^cell population proliferation`GO:000…	GO:0099053^cellular_component^activating signal cointegrator 1 complex`GO:0005829^cellular_component^cytosol`GO:0016607^cellular_component^nuclear speck`GO:0005634^cellular_component^nucleus`GO:0043138^molecular_function^3'-5' DNA helicase activity`GO:0005524^molecular_function^ATP binding`GO:0003723^molecular_function^RNA binding`GO:0008283^biological_process^cell population proliferation`GO:000…
Cluster-17282.16308	1.74289	2.86707	6.31468	1.34121e-05	0.0407283	3.43855	brown	TRINITY_DN72597_c1_g1_i2	.	TRINITY_DN72597_c1_g1_i2.p1	1-411[+]	.	.	.	.	.
Cluster-17282.16845	1.36045	2.74476	6.17415	1.72288e-05	0.045715	3.18733	tan	TRINITY_DN59431_c4_g1_i13	LECG_THANI^LECG_THANI^Q:532-924,H:36-158^30.435%ID^E:7.08e-12^RecName: Full=Galactose-specific lectin nattectin;^Eukaryota; Metazoa; Chordata; Craniata; Vertebrata; Euteleostomi; Actinopterygii; Neopterygii; Teleostei; Neoteleostei; Acanthomorphata; Batrachoidaria; Batrachoididae; Thalassophryne	TRINITY_DN59431_c4_g1_i13.p1	1-1050[+]	.	.	.	GO:0005576^cellular_component^extracellular region`GO:0030246^molecular_function^carbohydrate binding`GO:0046872^molecular_function^metal ion binding`GO:0090729^molecular_function^toxin activity`GO:0006954^biological_process^inflammatory response	.
Cluster-17282.20135	1.032	6.69247	6.3325	1.29953e-05	0.0407283	3.16771	brown	TRINITY_DN69284_c0_g1_i2	PPAF2_HOLDI^PPAF2_HOLDI^Q:511-1350,H:139-403^48.929%ID^E:7.78e-75^RecName: Full=Phenoloxidase-activating factor 2 {ECO:0000305};^Eukaryota; Metazoa; Ecdysozoa; Arthropoda; Hexapoda; Insecta; Pterygota; Neoptera; Holometabola; Coleoptera; Polyphaga; Scarabaeiformia; Scarabaeidae; Melolonthinae; Holotrichia	TRINITY_DN69284_c0_g1_i2.p1	1-1599[+]	PPAF2_HOLDI^PPAF2_HOLDI^Q:171-450,H:139-403^49.643%ID^E:2.39e-82^RecName: Full=Phenoloxidase-activating factor 2 {ECO:0000305};^Eukaryota; Metazoa; Ecdysozoa; Arthropoda; Hexapoda; Insecta; Pterygota; Neoptera; Holometabola; Coleoptera; Polyphaga; Scarabaeiformia; Scarabaeidae; Melolonthinae; Holotrichia	.	.	GO:0005576^cellular_component^extracellular region`GO:0046872^molecular_function^metal ion binding`GO:0004252^molecular_function^serine-type endopeptidase activity`GO:0045087^biological_process^innate immune response	GO:0005576^cellular_component^extracellular region`GO:0046872^molecular_function^metal ion binding`GO:0004252^molecular_function^serine-type endopeptidase activity`GO:0045087^biological_process^innate immune response
Cluster-17282.3406	2.34788	0.93038	7.87638	9.93326e-07	0.00969686	5.04467	tan	TRINITY_DN75804_c5_g1_i1	.	TRINITY_DN75804_c5_g1_i1.p1	1-330[+]	.	.	.	.	.
Cluster-17282.3419	3.38696	-0.0243745	6.35866	1.24078e-05	0.0407283	1.80194	tan	TRINITY_DN43879_c0_g1_i1	ARSI_MOUSE^ARSI_MOUSE^Q:2-898,H:125-425^40.064%ID^E:1.06e-64^RecName: Full=Arylsulfatase I;^Eukaryota; Metazoa; Chordata; Craniata; Vertebrata; Euteleostomi; Mammalia; Eutheria; Euarchontoglires; Glires; Rodentia; Myomorpha; Muroidea; Muridae; Murinae; Mus; Mus	TRINITY_DN43879_c0_g1_i1.p1	2-901[+]	ARSI_MOUSE^ARSI_MOUSE^Q:1-299,H:125-425^40.064%ID^E:9.55e-65^RecName: Full=Arylsulfatase I;^Eukaryota; Metazoa; Chordata; Craniata; Vertebrata; Euteleostomi; Mammalia; Eutheria; Euarchontoglires; Glires; Rodentia; Myomorpha; Muroidea; Muridae; Murinae; Mus; Mus	COG3119^Sulfatase	KEGG:mmu:545260`KO:K12375	GO:0005783^cellular_component^endoplasmic reticulum`GO:0005576^cellular_component^extracellular region`GO:0046872^molecular_function^metal ion binding`GO:0008484^molecular_function^sulfuric ester hydrolase activity	GO:0005783^cellular_component^endoplasmic reticulum`GO:0005576^cellular_component^extracellular region`GO:0046872^molecular_function^metal ion binding`GO:0008484^molecular_function^sulfuric ester hydrolase activity
Cluster-17282.45796	1.12111	4.18542	6.58949	8.28356e-06	0.0407283	3.90317	turquoise	TRINITY_DN56361_c0_g3_i1	BHMT1_DANRE^BHMT1_DANRE^Q:84-1169,H:8-362^50.685%ID^E:2.58e-128^RecName: Full=Betaine--homocysteine S-methyltransferase 1;^Eukaryota; Metazoa; Chordata; Craniata; Vertebrata; Euteleostomi; Actinopterygii; Neopterygii; Teleostei; Ostariophysi; Cypriniformes; Cyprinidae; Danio	TRINITY_DN56361_c0_g3_i1.p1	36-1217[+]	BHMT1_DANRE^BHMT1_DANRE^Q:17-378,H:8-362^50.685%ID^E:2.25e-129^RecName: Full=Betaine--homocysteine S-methyltransferase 1;^Eukaryota; Metazoa; Chordata; Craniata; Vertebrata; Euteleostomi; Actinopterygii; Neopterygii; Teleostei; Ostariophysi; Cypriniformes; Cyprinidae; Danio	COG0646^homocysteine S-methyltransferase activity	KEGG:dre:322228`KO:K00544	GO:0005737^cellular_component^cytoplasm`GO:0047150^molecular_function^betaine-homocysteine S-methyltransferase activity`GO:0008270^molecular_function^zinc ion binding`GO:0006579^biological_process^amino-acid betaine catabolic process`GO:0055123^biological_process^digestive system development`GO:0009086^biological_process^methionine biosynthetic process`GO:0032259^biological_process^methylation`GO…	GO:0005737^cellular_component^cytoplasm`GO:0047150^molecular_function^betaine-homocysteine S-methyltransferase activity`GO:0008270^molecular_function^zinc ion binding`GO:0006579^biological_process^amino-acid betaine catabolic process`GO:0055123^biological_process^digestive system development`GO:0009086^biological_process^methionine biosynthetic process`GO:0032259^biological_process^methylation`GO…
Cluster-20470.0	4.28672	-0.488496	6.33577	1.29203e-05	0.0407283	1.01779	tan	TRINITY_DN53759_c0_g2_i1	.	TRINITY_DN53759_c0_g2_i1.p1	1-456[+]	.	.	.	.	.
Cluster-20967.0	1.75605	1.4954	8.52817	3.679e-07	0.00969686	6.02375	darkorange	TRINITY_DN53246_c0_g1_i1	.	TRINITY_DN53246_c0_g1_i1.p1	2-1117[+]	.	.	.	.	.
Cluster-26433.2	1.56617	2.82656	6.95415	4.44078e-06	0.0296306	4.46114	green	TRINITY_DN49552_c0_g2_i1	.	TRINITY_DN49552_c0_g2_i1.p1	3-1337[+]	.	.	.	.	.
Cluster-30675.1	2.08816	3.85089	7.99942	8.20211e-07	0.00969686	6.132	tan	TRINITY_DN58532_c0_g1_i2	.	TRINITY_DN58532_c0_g1_i2.p1	2-922[+]	.	.	.	.	.
Cluster-34922.2	1.56321	3.00971	6.64646	7.5059e-06	0.0407283	3.98355	tan	TRINITY_DN61609_c0_g1_i2	NOT1A_DANRE^NOT1A_DANRE^Q:137-577,H:106-248^38.095%ID^E:1.17e-22^RecName: Full=Palmitoleoyl-protein carboxylesterase notum1a {ECO:0000250|UniProtKB:Q6P988};^Eukaryota; Metazoa; Chordata; Craniata; Vertebrata; Euteleostomi; Actinopterygii; Neopterygii; Teleostei; Ostariophysi; Cypriniformes; Cyprinidae; Danio	TRINITY_DN61609_c0_g1_i2.p1	38-577[+]	NOT1A_DANRE^NOT1A_DANRE^Q:34-180,H:106-248^38.095%ID^E:1.09e-22^RecName: Full=Palmitoleoyl-protein carboxylesterase notum1a {ECO:0000250|UniProtKB:Q6P988};^Eukaryota; Metazoa; Chordata; Craniata; Vertebrata; Euteleostomi; Actinopterygii; Neopterygii; Teleostei; Ostariophysi; Cypriniformes; Cyprinidae; Danio	ENOG410XQKD^pectinacetylesterase	KEGG:dre:570510`KO:K19882	GO:0005576^cellular_component^extracellular region`GO:0052689^molecular_function^carboxylic ester hydrolase activity`GO:1990699^molecular_function^palmitoleyl hydrolase activity`GO:0009952^biological_process^anterior/posterior pattern specification`GO:0006507^biological_process^GPI anchor release`GO:0090090^biological_process^negative regulation of canonical Wnt signaling pathway`GO:0030178^biolo…	GO:0005576^cellular_component^extracellular region`GO:0052689^molecular_function^carboxylic ester hydrolase activity`GO:1990699^molecular_function^palmitoleyl hydrolase activity`GO:0009952^biological_process^anterior/posterior pattern specification`GO:0006507^biological_process^GPI anchor release`GO:0090090^biological_process^negative regulation of canonical Wnt signaling pathway`GO:0030178^biolo…
Cluster-34922.3	1.61023	2.52846	8.25871	5.51231e-07	0.00969686	6.25879	tan	TRINITY_DN61609_c0_g2_i1	.	TRINITY_DN61609_c0_g2_i1.p1	1-336[+]	.	.	.	.	.
Cluster-38663.0	1.38288	0.813025	6.13421	1.85089e-05	0.045715	2.70199	green	TRINITY_DN63196_c0_g2_i1	NHR7_CAEEL^NHR7_CAEEL^Q:260-505,H:9-89^42.169%ID^E:1.22e-12^RecName: Full=Nuclear hormone receptor family member nhr-7;^Eukaryota; Metazoa; Ecdysozoa; Nematoda; Chromadorea; Rhabditida; Rhabditina; Rhabditomorpha; Rhabditoidea; Rhabditidae; Peloderinae; Caenorhabditis	TRINITY_DN63196_c0_g2_i1.p1	239-1402[+]	NHR7_CAEEL^NHR7_CAEEL^Q:8-89,H:9-89^42.169%ID^E:8.78e-14^RecName: Full=Nuclear hormone receptor family member nhr-7;^Eukaryota; Metazoa; Ecdysozoa; Nematoda; Chromadorea; Rhabditida; Rhabditina; Rhabditomorpha; Rhabditoidea; Rhabditidae; Peloderinae; Caenorhabditis	ENOG410XRZC^receptor	KEGG:cel:CELE_F54D1.4	GO:0005634^cellular_component^nucleus`GO:0090575^cellular_component^RNA polymerase II transcription regulator complex`GO:0000981^molecular_function^DNA-binding transcription factor activity, RNA polymerase II-specific`GO:0098531^molecular_function^ligand-activated transcription factor activity`GO:0030374^molecular_function^nuclear receptor transcription coactivator activity`GO:0000977^molecular_f…	GO:0005634^cellular_component^nucleus`GO:0090575^cellular_component^RNA polymerase II transcription regulator complex`GO:0000981^molecular_function^DNA-binding transcription factor activity, RNA polymerase II-specific`GO:0098531^molecular_function^ligand-activated transcription factor activity`GO:0030374^molecular_function^nuclear receptor transcription coactivator activity`GO:0000977^molecular_f…
Cluster-3973.0	2.63363	0.053409	7.81716	1.08996e-06	0.00969686	4.08529	NA	TRINITY_DN41509_c0_g1_i1	.	TRINITY_DN41509_c0_g1_i1.p1	2-304[+]	.	.	.	.	.
Cluster-39740.2	1.64851	1.09778	6.3013	1.3734e-05	0.0407283	3.04363	tan	TRINITY_DN52862_c0_g1_i4	.	TRINITY_DN52862_c0_g1_i4.p1	2-598[+]	.	.	.	.	.
Cluster-41947.0	1.88275	1.67959	7.27083	2.62215e-06	0.0199954	4.68624	purple	TRINITY_DN67271_c0_g1_i5	AOAH_HUMAN^AOAH_HUMAN^Q:217-1845,H:28-569^41.133%ID^E:1.49e-156^RecName: Full=Acyloxyacyl hydrolase {ECO:0000303|PubMed:1883828};^Eukaryota; Metazoa; Chordata; Craniata; Vertebrata; Euteleostomi; Mammalia; Eutheria; Euarchontoglires; Primates; Haplorrhini; Catarrhini; Hominidae; Homo	TRINITY_DN67271_c0_g1_i5.p1	1-1845[+]	AOAH_HUMAN^AOAH_HUMAN^Q:73-615,H:28-569^41.133%ID^E:1.34e-156^RecName: Full=Acyloxyacyl hydrolase {ECO:0000303|PubMed:1883828};^Eukaryota; Metazoa; Chordata; Craniata; Vertebrata; Euteleostomi; Mammalia; Eutheria; Euarchontoglires; Primates; Haplorrhini; Catarrhini; Hominidae; Homo	ENOG410XTCS^acyloxyacyl hydrolase (neutrophil)	KEGG:hsa:313`KO:K01065	GO:0031410^cellular_component^cytoplasmic vesicle`GO:0005576^cellular_component^extracellular region`GO:0050528^molecular_function^acyloxyacyl hydrolase activity`GO:0005509^molecular_function^calcium ion binding`GO:0006631^biological_process^fatty acid metabolic process`GO:0009104^biological_process^lipopolysaccharide catabolic process	GO:0031410^cellular_component^cytoplasmic vesicle`GO:0005576^cellular_component^extracellular region`GO:0050528^molecular_function^acyloxyacyl hydrolase activity`GO:0005509^molecular_function^calcium ion binding`GO:0006631^biological_process^fatty acid metabolic process`GO:0009104^biological_process^lipopolysaccharide catabolic process
Cluster-45262.0	1.83979	2.1445	6.34299	1.27563e-05	0.0407283	3.39976	green	TRINITY_DN59659_c0_g1_i1	.	TRINITY_DN59659_c0_g1_i1.p1	1-663[+]	.	.	.	.	.
Cluster-51466.0	3.09247	0.601378	9.07909	1.65271e-07	0.00882199	6.15538	tan	TRINITY_DN42607_c0_g1_i1	TECT2_RAT^TECT2_RAT^Q:443-2257,H:165-660^23.671%ID^E:3.59e-18^RecName: Full=Tectonic-2;^Eukaryota; Metazoa; Chordata; Craniata; Vertebrata; Euteleostomi; Mammalia; Eutheria; Euarchontoglires; Glires; Rodentia; Myomorpha; Muroidea; Muridae; Murinae; Rattus	TRINITY_DN42607_c0_g1_i1.p1	344-2323[+]	TECT2_RAT^TECT2_RAT^Q:34-638,H:165-660^23.671%ID^E:1.94e-26^RecName: Full=Tectonic-2;^Eukaryota; Metazoa; Chordata; Craniata; Vertebrata; Euteleostomi; Mammalia; Eutheria; Euarchontoglires; Glires; Rodentia; Myomorpha; Muroidea; Muridae; Murinae; Rattus	.	KEGG:rno:689779`KO:K19361	GO:0005737^cellular_component^cytoplasm`GO:0005856^cellular_component^cytoskeleton`GO:0016021^cellular_component^integral component of membrane`GO:0036038^cellular_component^MKS complex`GO:0060271^biological_process^cilium assembly`GO:1904491^biological_process^protein localization to ciliary transition zone`GO:0007224^biological_process^smoothened signaling pathway	GO:0005737^cellular_component^cytoplasm`GO:0005856^cellular_component^cytoskeleton`GO:0016021^cellular_component^integral component of membrane`GO:0036038^cellular_component^MKS complex`GO:0060271^biological_process^cilium assembly`GO:1904491^biological_process^protein localization to ciliary transition zone`GO:0007224^biological_process^smoothened signaling pathway

## Sheet: DE_000.100
Cluster	logFC	AveExpr	t	P.Value	adj.P.Val	B	Module	transcript_id	sprot_Top_BLASTX_hit	prot_id	prot_coords	sprot_Top_BLASTP_hit	eggnog	Kegg	gene_ontology_BLASTX	gene_ontology_BLASTP
Cluster-17282.27135	-1.99231	3.15991	-5.64754	4.5111e-05	0.0182389	2.18081	turquoise	TRINITY_DN51900_c0_g2_i1	.	.	.	.	.	.	.	.
Cluster-16609.2	-1.94652	1.99228	-5.78878	3.47182e-05	0.0164002	1.86967	blue	TRINITY_DN73461_c1_g3_i1	CP2L1_PANAR^CP2L1_PANAR^Q:425-1150,H:106-348^36.8%ID^E:9.87e-45^RecName: Full=Cytochrome P450 2L1;^Eukaryota; Metazoa; Ecdysozoa; Arthropoda; Crustacea; Multicrustacea; Malacostraca; Eumalacostraca; Eucarida; Decapoda; Pleocyemata; Achelata; Palinuroidea; Palinuridae; Panulirus	TRINITY_DN73461_c1_g3_i1.p1	2-1150[+]	CP2J2_HUMAN^CP2J2_HUMAN^Q:142-383,H:125-361^37.959%ID^E:9.88e-45^RecName: Full=Cytochrome P450 2J2;^Eukaryota; Metazoa; Chordata; Craniata; Vertebrata; Euteleostomi; Mammalia; Eutheria; Euarchontoglires; Primates; Haplorrhini; Catarrhini; Hominidae; Homo	COG2124^Cytochrome p450	KEGG:hsa:1573`KO:K07418	GO:0005789^cellular_component^endoplasmic reticulum membrane`GO:0070330^molecular_function^aromatase activity`GO:0020037^molecular_function^heme binding`GO:0005506^molecular_function^iron ion binding	GO:0005737^cellular_component^cytoplasm`GO:0005789^cellular_component^endoplasmic reticulum membrane`GO:0070062^cellular_component^extracellular exosome`GO:0043231^cellular_component^intracellular membrane-bounded organelle`GO:0008405^molecular_function^arachidonic acid 11,12-epoxygenase activity`GO:0008404^molecular_function^arachidonic acid 14,15-epoxygenase activity`GO:0008392^molecular_functi…
Cluster-17282.13835	-1.75113	4.81093	-5.28379	8.96372e-05	0.0257431	1.63559	green	TRINITY_DN71066_c1_g1_i5	.	TRINITY_DN71066_c1_g1_i5.p1	3-449[+]	.	.	.	.	.
Cluster-21508.0	-1.66414	5.89941	-6.74659	6.31838e-06	0.00581498	4.15117	green	TRINITY_DN64789_c0_g2_i8	SYY_PSEPF^SYY_PSEPF^Q:2-175,H:342-399^91.379%ID^E:2.37e-26^RecName: Full=Tyrosine--tRNA ligase {ECO:0000255|HAMAP-Rule:MF_02007};^Bacteria; Proteobacteria; Gammaproteobacteria; Pseudomonadales; Pseudomonadaceae; Pseudomonas	.	.	.	COG0162^Catalyzes the attachment of tyrosine to tRNA(Tyr) in a two-step reaction tyrosine is first activated by ATP to form Tyr- AMP and then transferred to the acceptor end of tRNA(Tyr) (By similarity)	KEGG:pfo:Pfl01_5098`KO:K01866	GO:0005737^cellular_component^cytoplasm`GO:0005524^molecular_function^ATP binding`GO:0003723^molecular_function^RNA binding`GO:0004831^molecular_function^tyrosine-tRNA ligase activity`GO:0006437^biological_process^tyrosyl-tRNA aminoacylation	.
Cluster-17282.12898	-1.66108	2.95758	-6.62599	7.77616e-06	0.00675176	3.69366	greenyellow	TRINITY_DN44551_c0_g1_i3	I4E1B_HUMAN^I4E1B_HUMAN^Q:1-480,H:74-235^46.296%ID^E:3.88e-48^RecName: Full=Eukaryotic translation initiation factor 4E type 1B;^Eukaryota; Metazoa; Chordata; Craniata; Vertebrata; Euteleostomi; Mammalia; Eutheria; Euarchontoglires; Primates; Haplorrhini; Catarrhini; Hominidae; Homo	TRINITY_DN44551_c0_g1_i3.p1	1-522[+]	I4E1B_HUMAN^I4E1B_HUMAN^Q:1-160,H:74-235^46.296%ID^E:1.92e-48^RecName: Full=Eukaryotic translation initiation factor 4E type 1B;^Eukaryota; Metazoa; Chordata; Craniata; Vertebrata; Euteleostomi; Mammalia; Eutheria; Euarchontoglires; Primates; Haplorrhini; Catarrhini; Hominidae; Homo	COG5053^eukaryotic translation initiation factor	KEGG:hsa:253314`KO:K03259	GO:0016281^cellular_component^eukaryotic translation initiation factor 4F complex`GO:0005845^cellular_component^mRNA cap binding complex`GO:0000340^molecular_function^RNA 7-methylguanosine cap binding`GO:0003743^molecular_function^translation initiation factor activity	GO:0016281^cellular_component^eukaryotic translation initiation factor 4F complex`GO:0005845^cellular_component^mRNA cap binding complex`GO:0000340^molecular_function^RNA 7-methylguanosine cap binding`GO:0003743^molecular_function^translation initiation factor activity
Cluster-17282.45632	-1.54912	5.05939	-5.96444	2.51627e-05	0.0138591	2.84492	midnightblue	TRINITY_DN58055_c0_g2_i2	PTGR1_MOUSE^PTGR1_MOUSE^Q:115-762,H:113-329^52.294%ID^E:5.41e-53^RecName: Full=Prostaglandin reductase 1;^Eukaryota; Metazoa; Chordata; Craniata; Vertebrata; Euteleostomi; Mammalia; Eutheria; Euarchontoglires; Glires; Rodentia; Myomorpha; Muroidea; Muridae; Murinae; Mus; Mus	TRINITY_DN58055_c0_g2_i2.p1	1-765[+]	PTGR1_MOUSE^PTGR1_MOUSE^Q:39-254,H:113-329^52.294%ID^E:4e-69^RecName: Full=Prostaglandin reductase 1;^Eukaryota; Metazoa; Chordata; Craniata; Vertebrata; Euteleostomi; Mammalia; Eutheria; Euarchontoglires; Glires; Rodentia; Myomorpha; Muroidea; Muridae; Murinae; Mus; Mus	COG2130^alcohol dehydrogenase	KEGG:mmu:67103`KO:K13948	GO:0005737^cellular_component^cytoplasm`GO:0036132^molecular_function^13-prostaglandin reductase activity`GO:0047522^molecular_function^15-oxoprostaglandin 13-oxidase activity`GO:0032440^molecular_function^2-alkenal reductase [NAD(P)+] activity`GO:0097327^biological_process^response to antineoplastic agent	GO:0005737^cellular_component^cytoplasm`GO:0036132^molecular_function^13-prostaglandin reductase activity`GO:0047522^molecular_function^15-oxoprostaglandin 13-oxidase activity`GO:0032440^molecular_function^2-alkenal reductase [NAD(P)+] activity`GO:0097327^biological_process^response to antineoplastic agent
Cluster-45218.1	-1.43447	2.96995	-5.56552	5.25848e-05	0.0194925	2.0614	turquoise	TRINITY_DN59922_c0_g1_i1	.	.	.	.	.	.	.	.
Cluster-17282.26964	-1.37489	3.2429	-5.20246	0.000104756	0.0270244	1.49217	greenyellow	TRINITY_DN75449_c0_g3_i1	PSMD8_MOUSE^PSMD8_MOUSE^Q:113-478,H:229-353^55.906%ID^E:1.89e-38^RecName: Full=26S proteasome non-ATPase regulatory subunit 8;^Eukaryota; Metazoa; Chordata; Craniata; Vertebrata; Euteleostomi; Mammalia; Eutheria; Euarchontoglires; Glires; Rodentia; Myomorpha; Muroidea; Muridae; Murinae; Mus; Mus`PSMD8_MOUSE^PSMD8_MOUSE^Q:37-132,H:204-235^71.875%ID^E:1.89e-38^RecName: Full=26S proteasome non-ATPas…	.	.	.	ENOG410XXP2^26S proteasome nonATPase regulatory subunit	KEGG:mmu:57296`KO:K03031	GO:0005829^cellular_component^cytosol`GO:0022624^cellular_component^proteasome accessory complex`GO:0000502^cellular_component^proteasome complex`GO:0008541^cellular_component^proteasome regulatory particle, lid subcomplex`GO:0043161^biological_process^proteasome-mediated ubiquitin-dependent protein catabolic process	.
Cluster-37052.1	-1.31173	2.68161	-6.19965	1.646e-05	0.0115608	3.03534	NA	TRINITY_DN47432_c0_g1_i2	.	.	.	.	.	.	.	.
Cluster-17282.34553	-1.23418	2.17157	-4.84429	0.000210143	0.0377684	0.769554	grey	TRINITY_DN46853_c0_g1_i1	.	.	.	.	.	.	.	.
Cluster-17282.40674	-1.22512	4.15806	-4.79498	0.000231554	0.0394891	0.74987	greenyellow	TRINITY_DN66598_c0_g1_i1	.	.	.	.	.	.	.	.
Cluster-36439.0	-1.20709	2.30573	-4.70587	0.000276119	0.0441023	0.54807	midnightblue	TRINITY_DN66704_c0_g2_i1	DCXR_CAEEL^DCXR_CAEEL^Q:19-306,H:156-247^46.875%ID^E:6.77e-20^RecName: Full=L-xylulose reductase {ECO:0000250|UniProtKB:Q7Z4W1};^Eukaryota; Metazoa; Ecdysozoa; Nematoda; Chromadorea; Rhabditida; Rhabditina; Rhabditomorpha; Rhabditoidea; Rhabditidae; Peloderinae; Caenorhabditis	TRINITY_DN66704_c0_g2_i1.p1	350-18[-]	.	ENOG410XQCY^)-reductase	KEGG:cel:CELE_R11D1.11`KO:K03331	GO:0005886^cellular_component^plasma membrane`GO:0004090^molecular_function^carbonyl reductase (NADPH) activity`GO:0003824^molecular_function^catalytic activity`GO:0044105^molecular_function^L-xylulose reductase (NAD+) activity`GO:0050038^molecular_function^L-xylulose reductase (NADP+) activity`GO:0042732^biological_process^D-xylose metabolic process`GO:0006006^biological_process^glucose metaboli…	.
Cluster-43868.0	-1.18177	2.56203	-5.50083	5.93809e-05	0.0206668	1.92868	turquoise	TRINITY_DN72832_c0_g1_i1	ACSF2_RAT^ACSF2_RAT^Q:4-456,H:464-614^58.278%ID^E:4.72e-62^RecName: Full=Medium-chain acyl-CoA ligase ACSF2, mitochondrial {ECO:0000305};^Eukaryota; Metazoa; Chordata; Craniata; Vertebrata; Euteleostomi; Mammalia; Eutheria; Euarchontoglires; Glires; Rodentia; Myomorpha; Muroidea; Muridae; Murinae; Rattus	TRINITY_DN72832_c0_g1_i1.p1	1-471[+]	ACSF2_RAT^ACSF2_RAT^Q:2-152,H:464-614^58.278%ID^E:4.25e-62^RecName: Full=Medium-chain acyl-CoA ligase ACSF2, mitochondrial {ECO:0000305};^Eukaryota; Metazoa; Chordata; Craniata; Vertebrata; Euteleostomi; Mammalia; Eutheria; Euarchontoglires; Glires; Rodentia; Myomorpha; Muroidea; Muridae; Murinae; Rattus	COG0318^Amp-dependent synthetase and ligase	KEGG:rno:619561`KO:K23617	GO:0005739^cellular_component^mitochondrion`GO:0005524^molecular_function^ATP binding`GO:0047760^molecular_function^butyrate-CoA ligase activity`GO:0031956^molecular_function^medium-chain fatty acid-CoA ligase activity`GO:0006631^biological_process^fatty acid metabolic process	GO:0005739^cellular_component^mitochondrion`GO:0005524^molecular_function^ATP binding`GO:0047760^molecular_function^butyrate-CoA ligase activity`GO:0031956^molecular_function^medium-chain fatty acid-CoA ligase activity`GO:0006631^biological_process^fatty acid metabolic process
Cluster-17282.46297	-1.13879	1.55176	-5.03971	0.000143459	0.0315132	0.921373	midnightblue	TRINITY_DN65903_c0_g4_i1	AK1A1_BOVIN^AK1A1_BOVIN^Q:1-255,H:239-322^43.529%ID^E:2.8e-14^RecName: Full=Aldo-keto reductase family 1 member A1;^Eukaryota; Metazoa; Chordata; Craniata; Vertebrata; Euteleostomi; Mammalia; Eutheria; Laurasiatheria; Artiodactyla; Ruminantia; Pecora; Bovidae; Bovinae; Bos	.	.	.	COG0656^reductase	KEGG:bta:618607`KO:K00002	GO:0016324^cellular_component^apical plasma membrane`GO:0005829^cellular_component^cytosol`GO:0045202^cellular_component^synapse`GO:0008106^molecular_function^alcohol dehydrogenase (NADP+) activity`GO:0004032^molecular_function^alditol:NADP+ 1-oxidoreductase activity`GO:0047655^molecular_function^allyl-alcohol dehydrogenase activity`GO:0047941^molecular_function^glucuronolactone reductase activit…	.
Cluster-37031.0	-1.1113	3.47885	-5.33371	8.14934e-05	0.0246848	1.73618	turquoise	TRINITY_DN65946_c0_g1_i1	KLHL3_DANRE^KLHL3_DANRE^Q:11-1459,H:104-600^28.968%ID^E:4.84e-37^RecName: Full=Kelch-like protein 3;^Eukaryota; Metazoa; Chordata; Craniata; Vertebrata; Euteleostomi; Actinopterygii; Neopterygii; Teleostei; Ostariophysi; Cypriniformes; Cyprinidae; Danio	TRINITY_DN65946_c0_g1_i1.p1	2-1477[+]	KLHL3_DANRE^KLHL3_DANRE^Q:4-486,H:104-600^28.968%ID^E:1.09e-42^RecName: Full=Kelch-like protein 3;^Eukaryota; Metazoa; Chordata; Craniata; Vertebrata; Euteleostomi; Actinopterygii; Neopterygii; Teleostei; Ostariophysi; Cypriniformes; Cyprinidae; Danio	ENOG410XNX8^kelch-like	.	GO:0031463^cellular_component^Cul3-RING ubiquitin ligase complex`GO:0005856^cellular_component^cytoskeleton`GO:0005829^cellular_component^cytosol`GO:0003779^molecular_function^actin binding`GO:0072156^biological_process^distal tubule morphogenesis`GO:0050801^biological_process^ion homeostasis`GO:0070936^biological_process^protein K48-linked ubiquitination`GO:0016567^biological_process^protein ubi…	GO:0031463^cellular_component^Cul3-RING ubiquitin ligase complex`GO:0005856^cellular_component^cytoskeleton`GO:0005829^cellular_component^cytosol`GO:0003779^molecular_function^actin binding`GO:0072156^biological_process^distal tubule morphogenesis`GO:0050801^biological_process^ion homeostasis`GO:0070936^biological_process^protein K48-linked ubiquitination`GO:0016567^biological_process^protein ubi…
Cluster-17282.27188	-1.075	4.49222	-4.77814	0.000239369	0.040306	0.686552	turquoise	TRINITY_DN53348_c0_g1_i7	.	.	.	.	.	.	.	.
Cluster-17282.22150	-1.07226	6.92195	-4.58906	0.000348236	0.0497019	-0.0434797	magenta	TRINITY_DN56775_c0_g4_i1	.	.	.	.	.	.	.	.
Cluster-17282.44139	-1.03834	6.17768	-5.02148	0.000148632	0.0319912	0.942584	magenta	TRINITY_DN59726_c1_g2_i1	.	.	.	.	.	.	.	.
Cluster-17282.8217	-1.02936	2.51648	-5.20225	0.000104799	0.0270244	1.43923	green	TRINITY_DN75656_c4_g1_i4	.	TRINITY_DN75656_c4_g1_i4.p1	1-483[+]	.	.	.	.	.
Cluster-17282.14581	-1.01649	2.88559	-4.94669	0.000171947	0.0340787	1.02993	blue	TRINITY_DN68521_c1_g1_i3	TBG1_HUMAN^TBG1_HUMAN^Q:1-204,H:380-447^73.529%ID^E:2.83e-26^RecName: Full=Tubulin gamma-1 chain;^Eukaryota; Metazoa; Chordata; Craniata; Vertebrata; Euteleostomi; Mammalia; Eutheria; Euarchontoglires; Primates; Haplorrhini; Catarrhini; Hominidae; Homo	.	.	.	COG5023^protein polymerization	KEGG:hsa:7283`KO:K10389	GO:0045177^cellular_component^apical part of cell`GO:0031252^cellular_component^cell leading edge`GO:0005814^cellular_component^centriole`GO:0005813^cellular_component^centrosome`GO:0036064^cellular_component^ciliary basal body`GO:0000794^cellular_component^condensed nuclear chromosome`GO:0005737^cellular_component^cytoplasm`GO:0005881^cellular_component^cytoplasmic microtubule`GO:0005829^cellula…	.
Cluster-17282.6515	-1.0148	3.76669	-4.96921	0.000164554	0.0332718	1.08331	green	TRINITY_DN69326_c1_g1_i1	.	TRINITY_DN69326_c1_g1_i1.p1	1-363[+]	.	.	.	.	.
Cluster-51320.0	-1.01367	4.03595	-5.2044	0.000104368	0.0270244	1.50833	turquoise	TRINITY_DN65363_c0_g1_i1	TXTP_CAEEL^TXTP_CAEEL^Q:43-834,H:43-308^68.045%ID^E:8.05e-126^RecName: Full=Putative tricarboxylate transport protein, mitochondrial;^Eukaryota; Metazoa; Ecdysozoa; Nematoda; Chromadorea; Rhabditida; Rhabditina; Rhabditomorpha; Rhabditoidea; Rhabditidae; Peloderinae; Caenorhabditis	TRINITY_DN65363_c0_g1_i1.p1	1-840[+]	TXTP_BOVIN^TXTP_BOVIN^Q:1-278,H:29-308^61.429%ID^E:3.08e-128^RecName: Full=Tricarboxylate transport protein, mitochondrial;^Eukaryota; Metazoa; Chordata; Craniata; Vertebrata; Euteleostomi; Mammalia; Eutheria; Laurasiatheria; Artiodactyla; Ruminantia; Pecora; Bovidae; Bovinae; Bos`TXTP_BOVIN^TXTP_BOVIN^Q:93-274,H:28-209^26.344%ID^E:8.12e-12^RecName: Full=Tricarboxylate transport protein, mitochon…	ENOG410YAYP^mitochondrial	KEGG:cel:CELE_K11H3.3`KO:K15100	GO:0016021^cellular_component^integral component of membrane`GO:0005743^cellular_component^mitochondrial inner membrane`GO:0006843^biological_process^mitochondrial citrate transmembrane transport	GO:0016021^cellular_component^integral component of membrane`GO:0005743^cellular_component^mitochondrial inner membrane`GO:0022857^molecular_function^transmembrane transporter activity`GO:0006843^biological_process^mitochondrial citrate transmembrane transport
Cluster-17282.27737	-1.01206	4.00908	-4.64185	0.00031351	0.0464856	0.462696	greenyellow	TRINITY_DN62545_c4_g1_i3	.	.	.	.	.	.	.	.
Cluster-17282.26520	-1.00643	3.51496	-6.11449	1.91772e-05	0.0124278	3.07112	turquoise	TRINITY_DN63350_c0_g2_i1	SMD2_CAEEL^SMD2_CAEEL^Q:68-397,H:8-117^83.636%ID^E:6.58e-51^RecName: Full=Probable small nuclear ribonucleoprotein Sm D2;^Eukaryota; Metazoa; Ecdysozoa; Nematoda; Chromadorea; Rhabditida; Rhabditina; Rhabditomorpha; Rhabditoidea; Rhabditidae; Peloderinae; Caenorhabditis	TRINITY_DN63350_c0_g2_i1.p1	462-28[-]	.	COG1958^small nuclear ribonucleoprotein	KEGG:cel:CELE_C52E4.3`KO:K11096	GO:0071013^cellular_component^catalytic step 2 spliceosome`GO:0071011^cellular_component^precatalytic spliceosome`GO:0005685^cellular_component^U1 snRNP`GO:0005686^cellular_component^U2 snRNP`GO:0046540^cellular_component^U4/U6 x U5 tri-snRNP complex`GO:0005682^cellular_component^U5 snRNP`GO:0000387^biological_process^spliceosomal snRNP assembly	.
Cluster-33156.0	-0.969558	5.33283	-4.90241	0.0001875	0.0357448	0.830089	royalblue	TRINITY_DN60967_c0_g1_i1	MET27_HUMAN^MET27_HUMAN^Q:244-792,H:24-204^28.723%ID^E:6.38e-14^RecName: Full=Methyltransferase-like protein 27 {ECO:0000312|HGNC:HGNC:19068};^Eukaryota; Metazoa; Chordata; Craniata; Vertebrata; Euteleostomi; Mammalia; Eutheria; Euarchontoglires; Primates; Haplorrhini; Catarrhini; Hominidae; Homo	TRINITY_DN60967_c0_g1_i1.p1	1-846[+]	MET27_HUMAN^MET27_HUMAN^Q:82-264,H:24-204^28.723%ID^E:4.89e-14^RecName: Full=Methyltransferase-like protein 27 {ECO:0000312|HGNC:HGNC:19068};^Eukaryota; Metazoa; Chordata; Craniata; Vertebrata; Euteleostomi; Mammalia; Eutheria; Euarchontoglires; Primates; Haplorrhini; Catarrhini; Hominidae; Homo	COG0500^Methyltransferase	KEGG:hsa:155368	.	.
Cluster-21204.0	-0.939478	1.9083	-5.28061	9.01844e-05	0.0257431	1.46993	midnightblue	TRINITY_DN44641_c0_g1_i1	.	.	.	.	.	.	.	.
Cluster-47720.0	-0.934842	3.40553	-4.80428	0.000227348	0.0394014	0.788014	midnightblue	TRINITY_DN52572_c0_g1_i1	.	TRINITY_DN52572_c0_g1_i1.p1	328-1056[+]	.	.	.	.	.
Cluster-15267.1	-0.93277	3.16869	-5.62231	4.7285e-05	0.0183291	2.22033	magenta	TRINITY_DN63129_c0_g1_i1	.	.	.	.	.	.	.	.
Cluster-17282.25403	-0.916119	2.0839	-4.89738	0.000189358	0.0359707	0.875841	turquoise	TRINITY_DN68486_c2_g3_i2	.	TRINITY_DN68486_c2_g3_i2.p1	1-351[+]	.	.	.	.	.
Cluster-17282.14099	-0.911833	3.30725	-5.50067	5.93987e-05	0.0206668	2.02537	greenyellow	TRINITY_DN72758_c2_g3_i1	.	.	.	.	.	.	.	.
Cluster-17282.8240	-0.879847	5.88255	-7.03549	3.87374e-06	0.00469946	4.6041	greenyellow	TRINITY_DN70940_c0_g3_i1	.	TRINITY_DN70940_c0_g3_i1.p1	337-2[-]	.	.	.	.	.
Cluster-41181.0	-0.874566	4.29405	-7.50506	1.79119e-06	0.00415703	5.33838	grey60	TRINITY_DN51559_c1_g2_i1	.	TRINITY_DN51559_c1_g2_i1.p1	310-2[-]	.	.	.	.	.
Cluster-17282.12098	-0.856646	9.66412	-6.6725	7.17617e-06	0.00644998	3.32557	greenyellow	TRINITY_DN71271_c1_g3_i3	.	.	.	.	.	.	.	.
Cluster-17282.42881	-0.842025	5.25387	-7.12927	3.31291e-06	0.00459837	4.78799	magenta	TRINITY_DN69985_c2_g2_i1	.	TRINITY_DN69985_c2_g2_i1.p1	2-304[+]	.	.	.	.	.
Cluster-17282.16632	-0.837811	4.74535	-7.20884	2.90391e-06	0.00459837	4.91379	royalblue	TRINITY_DN73551_c1_g3_i1	HOT_AEDAE^HOT_AEDAE^Q:1-252,H:379-462^51.19%ID^E:1.25e-22^RecName: Full=Probable hydroxyacid-oxoacid transhydrogenase, mitochondrial;^Eukaryota; Metazoa; Ecdysozoa; Arthropoda; Hexapoda; Insecta; Pterygota; Neoptera; Holometabola; Diptera; Nematocera; Culicoidea; Culicidae; Culicinae; Aedini; Aedes; Stegomyia	.	.	.	COG1454^alcohol dehydrogenase	KEGG:aag:5578877`KO:K11173	GO:0005739^cellular_component^mitochondrion`GO:0047988^molecular_function^hydroxyacid-oxoacid transhydrogenase activity`GO:0046872^molecular_function^metal ion binding`GO:0006539^biological_process^glutamate catabolic process via 2-oxoglutarate	.
Cluster-17282.42882	-0.8313	3.60331	-4.99597	0.000156195	0.0325693	1.13432	greenyellow	TRINITY_DN69985_c2_g1_i2	U3IP2_HUMAN^U3IP2_HUMAN^Q:1-555,H:113-295^50.27%ID^E:1.33e-61^RecName: Full=U3 small nucleolar RNA-interacting protein 2;^Eukaryota; Metazoa; Chordata; Craniata; Vertebrata; Euteleostomi; Mammalia; Eutheria; Euarchontoglires; Primates; Haplorrhini; Catarrhini; Hominidae; Homo	TRINITY_DN69985_c2_g1_i2.p1	1-558[+]	U3IP2_HUMAN^U3IP2_HUMAN^Q:1-185,H:113-295^50.27%ID^E:1.2e-61^RecName: Full=U3 small nucleolar RNA-interacting protein 2;^Eukaryota; Metazoa; Chordata; Craniata; Vertebrata; Euteleostomi; Mammalia; Eutheria; Euarchontoglires; Primates; Haplorrhini; Catarrhini; Hominidae; Homo	ENOG410XP9U^ribosomal RNA processing 9, small subunit (SSU) processome component, homolog (yeast)	KEGG:hsa:9136`KO:K14793	GO:0031428^cellular_component^box C/D snoRNP complex`GO:0005730^cellular_component^nucleolus`GO:0005654^cellular_component^nucleoplasm`GO:0032040^cellular_component^small-subunit processome`GO:0003723^molecular_function^RNA binding`GO:0030515^molecular_function^snoRNA binding`GO:0034511^molecular_function^U3 snoRNA binding`GO:0006364^biological_process^rRNA processing	GO:0031428^cellular_component^box C/D snoRNP complex`GO:0005730^cellular_component^nucleolus`GO:0005654^cellular_component^nucleoplasm`GO:0032040^cellular_component^small-subunit processome`GO:0003723^molecular_function^RNA binding`GO:0030515^molecular_function^snoRNA binding`GO:0034511^molecular_function^U3 snoRNA binding`GO:0006364^biological_process^rRNA processing
Cluster-17282.33521	-0.798984	6.40582	-5.32259	8.32375e-05	0.0246848	1.45528	grey	TRINITY_DN74752_c0_g3_i1	YH24_CAEEL^YH24_CAEEL^Q:1-471,H:258-397^50.318%ID^E:1.58e-44^RecName: Full=Putative aminopeptidase W07G4.4;^Eukaryota; Metazoa; Ecdysozoa; Nematoda; Chromadorea; Rhabditida; Rhabditina; Rhabditomorpha; Rhabditoidea; Rhabditidae; Peloderinae; Caenorhabditis	TRINITY_DN74752_c0_g3_i1.p1	471-130[-]	.	COG0260^Presumably involved in the processing and regular turnover of intracellular proteins. Catalyzes the removal of unsubstituted N-terminal amino acids from various peptides (By similarity)	KEGG:cel:CELE_W07G4.4`KO:K01255	GO:0005737^cellular_component^cytoplasm`GO:0004177^molecular_function^aminopeptidase activity`GO:0030145^molecular_function^manganese ion binding`GO:0008235^molecular_function^metalloexopeptidase activity	.
Cluster-32402.0	-0.78784	4.70041	-4.87921	0.000196222	0.0363117	0.848942	midnightblue	TRINITY_DN33165_c0_g1_i1	UAF30_YEAST^UAF30_YEAST^Q:56-289,H:121-194^43.59%ID^E:5.95e-12^RecName: Full=Upstream activation factor subunit UAF30;^Eukaryota; Fungi; Dikarya; Ascomycota; Saccharomycotina; Saccharomycetes; Saccharomycetales; Saccharomycetaceae; Saccharomyces	.	.	.	.	KEGG:sce:YOR295W`KO:K15223	GO:0005730^cellular_component^nucleolus`GO:0000500^cellular_component^RNA polymerase I upstream activating factor complex`GO:0001165^molecular_function^RNA polymerase I cis-regulatory region sequence-specific DNA binding`GO:0001181^molecular_function^RNA polymerase I general transcription initiation factor activity`GO:0006325^biological_process^chromatin organization`GO:0042790^biological_process…	.
Cluster-17282.21580	-0.785659	5.08428	-4.83244	0.000215097	0.0384001	0.713981	yellow	TRINITY_DN47823_c0_g1_i3	SYLC_PONAB^SYLC_PONAB^Q:45-569,H:1-175^63.636%ID^E:8.45e-51^RecName: Full=Leucine--tRNA ligase, cytoplasmic;^Eukaryota; Metazoa; Chordata; Craniata; Vertebrata; Euteleostomi; Mammalia; Eutheria; Euarchontoglires; Primates; Haplorrhini; Catarrhini; Hominidae; Pongo	TRINITY_DN47823_c0_g1_i3.p1	45-572[+]	SYLC_HUMAN^SYLC_HUMAN^Q:1-175,H:1-175^65.909%ID^E:4.14e-61^RecName: Full=Leucine--tRNA ligase, cytoplasmic;^Eukaryota; Metazoa; Chordata; Craniata; Vertebrata; Euteleostomi; Mammalia; Eutheria; Euarchontoglires; Primates; Haplorrhini; Catarrhini; Hominidae; Homo	COG0495^Leucyl-trna synthetase	KEGG:hsa:51520`KO:K01869	GO:0005737^cellular_component^cytoplasm`GO:0002161^molecular_function^aminoacyl-tRNA editing activity`GO:0005524^molecular_function^ATP binding`GO:0004823^molecular_function^leucine-tRNA ligase activity`GO:0006429^biological_process^leucyl-tRNA aminoacylation	GO:0017101^cellular_component^aminoacyl-tRNA synthetase multienzyme complex`GO:0005737^cellular_component^cytoplasm`GO:0005829^cellular_component^cytosol`GO:0012505^cellular_component^endomembrane system`GO:0005783^cellular_component^endoplasmic reticulum`GO:0005764^cellular_component^lysosome`GO:0016604^cellular_component^nuclear body`GO:0002161^molecular_function^aminoacyl-tRNA editing activity…
Cluster-17282.3088	-0.766097	3.32402	-4.88329	0.000194658	0.0363117	0.931299	greenyellow	TRINITY_DN72371_c3_g1_i2	.	.	.	.	.	.	.	.
Cluster-50573.1	-0.750363	3.53274	-4.61926	0.000327917	0.0480876	0.440488	brown	TRINITY_DN63825_c0_g1_i1	NEP2_DROME^NEP2_DROME^Q:382-2433,H:81-774^48.851%ID^E:0^RecName: Full=Neprilysin-2 {ECO:0000303|PubMed:15554877};^Eukaryota; Metazoa; Ecdysozoa; Arthropoda; Hexapoda; Insecta; Pterygota; Neoptera; Holometabola; Diptera; Brachycera; Muscomorpha; Ephydroidea; Drosophilidae; Drosophila; Sophophora	TRINITY_DN63825_c0_g1_i1.p1	148-2436[+]	NEP2_DROME^NEP2_DROME^Q:79-762,H:81-774^48.851%ID^E:0^RecName: Full=Neprilysin-2 {ECO:0000303|PubMed:15554877};^Eukaryota; Metazoa; Ecdysozoa; Arthropoda; Hexapoda; Insecta; Pterygota; Neoptera; Holometabola; Diptera; Brachycera; Muscomorpha; Ephydroidea; Drosophilidae; Drosophila; Sophophora	COG3590^endothelin-converting enzyme	KEGG:dme:Dmel_CG9761`KO:K08635	GO:0005615^cellular_component^extracellular space`GO:0016021^cellular_component^integral component of membrane`GO:0005886^cellular_component^plasma membrane`GO:0004175^molecular_function^endopeptidase activity`GO:0046872^molecular_function^metal ion binding`GO:0004222^molecular_function^metalloendopeptidase activity`GO:0008237^molecular_function^metallopeptidase activity`GO:0006508^biological_pro…	GO:0005615^cellular_component^extracellular space`GO:0016021^cellular_component^integral component of membrane`GO:0005886^cellular_component^plasma membrane`GO:0004175^molecular_function^endopeptidase activity`GO:0046872^molecular_function^metal ion binding`GO:0004222^molecular_function^metalloendopeptidase activity`GO:0008237^molecular_function^metallopeptidase activity`GO:0006508^biological_pro…
Cluster-17282.24152	-0.740755	4.57081	-5.22324	0.000100659	0.0270244	1.50402	blue	TRINITY_DN75665_c2_g4_i1	RL18_DROPS^RL18_DROPS^Q:1-159,H:136-189^64.815%ID^E:8.03e-13^RecName: Full=60S ribosomal protein L18;^Eukaryota; Metazoa; Ecdysozoa; Arthropoda; Hexapoda; Insecta; Pterygota; Neoptera; Holometabola; Diptera; Brachycera; Muscomorpha; Ephydroidea; Drosophilidae; Drosophila; Sophophora	.	.	.	.	.	GO:0005737^cellular_component^cytoplasm`GO:0005840^cellular_component^ribosome`GO:0003735^molecular_function^structural constituent of ribosome`GO:0006412^biological_process^translation	.
Cluster-17282.8716	-0.726653	5.22323	-5.77109	3.58706e-05	0.0165064	2.45211	turquoise	TRINITY_DN70775_c0_g2_i1	.	TRINITY_DN70775_c0_g2_i1.p1	307-2[-]	.	.	.	.	.
Cluster-17282.23674	-0.716164	3.93296	-4.71048	0.000273612	0.0439914	0.585434	turquoise	TRINITY_DN75713_c2_g3_i1	.	TRINITY_DN75713_c2_g3_i1.p1	3-422[+]	.	.	.	.	.
Cluster-17282.26742	-0.708884	3.49902	-5.07439	0.000134126	0.0308599	1.27707	greenyellow	TRINITY_DN72455_c1_g1_i1	.	.	.	.	.	.	.	.
Cluster-14951.0	-0.702357	3.51618	-5.23265	9.88583e-05	0.0269233	1.56201	turquoise	TRINITY_DN68409_c0_g1_i5	.	.	.	.	.	.	.	.
Cluster-17282.26218	-0.697028	7.48023	-5.19165	0.000106956	0.027448	1.02261	turquoise	TRINITY_DN65368_c0_g2_i1	RL26_LITLI^RL26_LITLI^Q:43-303,H:1-87^77.011%ID^E:2.97e-45^RecName: Full=60S ribosomal protein L26;^Eukaryota; Metazoa; Spiralia; Lophotrochozoa; Mollusca; Gastropoda; Caenogastropoda; Littorinimorpha; Littorinoidea; Littorinidae; Littorina	TRINITY_DN65368_c0_g2_i1.p1	1-303[+]	RL26_LITLI^RL26_LITLI^Q:15-101,H:1-87^77.011%ID^E:2.68e-45^RecName: Full=60S ribosomal protein L26;^Eukaryota; Metazoa; Spiralia; Lophotrochozoa; Mollusca; Gastropoda; Caenogastropoda; Littorinimorpha; Littorinoidea; Littorinidae; Littorina	.	.	GO:0015934^cellular_component^large ribosomal subunit`GO:0003735^molecular_function^structural constituent of ribosome`GO:0006412^biological_process^translation	GO:0015934^cellular_component^large ribosomal subunit`GO:0003735^molecular_function^structural constituent of ribosome`GO:0006412^biological_process^translation
Cluster-17282.22289	-0.677662	5.01994	-5.45528	6.47083e-05	0.0221414	1.89205	magenta	TRINITY_DN53496_c0_g1_i1	.	.	.	.	.	.	.	.
Cluster-47414.0	-0.677155	4.5111	-5.36511	7.6766e-05	0.0238967	1.76675	turquoise	TRINITY_DN61904_c0_g2_i1	SC6A1_HUMAN^SC6A1_HUMAN^Q:124-1845,H:18-581^45.876%ID^E:0^RecName: Full=Sodium- and chloride-dependent GABA transporter 1;^Eukaryota; Metazoa; Chordata; Craniata; Vertebrata; Euteleostomi; Mammalia; Eutheria; Euarchontoglires; Primates; Haplorrhini; Catarrhini; Hominidae; Homo	TRINITY_DN61904_c0_g2_i1.p1	64-2046[+]	SC6A1_HUMAN^SC6A1_HUMAN^Q:21-594,H:18-581^45.876%ID^E:0^RecName: Full=Sodium- and chloride-dependent GABA transporter 1;^Eukaryota; Metazoa; Chordata; Craniata; Vertebrata; Euteleostomi; Mammalia; Eutheria; Euarchontoglires; Primates; Haplorrhini; Catarrhini; Hominidae; Homo	COG0733^Transporter	KEGG:hsa:6529`KO:K05034	GO:0030424^cellular_component^axon`GO:0030054^cellular_component^cell junction`GO:0009986^cellular_component^cell surface`GO:0098982^cellular_component^GABA-ergic synapse`GO:0016021^cellular_component^integral component of membrane`GO:0099055^cellular_component^integral component of postsynaptic membrane`GO:0099056^cellular_component^integral component of presynaptic membrane`GO:0016020^cellular_…	GO:0030424^cellular_component^axon`GO:0030054^cellular_component^cell junction`GO:0009986^cellular_component^cell surface`GO:0098982^cellular_component^GABA-ergic synapse`GO:0016021^cellular_component^integral component of membrane`GO:0099055^cellular_component^integral component of postsynaptic membrane`GO:0099056^cellular_component^integral component of presynaptic membrane`GO:0016020^cellular_…
Cluster-17282.27064	-0.671762	3.54272	-4.99872	0.000155361	0.0325693	1.13785	greenyellow	TRINITY_DN51415_c1_g4_i1	.	TRINITY_DN51415_c1_g4_i1.p1	1-357[+]	.	.	.	.	.
Cluster-26561.0	-0.654094	3.66588	-4.79703	0.000230621	0.0394891	0.762067	magenta	TRINITY_DN71352_c0_g2_i1	.	TRINITY_DN71352_c0_g2_i1.p1	1-648[+]	.	.	.	.	.
Cluster-17282.6140	-0.642166	4.25596	-4.94547	0.000172359	0.0340787	1.00159	greenyellow	TRINITY_DN56895_c0_g2_i2	.	TRINITY_DN56895_c0_g2_i2.p1	2-550[+]	.	.	.	.	.
Cluster-17282.40027	-0.638476	4.97756	-5.73961	3.80206e-05	0.0171992	2.41286	blue	TRINITY_DN54763_c0_g1_i1	RM12_CRICR^RM12_CRICR^Q:90-305,H:132-203^56.944%ID^E:2.83e-13^RecName: Full=39S ribosomal protein L12, mitochondrial;^Eukaryota; Metazoa; Chordata; Craniata; Vertebrata; Euteleostomi; Mammalia; Eutheria; Euarchontoglires; Glires; Rodentia; Myomorpha; Muroidea; Cricetidae; Cricetinae; Cricetus	TRINITY_DN54763_c0_g1_i1.p1	3-308[+]	RM12_MOUSE^RM12_MOUSE^Q:30-101,H:130-201^56.944%ID^E:1.78e-18^RecName: Full=39S ribosomal protein L12, mitochondrial;^Eukaryota; Metazoa; Chordata; Craniata; Vertebrata; Euteleostomi; Mammalia; Eutheria; Euarchontoglires; Glires; Rodentia; Myomorpha; Muroidea; Muridae; Murinae; Mus; Mus	COG0222^Seems to be the binding site for several of the factors involved in protein synthesis and appears to be essential for accurate translation (By similarity)	KEGG:mmu:56282`KO:K02935	GO:0005762^cellular_component^mitochondrial large ribosomal subunit`GO:0003735^molecular_function^structural constituent of ribosome`GO:0006412^biological_process^translation	GO:0005762^cellular_component^mitochondrial large ribosomal subunit`GO:0005761^cellular_component^mitochondrial ribosome`GO:0005739^cellular_component^mitochondrion`GO:0003735^molecular_function^structural constituent of ribosome`GO:0006390^biological_process^mitochondrial transcription`GO:0045893^biological_process^positive regulation of transcription, DNA-templated`GO:0006412^biological_process…
Cluster-17282.39725	-0.637449	4.66496	-6.02756	2.24373e-05	0.0133076	2.94723	magenta	TRINITY_DN69672_c2_g3_i1	MTA70_DROME^MTA70_DROME^Q:1-216,H:519-590^79.167%ID^E:1.28e-34^RecName: Full=N6-adenosine-methyltransferase MT-A70-like protein;^Eukaryota; Metazoa; Ecdysozoa; Arthropoda; Hexapoda; Insecta; Pterygota; Neoptera; Holometabola; Diptera; Brachycera; Muscomorpha; Ephydroidea; Drosophilidae; Drosophila; Sophophora	.	.	.	COG4725^MT-A70 family	KEGG:dme:Dmel_CG5933`KO:K05925	GO:0016607^cellular_component^nuclear speck`GO:0005634^cellular_component^nucleus`GO:0036396^cellular_component^RNA N6-methyladenosine methyltransferase complex`GO:0008168^molecular_function^methyltransferase activity`GO:0016422^molecular_function^mRNA (2'-O-methyladenosine-N6-)-methyltransferase activity`GO:0001734^molecular_function^mRNA (N6-adenosine)-methyltransferase activity`GO:0003723^mole…	.
Cluster-34195.3	-0.625072	4.8318	-5.98532	2.42249e-05	0.0137564	2.8639	greenyellow	TRINITY_DN64053_c0_g2_i1	RAB24_HUMAN^RAB24_HUMAN^Q:1-192,H:17-79^65.625%ID^E:1.37e-21^RecName: Full=Ras-related protein Rab-24;^Eukaryota; Metazoa; Chordata; Craniata; Vertebrata; Euteleostomi; Mammalia; Eutheria; Euarchontoglires; Primates; Haplorrhini; Catarrhini; Hominidae; Homo	.	.	.	ENOG410YCCP^member RAS oncogene family	KEGG:hsa:53917`KO:K07912	GO:0005776^cellular_component^autophagosome`GO:0005829^cellular_component^cytosol`GO:0012505^cellular_component^endomembrane system`GO:0005886^cellular_component^plasma membrane`GO:0030667^cellular_component^secretory granule membrane`GO:0005525^molecular_function^GTP binding`GO:0003924^molecular_function^GTPase activity`GO:0006914^biological_process^autophagy`GO:0006886^biological_process^intrac…	.
Cluster-17282.14771	-0.616698	4.74378	-5.38133	7.44366e-05	0.023511	1.77444	greenyellow	TRINITY_DN75867_c5_g3_i1	PCBP3_HUMAN^PCBP3_HUMAN^Q:95-487,H:44-171^49.242%ID^E:6.84e-18^RecName: Full=Poly(rC)-binding protein 3;^Eukaryota; Metazoa; Chordata; Craniata; Vertebrata; Euteleostomi; Mammalia; Eutheria; Euarchontoglires; Primates; Haplorrhini; Catarrhini; Hominidae; Homo	TRINITY_DN75867_c5_g3_i1.p1	56-511[+]	PCBP3_HUMAN^PCBP3_HUMAN^Q:14-144,H:44-171^49.242%ID^E:2.06e-31^RecName: Full=Poly(rC)-binding protein 3;^Eukaryota; Metazoa; Chordata; Craniata; Vertebrata; Euteleostomi; Mammalia; Eutheria; Euarchontoglires; Primates; Haplorrhini; Catarrhini; Hominidae; Homo	ENOG410XNN8^mRNA transport	KEGG:hsa:54039`KO:K21444	GO:0005829^cellular_component^cytosol`GO:0070062^cellular_component^extracellular exosome`GO:0005634^cellular_component^nucleus`GO:1990829^molecular_function^C-rich single-stranded DNA binding`GO:0001227^molecular_function^DNA-binding transcription repressor activity, RNA polymerase II-specific`GO:0003690^molecular_function^double-stranded DNA binding`GO:0003723^molecular_function^RNA binding`GO:…	GO:0005829^cellular_component^cytosol`GO:0070062^cellular_component^extracellular exosome`GO:0005634^cellular_component^nucleus`GO:1990829^molecular_function^C-rich single-stranded DNA binding`GO:0001227^molecular_function^DNA-binding transcription repressor activity, RNA polymerase II-specific`GO:0003690^molecular_function^double-stranded DNA binding`GO:0003723^molecular_function^RNA binding`GO:…
Cluster-17282.12013	-0.612989	6.11831	-5.55067	5.407e-05	0.0197685	1.92339	red	TRINITY_DN67539_c0_g1_i1	MYG1_RAT^MYG1_RAT^Q:2-310,H:267-366^58.252%ID^E:1.23e-36^RecName: Full=UPF0160 protein MYG1, mitochondrial;^Eukaryota; Metazoa; Chordata; Craniata; Vertebrata; Euteleostomi; Mammalia; Eutheria; Euarchontoglires; Glires; Rodentia; Myomorpha; Muroidea; Muridae; Murinae; Rattus	TRINITY_DN67539_c0_g1_i1.p1	2-322[+]	MYG1_RAT^MYG1_RAT^Q:1-103,H:267-366^58.252%ID^E:6.04e-37^RecName: Full=UPF0160 protein MYG1, mitochondrial;^Eukaryota; Metazoa; Chordata; Craniata; Vertebrata; Euteleostomi; Mammalia; Eutheria; Euarchontoglires; Glires; Rodentia; Myomorpha; Muroidea; Muridae; Murinae; Rattus	COG4286^UPF0160 protein	KEGG:rno:300258	GO:0005737^cellular_component^cytoplasm`GO:0005739^cellular_component^mitochondrion`GO:0005654^cellular_component^nucleoplasm`GO:0005634^cellular_component^nucleus`GO:0035641^biological_process^locomotory exploration behavior	GO:0005737^cellular_component^cytoplasm`GO:0005739^cellular_component^mitochondrion`GO:0005654^cellular_component^nucleoplasm`GO:0005634^cellular_component^nucleus`GO:0035641^biological_process^locomotory exploration behavior
Cluster-12995.0	-0.603381	3.61007	-5.00877	0.000152351	0.0322332	1.15455	red	TRINITY_DN59242_c2_g1_i2	.	TRINITY_DN59242_c2_g1_i2.p1	2-433[+]	.	.	.	.	.
Cluster-48874.1	-0.57247	4.59196	-5.0092	0.000152223	0.0322332	1.09333	midnightblue	TRINITY_DN57768_c0_g2_i2	RAS_ARTSA^RAS_ARTSA^Q:553-984,H:5-152^91.216%ID^E:1.96e-88^RecName: Full=Ras-like protein;^Eukaryota; Metazoa; Ecdysozoa; Arthropoda; Crustacea; Branchiopoda; Anostraca; Artemiidae; Artemia	TRINITY_DN57768_c0_g2_i2.p1	1149-556[-]	.	.	.	GO:0005886^cellular_component^plasma membrane`GO:0005525^molecular_function^GTP binding`GO:0003924^molecular_function^GTPase activity`GO:0007165^biological_process^signal transduction	.
Cluster-17282.36796	-0.570594	6.46527	-8.01913	7.95571e-07	0.00249804	6.11952	pink	TRINITY_DN59598_c1_g1_i4	DDX27_BOVIN^DDX27_BOVIN^Q:3650-3907,H:472-557^52.326%ID^E:2.4e-19^RecName: Full=Probable ATP-dependent RNA helicase DDX27;^Eukaryota; Metazoa; Chordata; Craniata; Vertebrata; Euteleostomi; Mammalia; Eutheria; Laurasiatheria; Artiodactyla; Ruminantia; Pecora; Bovidae; Bovinae; Bos`DDX27_BOVIN^DDX27_BOVIN^Q:3955-4110,H:575-632^36.207%ID^E:2.4e-19^RecName: Full=Probable ATP-dependent RNA helicase DD…	TRINITY_DN59598_c1_g1_i4.p1	2068-3801[+]	.	COG0513^purine NTP-dependent helicase activity	KEGG:bta:514567`KO:K13181	GO:0005694^cellular_component^chromosome`GO:0005730^cellular_component^nucleolus`GO:0005524^molecular_function^ATP binding`GO:0003723^molecular_function^RNA binding`GO:0003724^molecular_function^RNA helicase activity`GO:0006364^biological_process^rRNA processing	.
Cluster-22432.4	-0.565705	3.71853	-5.20341	0.000104566	0.0270244	1.50567	purple	TRINITY_DN75654_c0_g3_i1	.	TRINITY_DN75654_c0_g3_i1.p1	1-354[+]	.	.	.	.	.
Cluster-17282.31623	-0.555745	5.56299	-5.6839	4.21594e-05	0.0181486	2.24703	greenyellow	TRINITY_DN45317_c0_g1_i1	SPT4H_DANRE^SPT4H_DANRE^Q:38-379,H:1-114^67.544%ID^E:4.8e-57^RecName: Full=Transcription elongation factor SPT4;^Eukaryota; Metazoa; Chordata; Craniata; Vertebrata; Euteleostomi; Actinopterygii; Neopterygii; Teleostei; Ostariophysi; Cypriniformes; Cyprinidae; Danio	TRINITY_DN45317_c0_g1_i1.p1	2-388[+]	SPT4H_DANRE^SPT4H_DANRE^Q:13-126,H:1-114^67.544%ID^E:1.99e-57^RecName: Full=Transcription elongation factor SPT4;^Eukaryota; Metazoa; Chordata; Craniata; Vertebrata; Euteleostomi; Actinopterygii; Neopterygii; Teleostei; Ostariophysi; Cypriniformes; Cyprinidae; Danio	COG5204^Transcription elongation factor	KEGG:dre:436782`KO:K15171	GO:0032044^cellular_component^DSIF complex`GO:0000993^molecular_function^RNA polymerase II complex binding`GO:0008270^molecular_function^zinc ion binding`GO:0006325^biological_process^chromatin organization`GO:0006397^biological_process^mRNA processing`GO:0032786^biological_process^positive regulation of DNA-templated transcription, elongation`GO:0034243^biological_process^regulation of transcrip…	GO:0032044^cellular_component^DSIF complex`GO:0000993^molecular_function^RNA polymerase II complex binding`GO:0008270^molecular_function^zinc ion binding`GO:0006325^biological_process^chromatin organization`GO:0006397^biological_process^mRNA processing`GO:0032786^biological_process^positive regulation of DNA-templated transcription, elongation`GO:0034243^biological_process^regulation of transcrip…
Cluster-17282.34061	-0.546803	6.54242	-6.23851	1.53568e-05	0.0111199	3.12698	greenyellow	TRINITY_DN64171_c0_g2_i1	PR38B_HUMAN^PR38B_HUMAN^Q:1-150,H:187-236^62%ID^E:6.16e-11^RecName: Full=Pre-mRNA-splicing factor 38B;^Eukaryota; Metazoa; Chordata; Craniata; Vertebrata; Euteleostomi; Mammalia; Eutheria; Euarchontoglires; Primates; Haplorrhini; Catarrhini; Hominidae; Homo	TRINITY_DN64171_c0_g2_i1.p1	1-591[+]	PR38B_RAT^PR38B_RAT^Q:1-51,H:187-237^60.784%ID^E:3.3e-14^RecName: Full=Pre-mRNA-splicing factor 38B;^Eukaryota; Metazoa; Chordata; Craniata; Vertebrata; Euteleostomi; Mammalia; Eutheria; Euarchontoglires; Glires; Rodentia; Myomorpha; Muroidea; Muridae; Murinae; Rattus	ENOG410XS5N^PRP38 pre-mRNA processing factor 38 (Yeast) domain containing B	KEGG:rno:499691`KO:K12850	GO:0071011^cellular_component^precatalytic spliceosome`GO:0003723^molecular_function^RNA binding`GO:0006397^biological_process^mRNA processing`GO:0008380^biological_process^RNA splicing	GO:0071011^cellular_component^precatalytic spliceosome`GO:0006397^biological_process^mRNA processing`GO:0008380^biological_process^RNA splicing
Cluster-29379.0	-0.541761	4.77426	-4.75282	0.000251639	0.0413251	0.581906	turquoise	TRINITY_DN75045_c1_g8_i1	.	.	.	.	.	.	.	.
Cluster-17282.33128	-0.536086	5.24447	-5.43525	6.72057e-05	0.0226451	1.81484	lightyellow	TRINITY_DN71573_c1_g1_i11	.	TRINITY_DN71573_c1_g1_i11.p1	2-826[+]	.	.	.	.	.
Cluster-17282.9325	-0.51839	7.09787	-6.04628	2.16894e-05	0.0130085	2.69056	grey	TRINITY_DN72394_c2_g2_i1	.	TRINITY_DN72394_c2_g2_i1.p1	3-407[+]	.	.	.	.	.
Cluster-17282.17920	-0.511101	5.30763	-4.70862	0.000274619	0.0440207	0.413591	pink	TRINITY_DN75130_c5_g1_i3	.	.	.	.	.	.	.	.
Cluster-17282.6054	-0.494034	4.85794	-6.02132	2.26923e-05	0.0133109	2.9203	greenyellow	TRINITY_DN68371_c0_g2_i2	VATH_DROME^VATH_DROME^Q:1-168,H:405-460^76.786%ID^E:1.86e-22^RecName: Full=V-type proton ATPase subunit H;^Eukaryota; Metazoa; Ecdysozoa; Arthropoda; Hexapoda; Insecta; Pterygota; Neoptera; Holometabola; Diptera; Brachycera; Muscomorpha; Ephydroidea; Drosophilidae; Drosophila; Sophophora	.	.	.	COG5231^subunit (H	KEGG:dme:Dmel_CG17332`KO:K02144	GO:0033181^cellular_component^plasma membrane proton-transporting V-type ATPase complex`GO:0000221^cellular_component^vacuolar proton-transporting V-type ATPase, V1 domain`GO:0046961^molecular_function^proton-transporting ATPase activity, rotational mechanism`GO:0008340^biological_process^determination of adult lifespan`GO:0033227^biological_process^dsRNA transport`GO:1902600^biological_process^p…	.
Cluster-17282.34698	-0.489324	5.07199	-4.87648	0.000197276	0.0363117	0.774851	greenyellow	TRINITY_DN71842_c0_g2_i1	.	TRINITY_DN71842_c0_g2_i1.p1	1-474[+]	.	.	.	.	.
Cluster-45828.0	-0.488781	6.87392	-5.00746	0.000152739	0.0322332	0.743149	brown	TRINITY_DN52684_c1_g3_i1	ACBP_PELRI^ACBP_PELRI^Q:4-222,H:16-88^60.274%ID^E:1.76e-24^RecName: Full=Acyl-CoA-binding protein homolog;^Eukaryota; Metazoa; Chordata; Craniata; Vertebrata; Euteleostomi; Amphibia; Batrachia; Anura; Neobatrachia; Ranoidea; Ranidae; Pelophylax	.	.	.	.	.	GO:0005783^cellular_component^endoplasmic reticulum`GO:0005794^cellular_component^Golgi apparatus`GO:0000062^molecular_function^fatty-acyl-CoA binding`GO:0008289^molecular_function^lipid binding	.
Cluster-17282.26509	-0.484479	5.41145	-5.72444	3.9104e-05	0.0175406	2.33229	lightyellow	TRINITY_DN63350_c0_g1_i1	RPAP2_BOVIN^RPAP2_BOVIN^Q:849-1226,H:444-564^35.714%ID^E:4.79e-17^RecName: Full=Putative RNA polymerase II subunit B1 CTD phosphatase RPAP2;^Eukaryota; Metazoa; Chordata; Craniata; Vertebrata; Euteleostomi; Mammalia; Eutheria; Laurasiatheria; Artiodactyla; Ruminantia; Pecora; Bovidae; Bovinae; Bos`RPAP2_BOVIN^RPAP2_BOVIN^Q:12-185,H:114-171^48.276%ID^E:7.84e-11^RecName: Full=Putative RNA polymeras…	TRINITY_DN63350_c0_g1_i1.p1	3-1394[+]	RPAP2_BOVIN^RPAP2_BOVIN^Q:283-408,H:444-564^35.714%ID^E:4.04e-17^RecName: Full=Putative RNA polymerase II subunit B1 CTD phosphatase RPAP2;^Eukaryota; Metazoa; Chordata; Craniata; Vertebrata; Euteleostomi; Mammalia; Eutheria; Laurasiatheria; Artiodactyla; Ruminantia; Pecora; Bovidae; Bovinae; Bos`RPAP2_BOVIN^RPAP2_BOVIN^Q:4-61,H:114-171^48.276%ID^E:6.9e-11^RecName: Full=Putative RNA polymerase II…	ENOG410ZZZC^RNA polymerase II associated protein 2	KEGG:bta:529184`KO:K20827	GO:0005737^cellular_component^cytoplasm`GO:0005634^cellular_component^nucleus`GO:0016591^cellular_component^RNA polymerase II, holoenzyme`GO:0046872^molecular_function^metal ion binding`GO:0043175^molecular_function^RNA polymerase core enzyme binding`GO:0008420^molecular_function^RNA polymerase II CTD heptapeptide repeat phosphatase activity`GO:0070940^biological_process^dephosphorylation of RNA …	GO:0005737^cellular_component^cytoplasm`GO:0005634^cellular_component^nucleus`GO:0016591^cellular_component^RNA polymerase II, holoenzyme`GO:0046872^molecular_function^metal ion binding`GO:0043175^molecular_function^RNA polymerase core enzyme binding`GO:0008420^molecular_function^RNA polymerase II CTD heptapeptide repeat phosphatase activity`GO:0070940^biological_process^dephosphorylation of RNA …
Cluster-17282.18488	-0.458547	4.04751	-4.6508	0.000307984	0.0463726	0.453368	greenyellow	TRINITY_DN66552_c0_g2_i1	.	.	.	.	.	.	.	.
Cluster-17282.25159	-0.454828	7.50884	-5.3906	7.31388e-05	0.0234752	1.37375	turquoise	TRINITY_DN55940_c0_g1_i1	TFS2_DROME^TFS2_DROME^Q:84-488,H:178-312^56.296%ID^E:1.13e-49^RecName: Full=Transcription elongation factor S-II;^Eukaryota; Metazoa; Ecdysozoa; Arthropoda; Hexapoda; Insecta; Pterygota; Neoptera; Holometabola; Diptera; Brachycera; Muscomorpha; Ephydroidea; Drosophilidae; Drosophila; Sophophora	TRINITY_DN55940_c0_g1_i1.p1	557-210[-]	.	COG1594^DNA-dependent RNA polymerase catalyzes the transcription of DNA into RNA using the four ribonucleoside triphosphates as substrates (By similarity)	KEGG:dme:Dmel_CG3710`KO:K03145	GO:0005634^cellular_component^nucleus`GO:0003677^molecular_function^DNA binding`GO:0008270^molecular_function^zinc ion binding`GO:0006355^biological_process^regulation of transcription, DNA-templated`GO:0006368^biological_process^transcription elongation from RNA polymerase II promoter	.
Cluster-17282.29201	-0.453774	5.72706	-4.98985	0.000158065	0.0325693	0.895866	lightyellow	TRINITY_DN75374_c1_g1_i1	KL61_DROME^KL61_DROME^Q:85-963,H:251-551^48.505%ID^E:4.46e-78^RecName: Full=Kinesin-like protein Klp61F {ECO:0000303|PubMed:8227131};^Eukaryota; Metazoa; Ecdysozoa; Arthropoda; Hexapoda; Insecta; Pterygota; Neoptera; Holometabola; Diptera; Brachycera; Muscomorpha; Ephydroidea; Drosophilidae; Drosophila; Sophophora	TRINITY_DN75374_c1_g1_i1.p1	85-1236[+]	KL61_DROME^KL61_DROME^Q:1-293,H:251-551^48.505%ID^E:7.15e-80^RecName: Full=Kinesin-like protein Klp61F {ECO:0000303|PubMed:8227131};^Eukaryota; Metazoa; Ecdysozoa; Arthropoda; Hexapoda; Insecta; Pterygota; Neoptera; Holometabola; Diptera; Brachycera; Muscomorpha; Ephydroidea; Drosophilidae; Drosophila; Sophophora	COG5059^Kinesin family member	KEGG:dme:Dmel_CG9191`KO:K10398	GO:0005818^cellular_component^aster`GO:0005737^cellular_component^cytoplasm`GO:0005783^cellular_component^endoplasmic reticulum`GO:0045169^cellular_component^fusome`GO:0005794^cellular_component^Golgi apparatus`GO:0005871^cellular_component^kinesin complex`GO:0005874^cellular_component^microtubule`GO:0005875^cellular_component^microtubule associated complex`GO:0072686^cellular_component^mitotic s…	GO:0005818^cellular_component^aster`GO:0005737^cellular_component^cytoplasm`GO:0005783^cellular_component^endoplasmic reticulum`GO:0045169^cellular_component^fusome`GO:0005794^cellular_component^Golgi apparatus`GO:0005871^cellular_component^kinesin complex`GO:0005874^cellular_component^microtubule`GO:0005875^cellular_component^microtubule associated complex`GO:0072686^cellular_component^mitotic s…
Cluster-17282.20327	-0.451554	6.87443	-5.22562	0.0001002	0.0270244	1.16609	blue	TRINITY_DN74049_c0_g1_i1	.	TRINITY_DN74049_c0_g1_i1.p1	3-320[+]	.	.	.	.	.
Cluster-17282.27023	-0.438144	6.1546	-5.01748	0.00014979	0.032111	0.886313	turquoise	TRINITY_DN73797_c1_g1_i1	.	TRINITY_DN73797_c1_g1_i1.p1	3-572[+]	.	.	.	.	.
Cluster-17282.32397	-0.436606	6.09598	-4.99453	0.000156633	0.0325693	0.845384	midnightblue	TRINITY_DN62630_c0_g1_i4	HTS_DROME^HTS_DROME^Q:66-647,H:1-184^53.266%ID^E:1.85e-59^RecName: Full=Protein hu-li tai shao;^Eukaryota; Metazoa; Ecdysozoa; Arthropoda; Hexapoda; Insecta; Pterygota; Neoptera; Holometabola; Diptera; Brachycera; Muscomorpha; Ephydroidea; Drosophilidae; Drosophila; Sophophora	TRINITY_DN62630_c0_g1_i4.p1	66-647[+]	HTS_DROME^HTS_DROME^Q:1-194,H:1-184^54.082%ID^E:4.66e-62^RecName: Full=Protein hu-li tai shao;^Eukaryota; Metazoa; Ecdysozoa; Arthropoda; Hexapoda; Insecta; Pterygota; Neoptera; Holometabola; Diptera; Brachycera; Muscomorpha; Ephydroidea; Drosophilidae; Drosophila; Sophophora	.	KEGG:dme:Dmel_CG43443`KO:K18622	GO:0005737^cellular_component^cytoplasm`GO:0005856^cellular_component^cytoskeleton`GO:0035183^cellular_component^female germline ring canal inner rim`GO:0045169^cellular_component^fusome`GO:0045172^cellular_component^germline ring canal`GO:0016328^cellular_component^lateral plasma membrane`GO:0005886^cellular_component^plasma membrane`GO:0044853^cellular_component^plasma membrane raft`GO:0098794^…	GO:0005737^cellular_component^cytoplasm`GO:0005856^cellular_component^cytoskeleton`GO:0035183^cellular_component^female germline ring canal inner rim`GO:0045169^cellular_component^fusome`GO:0045172^cellular_component^germline ring canal`GO:0016328^cellular_component^lateral plasma membrane`GO:0005886^cellular_component^plasma membrane`GO:0044853^cellular_component^plasma membrane raft`GO:0098794^…
Cluster-17282.5329	-0.420217	5.16891	-4.95183	0.000170231	0.0340787	0.904786	turquoise	TRINITY_DN75120_c3_g7_i1	ENY2_TAEGU^ENY2_TAEGU^Q:59-337,H:4-96^56.989%ID^E:1.79e-34^RecName: Full=Transcription and mRNA export factor ENY2 {ECO:0000255|HAMAP-Rule:MF_03046};^Eukaryota; Metazoa; Chordata; Craniata; Vertebrata; Euteleostomi; Archelosauria; Archosauria; Dinosauria; Saurischia; Theropoda; Coelurosauria; Aves; Neognathae; Passeriformes; Passeroidea; Estrildidae; Estrildinae; Taeniopygia	TRINITY_DN75120_c3_g7_i1.p1	363-10[-]	.	ENOG4111PHC^enhancer of yellow 2	KEGG:tgu:100190235`KO:K11368	GO:0071819^cellular_component^DUBm complex`GO:0005739^cellular_component^mitochondrion`GO:0044615^cellular_component^nuclear pore nuclear basket`GO:0000124^cellular_component^SAGA complex`GO:0070390^cellular_component^transcription export complex 2`GO:0030374^molecular_function^nuclear receptor transcription coactivator activity`GO:0003713^molecular_function^transcription coactivator activity`GO:…	.
Cluster-17282.14695	-0.41391	7.36797	-4.6978	0.000280568	0.0445727	0.0334309	turquoise	TRINITY_DN73680_c2_g4_i1	NHP2_DROME^NHP2_DROME^Q:78-509,H:10-156^62.585%ID^E:4.9e-56^RecName: Full=H/ACA ribonucleoprotein complex subunit 2-like protein;^Eukaryota; Metazoa; Ecdysozoa; Arthropoda; Hexapoda; Insecta; Pterygota; Neoptera; Holometabola; Diptera; Brachycera; Muscomorpha; Ephydroidea; Drosophilidae; Drosophila; Sophophora	TRINITY_DN73680_c2_g4_i1.p1	3-509[+]	NHP2_DROME^NHP2_DROME^Q:26-169,H:10-156^62.585%ID^E:2.05e-65^RecName: Full=H/ACA ribonucleoprotein complex subunit 2-like protein;^Eukaryota; Metazoa; Ecdysozoa; Arthropoda; Hexapoda; Insecta; Pterygota; Neoptera; Holometabola; Diptera; Brachycera; Muscomorpha; Ephydroidea; Drosophilidae; Drosophila; Sophophora	COG1358^(ribosomal) protein	KEGG:dme:Dmel_CG5258`KO:K11129	GO:0031429^cellular_component^box H/ACA snoRNP complex`GO:0005732^cellular_component^small nucleolar ribonucleoprotein complex`GO:0034513^molecular_function^box H/ACA snoRNA binding`GO:0003723^molecular_function^RNA binding`GO:0000469^biological_process^cleavage involved in rRNA processing`GO:0000470^biological_process^maturation of LSU-rRNA`GO:0031118^biological_process^rRNA pseudouridine synthe…	GO:0031429^cellular_component^box H/ACA snoRNP complex`GO:0005732^cellular_component^small nucleolar ribonucleoprotein complex`GO:0034513^molecular_function^box H/ACA snoRNA binding`GO:0003723^molecular_function^RNA binding`GO:0000469^biological_process^cleavage involved in rRNA processing`GO:0000470^biological_process^maturation of LSU-rRNA`GO:0031118^biological_process^rRNA pseudouridine synthe…
Cluster-17282.19737	-0.413191	7.37338	-5.43351	6.74269e-05	0.0226451	1.48169	greenyellow	TRINITY_DN71941_c2_g2_i2	.	TRINITY_DN71941_c2_g2_i2.p1	338-9[-]	.	.	.	.	.
Cluster-17282.30640	-0.404394	6.17887	-4.65954	0.000302687	0.0462104	0.173994	greenyellow	TRINITY_DN65912_c0_g1_i6	PTGR1_CAVPO^PTGR1_CAVPO^Q:317-595,H:1-91^45.161%ID^E:1.44e-17^RecName: Full=Prostaglandin reductase 1;^Eukaryota; Metazoa; Chordata; Craniata; Vertebrata; Euteleostomi; Mammalia; Eutheria; Euarchontoglires; Glires; Rodentia; Hystricomorpha; Caviidae; Cavia	TRINITY_DN65912_c0_g1_i6.p1	260-658[+]	PTGR1_CAVPO^PTGR1_CAVPO^Q:20-119,H:1-98^43%ID^E:5.35e-19^RecName: Full=Prostaglandin reductase 1;^Eukaryota; Metazoa; Chordata; Craniata; Vertebrata; Euteleostomi; Mammalia; Eutheria; Euarchontoglires; Glires; Rodentia; Hystricomorpha; Caviidae; Cavia	.	.	GO:0005737^cellular_component^cytoplasm`GO:0036132^molecular_function^13-prostaglandin reductase activity`GO:0047522^molecular_function^15-oxoprostaglandin 13-oxidase activity`GO:0032440^molecular_function^2-alkenal reductase [NAD(P)+] activity	GO:0005737^cellular_component^cytoplasm`GO:0036132^molecular_function^13-prostaglandin reductase activity`GO:0047522^molecular_function^15-oxoprostaglandin 13-oxidase activity`GO:0032440^molecular_function^2-alkenal reductase [NAD(P)+] activity
Cluster-17282.22366	-0.403994	6.77217	-4.67479	0.000293662	0.0457009	0.101786	brown	TRINITY_DN52239_c1_g2_i1	RL35_ICTPU^RL35_ICTPU^Q:1-183,H:49-107^65.574%ID^E:1.86e-19^RecName: Full=60S ribosomal protein L35;^Eukaryota; Metazoa; Chordata; Craniata; Vertebrata; Euteleostomi; Actinopterygii; Neopterygii; Teleostei; Ostariophysi; Siluriformes; Ictaluridae; Ictalurus	TRINITY_DN52239_c1_g2_i1.p1	377-72[-]	.	.	KEGG:ipu:100304547`KO:K02918	GO:0005840^cellular_component^ribosome`GO:0003735^molecular_function^structural constituent of ribosome`GO:0006412^biological_process^translation	.
Cluster-17282.28669	-0.378533	6.21248	-5.30504	8.60726e-05	0.0252443	1.42228	magenta	TRINITY_DN61825_c1_g1_i1	SR140_PONAB^SR140_PONAB^Q:144-2666,H:69-882^45.949%ID^E:0^RecName: Full=U2 snRNP-associated SURP motif-containing protein;^Eukaryota; Metazoa; Chordata; Craniata; Vertebrata; Euteleostomi; Mammalia; Eutheria; Euarchontoglires; Primates; Haplorrhini; Catarrhini; Hominidae; Pongo	TRINITY_DN61825_c1_g1_i1.p1	90-3050[+]	SR140_PONAB^SR140_PONAB^Q:19-860,H:69-883^45.896%ID^E:0^RecName: Full=U2 snRNP-associated SURP motif-containing protein;^Eukaryota; Metazoa; Chordata; Craniata; Vertebrata; Euteleostomi; Mammalia; Eutheria; Euarchontoglires; Primates; Haplorrhini; Catarrhini; Hominidae; Pongo	ENOG410XSUI^U2 snRNP-associated SURP domain containing	KEGG:pon:100174588`KO:K12842	GO:0005634^cellular_component^nucleus`GO:0003723^molecular_function^RNA binding`GO:0006396^biological_process^RNA processing	GO:0005634^cellular_component^nucleus`GO:0003723^molecular_function^RNA binding`GO:0006396^biological_process^RNA processing
Cluster-17282.12386	-0.374772	6.57137	-4.77656	0.000240119	0.040306	0.333193	magenta	TRINITY_DN46006_c0_g1_i1	PDE6D_MOUSE^PDE6D_MOUSE^Q:385-816,H:7-150^83.333%ID^E:8.93e-84^RecName: Full=Retinal rod rhodopsin-sensitive cGMP 3',5'-cyclic phosphodiesterase subunit delta;^Eukaryota; Metazoa; Chordata; Craniata; Vertebrata; Euteleostomi; Mammalia; Eutheria; Euarchontoglires; Glires; Rodentia; Myomorpha; Muroidea; Muridae; Murinae; Mus; Mus	TRINITY_DN46006_c0_g1_i1.p1	376-819[+]	PDE6D_MOUSE^PDE6D_MOUSE^Q:4-147,H:7-150^83.333%ID^E:2.87e-87^RecName: Full=Retinal rod rhodopsin-sensitive cGMP 3',5'-cyclic phosphodiesterase subunit delta;^Eukaryota; Metazoa; Chordata; Craniata; Vertebrata; Euteleostomi; Mammalia; Eutheria; Euarchontoglires; Glires; Rodentia; Myomorpha; Muroidea; Muridae; Murinae; Mus; Mus	ENOG4110ZMQ^Phosphodiesterase 6D, cGMP-specific, rod, delta	KEGG:mmu:18582`KO:K13758	GO:0042995^cellular_component^cell projection`GO:0031410^cellular_component^cytoplasmic vesicle`GO:0030659^cellular_component^cytoplasmic vesicle membrane`GO:0005856^cellular_component^cytoskeleton`GO:0005829^cellular_component^cytosol`GO:0047555^molecular_function^3',5'-cyclic-GMP phosphodiesterase activity`GO:0005095^molecular_function^GTPase inhibitor activity`GO:0017137^molecular_function^Rab…	GO:0042995^cellular_component^cell projection`GO:0031410^cellular_component^cytoplasmic vesicle`GO:0030659^cellular_component^cytoplasmic vesicle membrane`GO:0005856^cellular_component^cytoskeleton`GO:0005829^cellular_component^cytosol`GO:0047555^molecular_function^3',5'-cyclic-GMP phosphodiesterase activity`GO:0005095^molecular_function^GTPase inhibitor activity`GO:0017137^molecular_function^Rab…
Cluster-17282.44086	-0.369243	6.74305	-4.66443	0.000299765	0.0461129	0.077136	yellow	TRINITY_DN66626_c0_g1_i2	.	TRINITY_DN66626_c0_g1_i2.p1	2-1189[+]	.	.	.	.	.
Cluster-17282.14777	-0.367008	6.77432	-4.79936	0.000229566	0.0394891	0.337806	pink	TRINITY_DN72339_c0_g1_i1	KIF2A_CHICK^KIF2A_CHICK^Q:212-1861,H:16-544^58.364%ID^E:0^RecName: Full=Kinesin-like protein KIF2A;^Eukaryota; Metazoa; Chordata; Craniata; Vertebrata; Euteleostomi; Archelosauria; Archosauria; Dinosauria; Saurischia; Theropoda; Coelurosauria; Aves; Neognathae; Galloanserae; Galliformes; Phasianidae; Phasianinae; Gallus	TRINITY_DN72339_c0_g1_i1.p1	2-1861[+]	KIF2A_CHICK^KIF2A_CHICK^Q:61-620,H:6-544^58.214%ID^E:0^RecName: Full=Kinesin-like protein KIF2A;^Eukaryota; Metazoa; Chordata; Craniata; Vertebrata; Euteleostomi; Archelosauria; Archosauria; Dinosauria; Saurischia; Theropoda; Coelurosauria; Aves; Neognathae; Galloanserae; Galliformes; Phasianidae; Phasianinae; Gallus	COG5059^Kinesin family member	KEGG:gga:427156`KO:K10393	GO:0005813^cellular_component^centrosome`GO:0005737^cellular_component^cytoplasm`GO:0005871^cellular_component^kinesin complex`GO:0005874^cellular_component^microtubule`GO:0005819^cellular_component^spindle`GO:0000922^cellular_component^spindle pole`GO:0005524^molecular_function^ATP binding`GO:0016887^molecular_function^ATPase activity`GO:0008017^molecular_function^microtubule binding`GO:0003777^…	GO:0005813^cellular_component^centrosome`GO:0005737^cellular_component^cytoplasm`GO:0005871^cellular_component^kinesin complex`GO:0005874^cellular_component^microtubule`GO:0005819^cellular_component^spindle`GO:0000922^cellular_component^spindle pole`GO:0005524^molecular_function^ATP binding`GO:0016887^molecular_function^ATPase activity`GO:0008017^molecular_function^microtubule binding`GO:0003777^…
Cluster-17282.33046	-0.356216	6.36903	-6.17736	1.71302e-05	0.0117935	3.02595	turquoise	TRINITY_DN64647_c0_g1_i1	AMRP_HUMAN^AMRP_HUMAN^Q:89-898,H:28-312^37.631%ID^E:7.91e-34^RecName: Full=Alpha-2-macroglobulin receptor-associated protein;^Eukaryota; Metazoa; Chordata; Craniata; Vertebrata; Euteleostomi; Mammalia; Eutheria; Euarchontoglires; Primates; Haplorrhini; Catarrhini; Hominidae; Homo	TRINITY_DN64647_c0_g1_i1.p1	2-910[+]	AMRP_HUMAN^AMRP_HUMAN^Q:30-299,H:28-312^37.631%ID^E:1.69e-39^RecName: Full=Alpha-2-macroglobulin receptor-associated protein;^Eukaryota; Metazoa; Chordata; Craniata; Vertebrata; Euteleostomi; Mammalia; Eutheria; Euarchontoglires; Primates; Haplorrhini; Catarrhini; Hominidae; Homo	ENOG410YJFP^low density lipoprotein receptor-related protein associated protein 1	KEGG:hsa:4043`KO:K22290	GO:0009986^cellular_component^cell surface`GO:0005801^cellular_component^cis-Golgi network`GO:0005783^cellular_component^endoplasmic reticulum`GO:0005793^cellular_component^endoplasmic reticulum-Golgi intermediate compartment`GO:0005768^cellular_component^endosome`GO:0031904^cellular_component^endosome lumen`GO:0005576^cellular_component^extracellular region`GO:0005794^cellular_component^Golgi ap…	GO:0009986^cellular_component^cell surface`GO:0005801^cellular_component^cis-Golgi network`GO:0005783^cellular_component^endoplasmic reticulum`GO:0005793^cellular_component^endoplasmic reticulum-Golgi intermediate compartment`GO:0005768^cellular_component^endosome`GO:0031904^cellular_component^endosome lumen`GO:0005576^cellular_component^extracellular region`GO:0005794^cellular_component^Golgi ap…
Cluster-17282.33054	-0.326044	6.42498	-5.20542	0.000104164	0.0270244	1.19161	magenta	TRINITY_DN46204_c0_g1_i1	ZCH18_MOUSE^ZCH18_MOUSE^Q:568-1008,H:211-370^39.634%ID^E:2.09e-19^RecName: Full=Zinc finger CCCH domain-containing protein 18;^Eukaryota; Metazoa; Chordata; Craniata; Vertebrata; Euteleostomi; Mammalia; Eutheria; Euarchontoglires; Glires; Rodentia; Myomorpha; Muroidea; Muridae; Murinae; Mus; Mus	TRINITY_DN46204_c0_g1_i1.p1	220-2250[+]	ZCH18_MOUSE^ZCH18_MOUSE^Q:117-270,H:211-375^40.351%ID^E:6.71e-26^RecName: Full=Zinc finger CCCH domain-containing protein 18;^Eukaryota; Metazoa; Chordata; Craniata; Vertebrata; Euteleostomi; Mammalia; Eutheria; Euarchontoglires; Glires; Rodentia; Myomorpha; Muroidea; Muridae; Murinae; Mus; Mus	ENOG4111IXQ^zinc finger CCCH-type containing 18	KEGG:mmu:76014`KO:K13092	GO:0016607^cellular_component^nuclear speck`GO:0032991^cellular_component^protein-containing complex`GO:0046872^molecular_function^metal ion binding	GO:0016607^cellular_component^nuclear speck`GO:0032991^cellular_component^protein-containing complex`GO:0046872^molecular_function^metal ion binding
Cluster-17282.27296	-0.309947	6.84399	-4.70467	0.000276781	0.0441023	0.13324	greenyellow	TRINITY_DN32753_c0_g1_i1	HNRH2_PONAB^HNRH2_PONAB^Q:133-696,H:12-192^53.191%ID^E:5.19e-57^RecName: Full=Heterogeneous nuclear ribonucleoprotein H2;^Eukaryota; Metazoa; Chordata; Craniata; Vertebrata; Euteleostomi; Mammalia; Eutheria; Euarchontoglires; Primates; Haplorrhini; Catarrhini; Hominidae; Pongo`HNRH2_PONAB^HNRH2_PONAB^Q:910-1134,H:289-362^52%ID^E:8.87e-16^RecName: Full=Heterogeneous nuclear ribonucleoprotein H2;^E…	TRINITY_DN32753_c0_g1_i1.p1	118-1155[+]	HNRH1_MOUSE^HNRH1_MOUSE^Q:6-339,H:12-362^44.11%ID^E:8.39e-82^RecName: Full=Heterogeneous nuclear ribonucleoprotein H;^Eukaryota; Metazoa; Chordata; Craniata; Vertebrata; Euteleostomi; Mammalia; Eutheria; Euarchontoglires; Glires; Rodentia; Myomorpha; Muroidea; Muridae; Murinae; Mus; Mus`HNRH1_MOUSE^HNRH1_MOUSE^Q:104-188,H:3-89^37.931%ID^E:4.49e-11^RecName: Full=Heterogeneous nuclear ribonucleopro…	ENOG410Z6M0^heterogeneous nuclear ribonucleoprotein	KEGG:mmu:59013`KO:K12898	GO:0005829^cellular_component^cytosol`GO:0005654^cellular_component^nucleoplasm`GO:1990904^cellular_component^ribonucleoprotein complex`GO:0003723^molecular_function^RNA binding	GO:0071013^cellular_component^catalytic step 2 spliceosome`GO:0005829^cellular_component^cytosol`GO:0005654^cellular_component^nucleoplasm`GO:0005634^cellular_component^nucleus`GO:0003723^molecular_function^RNA binding`GO:0098761^biological_process^cellular response to interleukin-7`GO:0006397^biological_process^mRNA processing`GO:0043484^biological_process^regulation of RNA splicing`GO:0008380^b…
Cluster-17282.16103	-0.308763	9.39309	-4.58687	0.000349755	0.0497856	-0.673974	pink	TRINITY_DN61400_c0_g1_i1	CALM_STRIE^CALM_STRIE^Q:39-485,H:5-153^98.658%ID^E:4.11e-102^RecName: Full=Calmodulin;^Eukaryota; Metazoa; Echinodermata; Eleutherozoa; Echinozoa; Echinoidea; Euechinoidea; Echinacea; Echinoida; Strongylocentrotidae; Strongylocentrotus`CALM_STRIE^CALM_STRIE^Q:48-275,H:84-156^47.368%ID^E:1.32e-13^RecName: Full=Calmodulin;^Eukaryota; Metazoa; Echinodermata; Eleutherozoa; Echinozoa; Echinoidea; Euec…	TRINITY_DN61400_c0_g1_i1.p1	485-21[-]	.	.	.	GO:0005509^molecular_function^calcium ion binding`GO:0019722^biological_process^calcium-mediated signaling	.
Cluster-17282.27372	-0.308497	7.28718	-4.79563	0.000231257	0.0394891	0.226638	turquoise	TRINITY_DN75423_c0_g2_i1	TTF2_MOUSE^TTF2_MOUSE^Q:74-2116,H:489-1138^44.752%ID^E:1.41e-149^RecName: Full=Transcription termination factor 2;^Eukaryota; Metazoa; Chordata; Craniata; Vertebrata; Euteleostomi; Mammalia; Eutheria; Euarchontoglires; Glires; Rodentia; Myomorpha; Muroidea; Muridae; Murinae; Mus; Mus	TRINITY_DN75423_c0_g2_i1.p1	2-2122[+]	TTF2_MOUSE^TTF2_MOUSE^Q:25-705,H:489-1138^45.044%ID^E:0^RecName: Full=Transcription termination factor 2;^Eukaryota; Metazoa; Chordata; Craniata; Vertebrata; Euteleostomi; Mammalia; Eutheria; Euarchontoglires; Glires; Rodentia; Myomorpha; Muroidea; Muridae; Murinae; Mus; Mus	COG0553^helicase	KEGG:mmu:74044`KO:K15173	GO:0005829^cellular_component^cytosol`GO:0005681^cellular_component^spliceosomal complex`GO:0005524^molecular_function^ATP binding`GO:0003677^molecular_function^DNA binding`GO:0004386^molecular_function^helicase activity`GO:0008270^molecular_function^zinc ion binding`GO:0006353^biological_process^DNA-templated transcription, termination`GO:0006397^biological_process^mRNA processing`GO:0008380^bio…	GO:0005829^cellular_component^cytosol`GO:0005681^cellular_component^spliceosomal complex`GO:0005524^molecular_function^ATP binding`GO:0003677^molecular_function^DNA binding`GO:0004386^molecular_function^helicase activity`GO:0008270^molecular_function^zinc ion binding`GO:0006353^biological_process^DNA-templated transcription, termination`GO:0006397^biological_process^mRNA processing`GO:0008380^bio…
Cluster-17282.12681	-0.301664	6.97132	-4.65012	0.000308403	0.0463726	0.00283129	turquoise	TRINITY_DN54790_c0_g1_i2	TMED_NEMVE^TMED_NEMVE^Q:121-717,H:1-198^69.154%ID^E:5.24e-101^RecName: Full=Transmembrane emp24 domain-containing protein;^Eukaryota; Metazoa; Cnidaria; Anthozoa; Hexacorallia; Actiniaria; Edwardsiidae; Nematostella	TRINITY_DN54790_c0_g1_i2.p1	121-735[+]	TMED_NEMVE^TMED_NEMVE^Q:1-204,H:1-203^69.903%ID^E:6.19e-107^RecName: Full=Transmembrane emp24 domain-containing protein;^Eukaryota; Metazoa; Cnidaria; Anthozoa; Hexacorallia; Actiniaria; Edwardsiidae; Nematostella	ENOG410XQCK^transmembrane emp24 domain trafficking protein 2	KEGG:nve:NEMVE_v1g194562`KO:K20347	GO:0030134^cellular_component^COPII-coated ER to Golgi transport vesicle`GO:0030659^cellular_component^cytoplasmic vesicle membrane`GO:0005783^cellular_component^endoplasmic reticulum`GO:0005793^cellular_component^endoplasmic reticulum-Golgi intermediate compartment`GO:0005794^cellular_component^Golgi apparatus`GO:0016021^cellular_component^integral component of membrane`GO:0006888^biological_pro…	GO:0030134^cellular_component^COPII-coated ER to Golgi transport vesicle`GO:0030659^cellular_component^cytoplasmic vesicle membrane`GO:0005783^cellular_component^endoplasmic reticulum`GO:0005793^cellular_component^endoplasmic reticulum-Golgi intermediate compartment`GO:0005794^cellular_component^Golgi apparatus`GO:0016021^cellular_component^integral component of membrane`GO:0006888^biological_pro…
Cluster-17282.24754	-0.281364	9.78122	-5.00734	0.000152775	0.0322332	0.0633892	magenta	TRINITY_DN65010_c0_g2_i1	RS7_ICTPU^RS7_ICTPU^Q:44-622,H:1-194^75.773%ID^E:5.42e-102^RecName: Full=40S ribosomal protein S7;^Eukaryota; Metazoa; Chordata; Craniata; Vertebrata; Euteleostomi; Actinopterygii; Neopterygii; Teleostei; Ostariophysi; Siluriformes; Ictaluridae; Ictalurus	TRINITY_DN65010_c0_g2_i1.p1	2-625[+]	RS7_ICTPU^RS7_ICTPU^Q:15-207,H:1-194^75.773%ID^E:2.15e-102^RecName: Full=40S ribosomal protein S7;^Eukaryota; Metazoa; Chordata; Craniata; Vertebrata; Euteleostomi; Actinopterygii; Neopterygii; Teleostei; Ostariophysi; Siluriformes; Ictaluridae; Ictalurus	.	KEGG:ipu:100304561`KO:K02993	GO:0005840^cellular_component^ribosome`GO:0003735^molecular_function^structural constituent of ribosome`GO:0043009^biological_process^chordate embryonic development`GO:0030097^biological_process^hemopoiesis`GO:0051726^biological_process^regulation of cell cycle`GO:0006412^biological_process^translation	GO:0005840^cellular_component^ribosome`GO:0003735^molecular_function^structural constituent of ribosome`GO:0043009^biological_process^chordate embryonic development`GO:0030097^biological_process^hemopoiesis`GO:0051726^biological_process^regulation of cell cycle`GO:0006412^biological_process^translation
Cluster-17282.18125	-0.204821	8.31268	-5.33738	8.09253e-05	0.0246848	1.07491	grey	TRINITY_DN65978_c0_g1_i1	DLGP5_MOUSE^DLGP5_MOUSE^Q:1-174,H:462-519^67.241%ID^E:1e-20^RecName: Full=Disks large-associated protein 5;^Eukaryota; Metazoa; Chordata; Craniata; Vertebrata; Euteleostomi; Mammalia; Eutheria; Euarchontoglires; Glires; Rodentia; Myomorpha; Muroidea; Muridae; Murinae; Mus; Mus	TRINITY_DN65978_c0_g1_i1.p1	1-774[+]	DLGP5_HUMAN^DLGP5_HUMAN^Q:1-162,H:478-621^39.394%ID^E:2.27e-23^RecName: Full=Disks large-associated protein 5;^Eukaryota; Metazoa; Chordata; Craniata; Vertebrata; Euteleostomi; Mammalia; Eutheria; Euarchontoglires; Primates; Haplorrhini; Catarrhini; Hominidae; Homo	ENOG4111JKV^Discs, large (Drosophila) homolog-associated protein	KEGG:hsa:9787`KO:K16804	GO:0034451^cellular_component^centriolar satellite`GO:0005829^cellular_component^cytosol`GO:0005739^cellular_component^mitochondrion`GO:0005634^cellular_component^nucleus`GO:0031616^cellular_component^spindle pole centrosome`GO:0007049^biological_process^cell cycle`GO:0023052^biological_process^signaling	GO:0005623^cellular_component^obsolete cell`GO:0034451^cellular_component^centriolar satellite`GO:0005829^cellular_component^cytosol`GO:0005739^cellular_component^mitochondrion`GO:0005634^cellular_component^nucleus`GO:0031616^cellular_component^spindle pole centrosome`GO:0007079^biological_process^mitotic chromosome movement towards spindle pole`GO:0045842^biological_process^positive regulation o…
Cluster-17282.19365	0.177494	10.2859	4.68642	0.000286969	0.0451861	-0.804239	salmon	TRINITY_DN52430_c0_g2_i1	IF5A_SPOFR^IF5A_SPOFR^Q:61-531,H:1-160^70%ID^E:1.54e-74^RecName: Full=Eukaryotic translation initiation factor 5A;^Eukaryota; Metazoa; Ecdysozoa; Arthropoda; Hexapoda; Insecta; Pterygota; Neoptera; Holometabola; Lepidoptera; Glossata; Ditrysia; Noctuoidea; Noctuidae; Amphipyrinae; Spodoptera	TRINITY_DN52430_c0_g2_i1.p1	61-534[+]	IF5A_SPOFR^IF5A_SPOFR^Q:1-157,H:1-160^70%ID^E:8.14e-78^RecName: Full=Eukaryotic translation initiation factor 5A;^Eukaryota; Metazoa; Ecdysozoa; Arthropoda; Hexapoda; Insecta; Pterygota; Neoptera; Holometabola; Lepidoptera; Glossata; Ditrysia; Noctuoidea; Noctuidae; Amphipyrinae; Spodoptera	.	.	GO:0005737^cellular_component^cytoplasm`GO:0043022^molecular_function^ribosome binding`GO:0003746^molecular_function^translation elongation factor activity`GO:0045901^biological_process^positive regulation of translational elongation`GO:0045905^biological_process^positive regulation of translational termination`GO:0006452^biological_process^translational frameshifting	GO:0005737^cellular_component^cytoplasm`GO:0043022^molecular_function^ribosome binding`GO:0003746^molecular_function^translation elongation factor activity`GO:0045901^biological_process^positive regulation of translational elongation`GO:0045905^biological_process^positive regulation of translational termination`GO:0006452^biological_process^translational frameshifting
Cluster-17282.20556	0.201113	8.09654	4.80087	0.000228883	0.0394891	0.0119801	blue	TRINITY_DN47931_c0_g1_i1	PSA2_RAT^PSA2_RAT^Q:48-749,H:1-233^82.906%ID^E:2.58e-143^RecName: Full=Proteasome subunit alpha type-2;^Eukaryota; Metazoa; Chordata; Craniata; Vertebrata; Euteleostomi; Mammalia; Eutheria; Euarchontoglires; Glires; Rodentia; Myomorpha; Muroidea; Muridae; Murinae; Rattus	TRINITY_DN47931_c0_g1_i1.p1	3-755[+]	PSA2_RAT^PSA2_RAT^Q:16-249,H:1-233^82.906%ID^E:4.98e-144^RecName: Full=Proteasome subunit alpha type-2;^Eukaryota; Metazoa; Chordata; Craniata; Vertebrata; Euteleostomi; Mammalia; Eutheria; Euarchontoglires; Glires; Rodentia; Myomorpha; Muroidea; Muridae; Murinae; Rattus	ENOG410XPQ8^The proteasome is a multicatalytic proteinase complex which is characterized by its ability to cleave peptides with Arg, Phe, Tyr, Leu, and Glu adjacent to the leaving group at neutral or slightly basic pH. The proteasome has an ATP-dependent proteolytic activity (By similarity)	KEGG:rno:29669`KO:K02726	GO:0005737^cellular_component^cytoplasm`GO:0005634^cellular_component^nucleus`GO:0000932^cellular_component^P-body`GO:0000502^cellular_component^proteasome complex`GO:0005839^cellular_component^proteasome core complex`GO:0019773^cellular_component^proteasome core complex, alpha-subunit complex`GO:0004175^molecular_function^endopeptidase activity`GO:0004298^molecular_function^threonine-type endope…	GO:0005737^cellular_component^cytoplasm`GO:0005634^cellular_component^nucleus`GO:0000932^cellular_component^P-body`GO:0000502^cellular_component^proteasome complex`GO:0005839^cellular_component^proteasome core complex`GO:0019773^cellular_component^proteasome core complex, alpha-subunit complex`GO:0004175^molecular_function^endopeptidase activity`GO:0004298^molecular_function^threonine-type endope…
Cluster-17282.24244	0.231431	7.88732	4.9513	0.000170408	0.0340787	0.357295	salmon	TRINITY_DN57129_c0_g1_i1	VATC_MANSE^VATC_MANSE^Q:109-1239,H:2-381^70.263%ID^E:0^RecName: Full=V-type proton ATPase subunit C;^Eukaryota; Metazoa; Ecdysozoa; Arthropoda; Hexapoda; Insecta; Pterygota; Neoptera; Holometabola; Lepidoptera; Glossata; Ditrysia; Bombycoidea; Sphingidae; Sphinginae; Sphingini; Manduca	TRINITY_DN57129_c0_g1_i1.p1	1-1263[+]	VATC_MANSE^VATC_MANSE^Q:37-413,H:2-381^70.263%ID^E:0^RecName: Full=V-type proton ATPase subunit C;^Eukaryota; Metazoa; Ecdysozoa; Arthropoda; Hexapoda; Insecta; Pterygota; Neoptera; Holometabola; Lepidoptera; Glossata; Ditrysia; Bombycoidea; Sphingidae; Sphinginae; Sphingini; Manduca	.	.	GO:0033180^cellular_component^proton-transporting V-type ATPase, V1 domain`GO:0015078^molecular_function^proton transmembrane transporter activity	GO:0033180^cellular_component^proton-transporting V-type ATPase, V1 domain`GO:0015078^molecular_function^proton transmembrane transporter activity
Cluster-17282.23599	0.250021	8.41322	5.04818	0.000141119	0.0313866	0.425937	salmon	TRINITY_DN62426_c1_g1_i4	QCR2_HUMAN^QCR2_HUMAN^Q:367-1593,H:38-453^36.93%ID^E:2.96e-62^RecName: Full=Cytochrome b-c1 complex subunit 2, mitochondrial;^Eukaryota; Metazoa; Chordata; Craniata; Vertebrata; Euteleostomi; Mammalia; Eutheria; Euarchontoglires; Primates; Haplorrhini; Catarrhini; Hominidae; Homo	TRINITY_DN62426_c1_g1_i4.p1	256-1596[+]	QCR2_BOVIN^QCR2_BOVIN^Q:36-446,H:36-453^37.232%ID^E:2.28e-83^RecName: Full=Cytochrome b-c1 complex subunit 2, mitochondrial;^Eukaryota; Metazoa; Chordata; Craniata; Vertebrata; Euteleostomi; Mammalia; Eutheria; Laurasiatheria; Artiodactyla; Ruminantia; Pecora; Bovidae; Bovinae; Bos	COG0612^peptidase'	KEGG:bta:282394`KO:K00415	GO:0005743^cellular_component^mitochondrial inner membrane`GO:0017087^cellular_component^mitochondrial processing peptidase complex`GO:0005750^cellular_component^mitochondrial respiratory chain complex III`GO:0005751^cellular_component^mitochondrial respiratory chain complex IV`GO:0005739^cellular_component^mitochondrion`GO:0005654^cellular_component^nucleoplasm`GO:0046872^molecular_function^meta…	GO:0005743^cellular_component^mitochondrial inner membrane`GO:0017087^cellular_component^mitochondrial processing peptidase complex`GO:0005739^cellular_component^mitochondrion`GO:0070469^cellular_component^respirasome`GO:0046872^molecular_function^metal ion binding`GO:0004222^molecular_function^metalloendopeptidase activity`GO:0055114^biological_process^oxidation-reduction process`GO:0006627^biol…
Cluster-17282.19212	0.251649	8.05809	4.61496	0.000330734	0.0481398	-0.359453	blue	TRINITY_DN64914_c4_g2_i1	PRS7_MOUSE^PRS7_MOUSE^Q:56-1291,H:3-413^90.12%ID^E:0^RecName: Full=26S proteasome regulatory subunit 7;^Eukaryota; Metazoa; Chordata; Craniata; Vertebrata; Euteleostomi; Mammalia; Eutheria; Euarchontoglires; Glires; Rodentia; Myomorpha; Muroidea; Muridae; Murinae; Mus; Mus	TRINITY_DN64914_c4_g2_i1.p1	2-1291[+]	PRS7_MOUSE^PRS7_MOUSE^Q:19-430,H:3-413^90.12%ID^E:0^RecName: Full=26S proteasome regulatory subunit 7;^Eukaryota; Metazoa; Chordata; Craniata; Vertebrata; Euteleostomi; Mammalia; Eutheria; Euarchontoglires; Glires; Rodentia; Myomorpha; Muroidea; Muridae; Murinae; Mus; Mus	COG1222^26S protease regulatory subunit	KEGG:mmu:19181`KO:K03061	GO:0036464^cellular_component^cytoplasmic ribonucleoprotein granule`GO:0005829^cellular_component^cytosol`GO:0043197^cellular_component^dendritic spine`GO:0005634^cellular_component^nucleus`GO:0000932^cellular_component^P-body`GO:0022624^cellular_component^proteasome accessory complex`GO:0000502^cellular_component^proteasome complex`GO:0008540^cellular_component^proteasome regulatory particle, ba…	GO:0036464^cellular_component^cytoplasmic ribonucleoprotein granule`GO:0005829^cellular_component^cytosol`GO:0043197^cellular_component^dendritic spine`GO:0005634^cellular_component^nucleus`GO:0000932^cellular_component^P-body`GO:0022624^cellular_component^proteasome accessory complex`GO:0000502^cellular_component^proteasome complex`GO:0008540^cellular_component^proteasome regulatory particle, ba…
Cluster-17282.21026	0.271712	10.7958	5.43331	6.7453e-05	0.0226451	0.512386	salmon	TRINITY_DN54493_c0_g3_i2	PPIA_BLAGE^PPIA_BLAGE^Q:159-635,H:5-163^83.648%ID^E:2.45e-85^RecName: Full=Peptidyl-prolyl cis-trans isomerase;^Eukaryota; Metazoa; Ecdysozoa; Arthropoda; Hexapoda; Insecta; Pterygota; Neoptera; Polyneoptera; Dictyoptera; Blattodea; Blaberoidea; Ectobiidae; Blattellinae; Blattella	TRINITY_DN54493_c0_g3_i2.p1	150-641[+]	PPIA_BLAGE^PPIA_BLAGE^Q:4-162,H:5-163^83.648%ID^E:6.09e-98^RecName: Full=Peptidyl-prolyl cis-trans isomerase;^Eukaryota; Metazoa; Ecdysozoa; Arthropoda; Hexapoda; Insecta; Pterygota; Neoptera; Polyneoptera; Dictyoptera; Blattodea; Blaberoidea; Ectobiidae; Blattellinae; Blattella	.	.	GO:0005737^cellular_component^cytoplasm`GO:0003755^molecular_function^peptidyl-prolyl cis-trans isomerase activity`GO:0006457^biological_process^protein folding	GO:0005737^cellular_component^cytoplasm`GO:0003755^molecular_function^peptidyl-prolyl cis-trans isomerase activity`GO:0006457^biological_process^protein folding
Cluster-17282.21219	0.272381	8.19508	5.2701	9.20141e-05	0.0258506	0.913101	salmon	TRINITY_DN55343_c0_g1_i1	VATB_MANSE^VATB_MANSE^Q:47-1528,H:1-494^90.688%ID^E:0^RecName: Full=V-type proton ATPase subunit B;^Eukaryota; Metazoa; Ecdysozoa; Arthropoda; Hexapoda; Insecta; Pterygota; Neoptera; Holometabola; Lepidoptera; Glossata; Ditrysia; Bombycoidea; Sphingidae; Sphinginae; Sphingini; Manduca	TRINITY_DN55343_c0_g1_i1.p1	47-1531[+]	VATB_MANSE^VATB_MANSE^Q:1-494,H:1-494^90.688%ID^E:0^RecName: Full=V-type proton ATPase subunit B;^Eukaryota; Metazoa; Ecdysozoa; Arthropoda; Hexapoda; Insecta; Pterygota; Neoptera; Holometabola; Lepidoptera; Glossata; Ditrysia; Bombycoidea; Sphingidae; Sphinginae; Sphingini; Manduca	.	.	GO:0033180^cellular_component^proton-transporting V-type ATPase, V1 domain`GO:0005524^molecular_function^ATP binding`GO:0016787^molecular_function^hydrolase activity`GO:0046034^biological_process^ATP metabolic process`GO:1902600^biological_process^proton transmembrane transport	GO:0033180^cellular_component^proton-transporting V-type ATPase, V1 domain`GO:0005524^molecular_function^ATP binding`GO:0016787^molecular_function^hydrolase activity`GO:0046034^biological_process^ATP metabolic process`GO:1902600^biological_process^proton transmembrane transport
Cluster-17282.26160	0.27502	8.27871	5.83659	3.17924e-05	0.0154277	1.98981	lightgreen	TRINITY_DN64263_c0_g3_i1	.	TRINITY_DN64263_c0_g3_i1.p1	2-3094[+]	.	.	.	.	.
Cluster-17282.20370	0.281796	8.64136	5.96396	2.51846e-05	0.0138591	2.1392	lightgreen	TRINITY_DN67248_c0_g1_i4	ACINU_HUMAN^ACINU_HUMAN^Q:1622-1915,H:1013-1112^51%ID^E:2.59e-22^RecName: Full=Apoptotic chromatin condensation inducer in the nucleus;^Eukaryota; Metazoa; Chordata; Craniata; Vertebrata; Euteleostomi; Mammalia; Eutheria; Euarchontoglires; Primates; Haplorrhini; Catarrhini; Hominidae; Homo	TRINITY_DN67248_c0_g1_i4.p1	389-2251[+]	ACINU_HUMAN^ACINU_HUMAN^Q:385-590,H:993-1236^35.178%ID^E:2.52e-29^RecName: Full=Apoptotic chromatin condensation inducer in the nucleus;^Eukaryota; Metazoa; Chordata; Craniata; Vertebrata; Euteleostomi; Mammalia; Eutheria; Euarchontoglires; Primates; Haplorrhini; Catarrhini; Hominidae; Homo	ENOG4111HR1^Apoptotic chromatin condensation inducer 1	KEGG:hsa:22985`KO:K12875	GO:0061574^cellular_component^ASAP complex`GO:0005829^cellular_component^cytosol`GO:0016607^cellular_component^nuclear speck`GO:0005730^cellular_component^nucleolus`GO:0005654^cellular_component^nucleoplasm`GO:0005634^cellular_component^nucleus`GO:0005886^cellular_component^plasma membrane`GO:0016887^molecular_function^ATPase activity`GO:0019899^molecular_function^enzyme binding`GO:0003676^molecu…	GO:0061574^cellular_component^ASAP complex`GO:0005829^cellular_component^cytosol`GO:0016607^cellular_component^nuclear speck`GO:0005730^cellular_component^nucleolus`GO:0005654^cellular_component^nucleoplasm`GO:0005634^cellular_component^nucleus`GO:0005886^cellular_component^plasma membrane`GO:0016887^molecular_function^ATPase activity`GO:0019899^molecular_function^enzyme binding`GO:0003676^molecu…
Cluster-17282.16496	0.284586	7.78099	5.32578	8.27341e-05	0.0246848	1.11332	yellow	TRINITY_DN44047_c0_g1_i1	SYSC_MOUSE^SYSC_MOUSE^Q:44-1531,H:1-495^64.718%ID^E:0^RecName: Full=Serine--tRNA ligase, cytoplasmic;^Eukaryota; Metazoa; Chordata; Craniata; Vertebrata; Euteleostomi; Mammalia; Eutheria; Euarchontoglires; Glires; Rodentia; Myomorpha; Muroidea; Muridae; Murinae; Mus; Mus	TRINITY_DN44047_c0_g1_i1.p1	2-1540[+]	SYSC_MOUSE^SYSC_MOUSE^Q:15-510,H:1-495^64.718%ID^E:0^RecName: Full=Serine--tRNA ligase, cytoplasmic;^Eukaryota; Metazoa; Chordata; Craniata; Vertebrata; Euteleostomi; Mammalia; Eutheria; Euarchontoglires; Glires; Rodentia; Myomorpha; Muroidea; Muridae; Murinae; Mus; Mus	COG0172^Catalyzes the attachment of serine to tRNA(Ser). Is also able to aminoacylate tRNA(Sec) with serine, to form the misacylated tRNA L-seryl-tRNA(Sec), which will be further converted into selenocysteinyl-tRNA(Sec) (By similarity)	KEGG:mmu:20226`KO:K01875	GO:0005737^cellular_component^cytoplasm`GO:0005829^cellular_component^cytosol`GO:0005739^cellular_component^mitochondrion`GO:0005634^cellular_component^nucleus`GO:0005524^molecular_function^ATP binding`GO:0042803^molecular_function^protein homodimerization activity`GO:0000978^molecular_function^RNA polymerase II cis-regulatory region sequence-specific DNA binding`GO:0004828^molecular_function^ser…	GO:0005737^cellular_component^cytoplasm`GO:0005829^cellular_component^cytosol`GO:0005739^cellular_component^mitochondrion`GO:0005634^cellular_component^nucleus`GO:0005524^molecular_function^ATP binding`GO:0042803^molecular_function^protein homodimerization activity`GO:0000978^molecular_function^RNA polymerase II cis-regulatory region sequence-specific DNA binding`GO:0004828^molecular_function^ser…
Cluster-17282.17747	0.285229	7.6107	5.50708	5.86863e-05	0.0206668	1.50268	purple	TRINITY_DN45774_c0_g5_i1	EIF3M_AEDAE^EIF3M_AEDAE^Q:104-1246,H:6-386^56.25%ID^E:2.46e-150^RecName: Full=Eukaryotic translation initiation factor 3 subunit M {ECO:0000255|HAMAP-Rule:MF_03012};^Eukaryota; Metazoa; Ecdysozoa; Arthropoda; Hexapoda; Insecta; Pterygota; Neoptera; Holometabola; Diptera; Nematocera; Culicoidea; Culicidae; Culicinae; Aedini; Aedes; Stegomyia	TRINITY_DN45774_c0_g5_i1.p1	2-1252[+]	EIF3M_AEDAE^EIF3M_AEDAE^Q:35-415,H:6-386^56.25%ID^E:1.64e-157^RecName: Full=Eukaryotic translation initiation factor 3 subunit M {ECO:0000255|HAMAP-Rule:MF_03012};^Eukaryota; Metazoa; Ecdysozoa; Arthropoda; Hexapoda; Insecta; Pterygota; Neoptera; Holometabola; Diptera; Nematocera; Culicoidea; Culicidae; Culicinae; Aedini; Aedes; Stegomyia	ENOG410XNP7^formation of translation preinitiation complex	KEGG:aag:5564581`KO:K15030	GO:0016282^cellular_component^eukaryotic 43S preinitiation complex`GO:0033290^cellular_component^eukaryotic 48S preinitiation complex`GO:0071541^cellular_component^eukaryotic translation initiation factor 3 complex, eIF3m`GO:0003743^molecular_function^translation initiation factor activity`GO:0001732^biological_process^formation of cytoplasmic translation initiation complex	GO:0016282^cellular_component^eukaryotic 43S preinitiation complex`GO:0033290^cellular_component^eukaryotic 48S preinitiation complex`GO:0071541^cellular_component^eukaryotic translation initiation factor 3 complex, eIF3m`GO:0003743^molecular_function^translation initiation factor activity`GO:0001732^biological_process^formation of cytoplasmic translation initiation complex
Cluster-17282.32638	0.286124	7.12766	5.05221	0.000140019	0.0313866	0.715154	salmon	TRINITY_DN68147_c0_g1_i1	ERD21_XENTR^ERD21_XENTR^Q:1-582,H:19-212^76.804%ID^E:1.28e-111^RecName: Full=ER lumen protein-retaining receptor 1;^Eukaryota; Metazoa; Chordata; Craniata; Vertebrata; Euteleostomi; Amphibia; Batrachia; Anura; Pipoidea; Pipidae; Xenopodinae; Xenopus; Silurana	TRINITY_DN68147_c0_g1_i1.p1	1-585[+]	ERD21_XENTR^ERD21_XENTR^Q:1-194,H:19-212^76.804%ID^E:3.86e-114^RecName: Full=ER lumen protein-retaining receptor 1;^Eukaryota; Metazoa; Chordata; Craniata; Vertebrata; Euteleostomi; Amphibia; Batrachia; Anura; Pipoidea; Pipidae; Xenopodinae; Xenopus; Silurana	COG5196^Required for the retention of luminal endoplasmic reticulum proteins. Determines the specificity of the luminal ER protein retention system. Also required for normal vesicular traffic through the Golgi (By similarity)	KEGG:xtr:496456`KO:K10949	GO:0005801^cellular_component^cis-Golgi network`GO:0030663^cellular_component^COPI-coated vesicle membrane`GO:0005783^cellular_component^endoplasmic reticulum`GO:0005789^cellular_component^endoplasmic reticulum membrane`GO:0033116^cellular_component^endoplasmic reticulum-Golgi intermediate compartment membrane`GO:0005794^cellular_component^Golgi apparatus`GO:0000139^cellular_component^Golgi membr…	GO:0005801^cellular_component^cis-Golgi network`GO:0030663^cellular_component^COPI-coated vesicle membrane`GO:0005783^cellular_component^endoplasmic reticulum`GO:0005789^cellular_component^endoplasmic reticulum membrane`GO:0033116^cellular_component^endoplasmic reticulum-Golgi intermediate compartment membrane`GO:0005794^cellular_component^Golgi apparatus`GO:0000139^cellular_component^Golgi membr…
Cluster-17282.4479	0.287571	7.01399	5.70832	4.02905e-05	0.0176284	2.00368	salmon	TRINITY_DN63619_c3_g2_i1	MPU1_MOUSE^MPU1_MOUSE^Q:92-790,H:17-246^49.356%ID^E:4.15e-62^RecName: Full=Mannose-P-dolichol utilization defect 1 protein;^Eukaryota; Metazoa; Chordata; Craniata; Vertebrata; Euteleostomi; Mammalia; Eutheria; Euarchontoglires; Glires; Rodentia; Myomorpha; Muroidea; Muridae; Murinae; Mus; Mus	TRINITY_DN63619_c3_g2_i1.p1	47-793[+]	MPU1_MOUSE^MPU1_MOUSE^Q:16-248,H:17-246^49.356%ID^E:5.56e-72^RecName: Full=Mannose-P-dolichol utilization defect 1 protein;^Eukaryota; Metazoa; Chordata; Craniata; Vertebrata; Euteleostomi; Mammalia; Eutheria; Euarchontoglires; Glires; Rodentia; Myomorpha; Muroidea; Muridae; Murinae; Mus; Mus	ENOG4111FE3^MannoseP-dolichol utilization defect 1	.	GO:0016021^cellular_component^integral component of membrane`GO:0009312^biological_process^oligosaccharide biosynthetic process	GO:0016021^cellular_component^integral component of membrane`GO:0009312^biological_process^oligosaccharide biosynthetic process
Cluster-17282.22230	0.291597	7.15302	5.16371	0.000112867	0.0280906	0.928467	purple	TRINITY_DN54554_c0_g1_i1	ADRM1_XENTR^ADRM1_XENTR^Q:388-765,H:260-380^51.587%ID^E:6.19e-22^RecName: Full=Proteasomal ubiquitin receptor ADRM1;^Eukaryota; Metazoa; Chordata; Craniata; Vertebrata; Euteleostomi; Amphibia; Batrachia; Anura; Pipoidea; Pipidae; Xenopodinae; Xenopus; Silurana	TRINITY_DN54554_c0_g1_i1.p1	1-828[+]	ADRM1_DANRE^ADRM1_DANRE^Q:1-256,H:118-386^41.844%ID^E:1.53e-42^RecName: Full=Proteasomal ubiquitin receptor ADRM1;^Eukaryota; Metazoa; Chordata; Craniata; Vertebrata; Euteleostomi; Actinopterygii; Neopterygii; Teleostei; Ostariophysi; Cypriniformes; Cyprinidae; Danio	ENOG410XSJJ^Adhesion regulating molecule	KEGG:xtr:394646`KO:K06691	GO:0005737^cellular_component^cytoplasm`GO:0005634^cellular_component^nucleus`GO:0000502^cellular_component^proteasome complex`GO:0008541^cellular_component^proteasome regulatory particle, lid subcomplex`GO:0061133^molecular_function^endopeptidase activator activity`GO:0070628^molecular_function^proteasome binding`GO:0043130^molecular_function^ubiquitin binding`GO:0043248^biological_process^prote…	GO:0005737^cellular_component^cytoplasm`GO:0005634^cellular_component^nucleus`GO:0000502^cellular_component^proteasome complex`GO:0008541^cellular_component^proteasome regulatory particle, lid subcomplex`GO:0061133^molecular_function^endopeptidase activator activity`GO:0070628^molecular_function^proteasome binding`GO:0043130^molecular_function^ubiquitin binding`GO:0043248^biological_process^prote…
Cluster-17282.28042	0.293393	6.70085	4.838	0.000212757	0.0381099	0.370173	salmon	TRINITY_DN48265_c0_g1_i1	RFC3_HUMAN^RFC3_HUMAN^Q:56-1117,H:1-354^70.904%ID^E:0^RecName: Full=Replication factor C subunit 3;^Eukaryota; Metazoa; Chordata; Craniata; Vertebrata; Euteleostomi; Mammalia; Eutheria; Euarchontoglires; Primates; Haplorrhini; Catarrhini; Hominidae; Homo	TRINITY_DN48265_c0_g1_i1.p1	2-1120[+]	RFC3_HUMAN^RFC3_HUMAN^Q:19-372,H:1-354^70.904%ID^E:0^RecName: Full=Replication factor C subunit 3;^Eukaryota; Metazoa; Chordata; Craniata; Vertebrata; Euteleostomi; Mammalia; Eutheria; Euarchontoglires; Primates; Haplorrhini; Catarrhini; Hominidae; Homo	COG0470^DNA polymerase III subunit delta'	KEGG:hsa:5983`KO:K10756	GO:0031390^cellular_component^Ctf18 RFC-like complex`GO:0005663^cellular_component^DNA replication factor C complex`GO:0005654^cellular_component^nucleoplasm`GO:0005634^cellular_component^nucleus`GO:0003689^molecular_function^DNA clamp loader activity`GO:0042769^biological_process^DNA damage response, detection of DNA damage`GO:0032508^biological_process^DNA duplex unwinding`GO:0006281^biological…	GO:0031390^cellular_component^Ctf18 RFC-like complex`GO:0005663^cellular_component^DNA replication factor C complex`GO:0005654^cellular_component^nucleoplasm`GO:0005634^cellular_component^nucleus`GO:0003689^molecular_function^DNA clamp loader activity`GO:0042769^biological_process^DNA damage response, detection of DNA damage`GO:0032508^biological_process^DNA duplex unwinding`GO:0006281^biological…
Cluster-17282.38192	0.298493	6.70686	5.06367	0.000136942	0.0310343	0.814476	yellow	TRINITY_DN74920_c0_g1_i4	TAF1_DROME^TAF1_DROME^Q:72-4988,H:20-1718^48.988%ID^E:0^RecName: Full=Transcription initiation factor TFIID subunit 1;^Eukaryota; Metazoa; Ecdysozoa; Arthropoda; Hexapoda; Insecta; Pterygota; Neoptera; Holometabola; Diptera; Brachycera; Muscomorpha; Ephydroidea; Drosophilidae; Drosophila; Sophophora	TRINITY_DN74920_c0_g1_i4.p1	3-5633[+]	TAF1_DROME^TAF1_DROME^Q:13-1662,H:9-1718^49.216%ID^E:0^RecName: Full=Transcription initiation factor TFIID subunit 1;^Eukaryota; Metazoa; Ecdysozoa; Arthropoda; Hexapoda; Insecta; Pterygota; Neoptera; Holometabola; Diptera; Brachycera; Muscomorpha; Ephydroidea; Drosophilidae; Drosophila; Sophophora	COG5076^bromodomain`COG5179^transcription initiation factor tfiid subunit	KEGG:dme:Dmel_CG17603`KO:K03125	GO:0005730^cellular_component^nucleolus`GO:0005654^cellular_component^nucleoplasm`GO:0005634^cellular_component^nucleus`GO:0035102^cellular_component^PRC1 complex`GO:0005669^cellular_component^transcription factor TFIID complex`GO:0005524^molecular_function^ATP binding`GO:0010485^molecular_function^H4 histone acetyltransferase activity`GO:0004402^molecular_function^histone acetyltransferase activ…	GO:0005730^cellular_component^nucleolus`GO:0005654^cellular_component^nucleoplasm`GO:0005634^cellular_component^nucleus`GO:0035102^cellular_component^PRC1 complex`GO:0005669^cellular_component^transcription factor TFIID complex`GO:0005524^molecular_function^ATP binding`GO:0010485^molecular_function^H4 histone acetyltransferase activity`GO:0004402^molecular_function^histone acetyltransferase activ…
Cluster-17282.22708	0.302181	7.49832	5.08376	0.000131712	0.030683	0.697267	lightgreen	TRINITY_DN73408_c1_g1_i1	RHG19_CHICK^RHG19_CHICK^Q:5334-6425,H:42-406^35.753%ID^E:8.64e-47^RecName: Full=Rho GTPase-activating protein 19;^Eukaryota; Metazoa; Chordata; Craniata; Vertebrata; Euteleostomi; Archelosauria; Archosauria; Dinosauria; Saurischia; Theropoda; Coelurosauria; Aves; Neognathae; Galloanserae; Galliformes; Phasianidae; Phasianinae; Gallus	TRINITY_DN73408_c1_g1_i1.p1	64-5160[+]	.	ENOG4110H3V^Rho GTPase activating protein 19	KEGG:gga:423846`KO:K20640	GO:0005737^cellular_component^cytoplasm`GO:0005096^molecular_function^GTPase activator activity`GO:0051056^biological_process^regulation of small GTPase mediated signal transduction`GO:0007165^biological_process^signal transduction	.
Cluster-17282.26303	0.302561	7.23387	4.82588	0.000217889	0.0386401	0.241615	yellow	TRINITY_DN61845_c1_g2_i1	.	TRINITY_DN61845_c1_g2_i1.p1	3-7484[+]	.	.	.	.	.
Cluster-17282.20099	0.306143	5.91504	5.58703	5.05086e-05	0.0189964	1.95345	salmon	TRINITY_DN61591_c1_g5_i1	JMJD7_MOUSE^JMJD7_MOUSE^Q:80-964,H:9-303^50.338%ID^E:5.23e-109^RecName: Full=Bifunctional peptidase and (3S)-lysyl hydroxylase Jmjd7 {ECO:0000250|UniProtKB:P0C870};^Eukaryota; Metazoa; Chordata; Craniata; Vertebrata; Euteleostomi; Mammalia; Eutheria; Euarchontoglires; Glires; Rodentia; Myomorpha; Muroidea; Muridae; Murinae; Mus; Mus	TRINITY_DN61591_c1_g5_i1.p1	38-1009[+]	JMJD7_MOUSE^JMJD7_MOUSE^Q:15-317,H:9-311^49.671%ID^E:6.34e-112^RecName: Full=Bifunctional peptidase and (3S)-lysyl hydroxylase Jmjd7 {ECO:0000250|UniProtKB:P0C870};^Eukaryota; Metazoa; Chordata; Craniata; Vertebrata; Euteleostomi; Mammalia; Eutheria; Euarchontoglires; Glires; Rodentia; Myomorpha; Muroidea; Muridae; Murinae; Mus; Mus	.	KEGG:mmu:433466`KO:K19219	GO:0005737^cellular_component^cytoplasm`GO:0005634^cellular_component^nucleus`GO:0016706^molecular_function^2-oxoglutarate-dependent dioxygenase activity`GO:0004177^molecular_function^aminopeptidase activity`GO:0004175^molecular_function^endopeptidase activity`GO:0046872^molecular_function^metal ion binding`GO:0035064^molecular_function^methylated histone binding`GO:0004497^molecular_function^mon…	GO:0005737^cellular_component^cytoplasm`GO:0005634^cellular_component^nucleus`GO:0016706^molecular_function^2-oxoglutarate-dependent dioxygenase activity`GO:0004177^molecular_function^aminopeptidase activity`GO:0004175^molecular_function^endopeptidase activity`GO:0046872^molecular_function^metal ion binding`GO:0035064^molecular_function^methylated histone binding`GO:0004497^molecular_function^mon…
Cluster-17282.27594	0.310908	7.24013	4.98463	0.000159682	0.0326577	0.5517	yellow	TRINITY_DN74064_c0_g1_i1	TUSC3_MOUSE^TUSC3_MOUSE^Q:129-1043,H:42-347^63.072%ID^E:2.33e-123^RecName: Full=Tumor suppressor candidate 3;^Eukaryota; Metazoa; Chordata; Craniata; Vertebrata; Euteleostomi; Mammalia; Eutheria; Euarchontoglires; Glires; Rodentia; Myomorpha; Muroidea; Muridae; Murinae; Mus; Mus	TRINITY_DN74064_c0_g1_i1.p1	3-1046[+]	MAGT1_HUMAN^MAGT1_HUMAN^Q:23-346,H:9-334^56.135%ID^E:2.07e-141^RecName: Full=Magnesium transporter protein 1;^Eukaryota; Metazoa; Chordata; Craniata; Vertebrata; Euteleostomi; Mammalia; Eutheria; Euarchontoglires; Primates; Haplorrhini; Catarrhini; Hominidae; Homo	ENOG410XR1F^tumor suppressor candidate 3	KEGG:hsa:84061`KO:K19478	GO:0016021^cellular_component^integral component of membrane`GO:0005739^cellular_component^mitochondrion`GO:0008250^cellular_component^oligosaccharyltransferase complex`GO:0015095^molecular_function^magnesium ion transmembrane transporter activity`GO:0062062^molecular_function^oligosaccharyltransferase complex binding`GO:0050890^biological_process^cognition`GO:0015693^biological_process^magnesium…	GO:0035577^cellular_component^azurophil granule membrane`GO:0005783^cellular_component^endoplasmic reticulum`GO:0005887^cellular_component^integral component of plasma membrane`GO:0016020^cellular_component^membrane`GO:0008250^cellular_component^oligosaccharyltransferase complex`GO:0005886^cellular_component^plasma membrane`GO:0015095^molecular_function^magnesium ion transmembrane transporter act…
Cluster-17282.25638	0.314413	7.91941	4.64329	0.000312617	0.0464824	-0.27677	salmon	TRINITY_DN67176_c2_g1_i2	SUCB2_HUMAN^SUCB2_HUMAN^Q:99-1301,H:20-420^59.102%ID^E:3.42e-166^RecName: Full=Succinate--CoA ligase [GDP-forming] subunit beta, mitochondrial {ECO:0000255|HAMAP-Rule:MF_03221};^Eukaryota; Metazoa; Chordata; Craniata; Vertebrata; Euteleostomi; Mammalia; Eutheria; Euarchontoglires; Primates; Haplorrhini; Catarrhini; Hominidae; Homo	TRINITY_DN67176_c2_g1_i2.p1	3-1337[+]	SUCB2_PIG^SUCB2_PIG^Q:33-443,H:21-431^58.394%ID^E:5.62e-167^RecName: Full=Succinate--CoA ligase [GDP-forming] subunit beta, mitochondrial {ECO:0000255|HAMAP-Rule:MF_03221};^Eukaryota; Metazoa; Chordata; Craniata; Vertebrata; Euteleostomi; Mammalia; Eutheria; Laurasiatheria; Artiodactyla; Suina; Suidae; Sus	COG0045^Succinyl-CoA synthetase subunit beta	KEGG:hsa:8801`KO:K01900	GO:0005759^cellular_component^mitochondrial matrix`GO:0005739^cellular_component^mitochondrion`GO:0005886^cellular_component^plasma membrane`GO:0042709^cellular_component^succinate-CoA ligase complex`GO:0045244^cellular_component^succinate-CoA ligase complex (GDP-forming)`GO:0005524^molecular_function^ATP binding`GO:0019003^molecular_function^GDP binding`GO:0005525^molecular_function^GTP binding`…	GO:0005739^cellular_component^mitochondrion`GO:0042709^cellular_component^succinate-CoA ligase complex`GO:0005524^molecular_function^ATP binding`GO:0005525^molecular_function^GTP binding`GO:0046872^molecular_function^metal ion binding`GO:0004776^molecular_function^succinate-CoA ligase (GDP-forming) activity`GO:0006104^biological_process^succinyl-CoA metabolic process`GO:0006099^biological_process…
Cluster-17282.25954	0.323303	8.3374	6.16713	1.74469e-05	0.0117935	2.58347	pink	TRINITY_DN55720_c2_g1_i2	SURF4_DROME^SURF4_DROME^Q:84-860,H:12-270^65.637%ID^E:7.9e-114^RecName: Full=Surfeit locus protein 4 homolog;^Eukaryota; Metazoa; Ecdysozoa; Arthropoda; Hexapoda; Insecta; Pterygota; Neoptera; Holometabola; Diptera; Brachycera; Muscomorpha; Ephydroidea; Drosophilidae; Drosophila; Sophophora	TRINITY_DN55720_c2_g1_i2.p1	75-863[+]	SURF4_DROME^SURF4_DROME^Q:4-262,H:12-270^65.637%ID^E:3.31e-128^RecName: Full=Surfeit locus protein 4 homolog;^Eukaryota; Metazoa; Ecdysozoa; Arthropoda; Hexapoda; Insecta; Pterygota; Neoptera; Holometabola; Diptera; Brachycera; Muscomorpha; Ephydroidea; Drosophilidae; Drosophila; Sophophora	COG2259^doxx family	KEGG:dme:Dmel_CG6202`KO:K20369	GO:0012505^cellular_component^endomembrane system`GO:0005789^cellular_component^endoplasmic reticulum membrane`GO:0045169^cellular_component^fusome`GO:0016021^cellular_component^integral component of membrane	GO:0012505^cellular_component^endomembrane system`GO:0005789^cellular_component^endoplasmic reticulum membrane`GO:0045169^cellular_component^fusome`GO:0016021^cellular_component^integral component of membrane
Cluster-17282.14444	0.325206	6.32194	4.87094	0.000199432	0.0365825	0.501346	red	TRINITY_DN45682_c0_g1_i1	NDUS3_BOVIN^NDUS3_BOVIN^Q:137-769,H:39-249^70.142%ID^E:2.12e-111^RecName: Full=NADH dehydrogenase [ubiquinone] iron-sulfur protein 3, mitochondrial;^Eukaryota; Metazoa; Chordata; Craniata; Vertebrata; Euteleostomi; Mammalia; Eutheria; Laurasiatheria; Artiodactyla; Ruminantia; Pecora; Bovidae; Bovinae; Bos	TRINITY_DN45682_c0_g1_i1.p1	853-2[-]	.	COG0852^NDH-1 shuttles electrons from NADH, via FMN and iron- sulfur (Fe-S) centers, to quinones in the respiratory chain. The immediate electron acceptor for the enzyme in this species is believed to be ubiquinone. Couples the redox reaction to proton translocation (for every two electrons transferred, four hydrogen ions are translocated across the cytoplasmic membrane), and thus conserves the r…	KEGG:bta:287327`KO:K03936	GO:0031966^cellular_component^mitochondrial membrane`GO:0005747^cellular_component^mitochondrial respiratory chain complex I`GO:0008137^molecular_function^NADH dehydrogenase (ubiquinone) activity`GO:0003954^molecular_function^NADH dehydrogenase activity`GO:0030308^biological_process^negative regulation of cell growth`GO:2001243^biological_process^negative regulation of intrinsic apoptotic signali…	.
Cluster-17282.22161	0.328576	7.30558	5.2089	0.000103469	0.0270244	0.981229	red	TRINITY_DN56813_c5_g1_i1	EIF3H_BOMMO^EIF3H_BOMMO^Q:148-1134,H:9-333^57.751%ID^E:1.42e-140^RecName: Full=Eukaryotic translation initiation factor 3 subunit H {ECO:0000255|HAMAP-Rule:MF_03007};^Eukaryota; Metazoa; Ecdysozoa; Arthropoda; Hexapoda; Insecta; Pterygota; Neoptera; Holometabola; Lepidoptera; Glossata; Ditrysia; Bombycoidea; Bombycidae; Bombycinae; Bombyx	TRINITY_DN56813_c5_g1_i1.p1	124-1161[+]	EIF3H_BOMMO^EIF3H_BOMMO^Q:1-337,H:1-333^56.973%ID^E:6.18e-146^RecName: Full=Eukaryotic translation initiation factor 3 subunit H {ECO:0000255|HAMAP-Rule:MF_03007};^Eukaryota; Metazoa; Ecdysozoa; Arthropoda; Hexapoda; Insecta; Pterygota; Neoptera; Holometabola; Lepidoptera; Glossata; Ditrysia; Bombycoidea; Bombycidae; Bombycinae; Bombyx	ENOG410XSR9^Component of the eukaryotic translation initiation factor 3 (eIF-3) complex, which is involved in protein synthesis and, together with other initiation factors, stimulates binding of mRNA and methionyl-tRNAi to the 40S ribosome (By similarity)	KEGG:bmor:692388`KO:K03247	GO:0016282^cellular_component^eukaryotic 43S preinitiation complex`GO:0033290^cellular_component^eukaryotic 48S preinitiation complex`GO:0005852^cellular_component^eukaryotic translation initiation factor 3 complex`GO:0003743^molecular_function^translation initiation factor activity`GO:0001732^biological_process^formation of cytoplasmic translation initiation complex	GO:0016282^cellular_component^eukaryotic 43S preinitiation complex`GO:0033290^cellular_component^eukaryotic 48S preinitiation complex`GO:0005852^cellular_component^eukaryotic translation initiation factor 3 complex`GO:0003743^molecular_function^translation initiation factor activity`GO:0001732^biological_process^formation of cytoplasmic translation initiation complex
Cluster-17282.22321	0.329806	8.86523	4.64334	0.000312586	0.0464824	-0.514598	yellow	TRINITY_DN65438_c0_g4_i2	CCNA_PATVU^CCNA_PATVU^Q:1-645,H:199-413^60.93%ID^E:2.47e-83^RecName: Full=G2/mitotic-specific cyclin-A;^Eukaryota; Metazoa; Spiralia; Lophotrochozoa; Mollusca; Gastropoda; Patellogastropoda; Patelloidea; Patellidae; Patella	TRINITY_DN65438_c0_g4_i2.p1	1-678[+]	CCNA_PATVU^CCNA_PATVU^Q:1-215,H:199-413^60.93%ID^E:1.53e-93^RecName: Full=G2/mitotic-specific cyclin-A;^Eukaryota; Metazoa; Spiralia; Lophotrochozoa; Mollusca; Gastropoda; Patellogastropoda; Patelloidea; Patellidae; Patella	.	.	GO:0005634^cellular_component^nucleus`GO:0007049^biological_process^cell cycle`GO:0051301^biological_process^cell division	GO:0005634^cellular_component^nucleus`GO:0007049^biological_process^cell cycle`GO:0051301^biological_process^cell division
Cluster-17282.17628	0.330676	7.99855	5.51797	5.74967e-05	0.0206668	1.43241	salmon	TRINITY_DN62883_c3_g5_i1	HM13_MOUSE^HM13_MOUSE^Q:94-1110,H:20-353^65.192%ID^E:8.06e-165^RecName: Full=Minor histocompatibility antigen H13;^Eukaryota; Metazoa; Chordata; Craniata; Vertebrata; Euteleostomi; Mammalia; Eutheria; Euarchontoglires; Glires; Rodentia; Myomorpha; Muroidea; Muridae; Murinae; Mus; Mus	TRINITY_DN62883_c3_g5_i1.p1	40-1134[+]	HM13_MOUSE^HM13_MOUSE^Q:18-357,H:19-353^65%ID^E:2.18e-166^RecName: Full=Minor histocompatibility antigen H13;^Eukaryota; Metazoa; Chordata; Craniata; Vertebrata; Euteleostomi; Mammalia; Eutheria; Euarchontoglires; Glires; Rodentia; Myomorpha; Muroidea; Muridae; Murinae; Mus; Mus	.	KEGG:mmu:14950`KO:K09595	GO:0009986^cellular_component^cell surface`GO:0036513^cellular_component^Derlin-1 retrotranslocation complex`GO:0005783^cellular_component^endoplasmic reticulum`GO:0005789^cellular_component^endoplasmic reticulum membrane`GO:0071458^cellular_component^integral component of cytoplasmic side of endoplasmic reticulum membrane`GO:0071556^cellular_component^integral component of lumenal side of endopl…	GO:0009986^cellular_component^cell surface`GO:0036513^cellular_component^Derlin-1 retrotranslocation complex`GO:0005783^cellular_component^endoplasmic reticulum`GO:0005789^cellular_component^endoplasmic reticulum membrane`GO:0071458^cellular_component^integral component of cytoplasmic side of endoplasmic reticulum membrane`GO:0071556^cellular_component^integral component of lumenal side of endopl…
Cluster-17282.16239	0.331959	8.02101	6.00673	2.33007e-05	0.0135192	2.35479	salmon	TRINITY_DN54000_c0_g1_i1	EIF3L_DANRE^EIF3L_DANRE^Q:125-1660,H:24-561^67.159%ID^E:0^RecName: Full=Eukaryotic translation initiation factor 3 subunit L {ECO:0000255|HAMAP-Rule:MF_03011};^Eukaryota; Metazoa; Chordata; Craniata; Vertebrata; Euteleostomi; Actinopterygii; Neopterygii; Teleostei; Ostariophysi; Cypriniformes; Cyprinidae; Danio	TRINITY_DN54000_c0_g1_i1.p1	2-1663[+]	EIF3L_DANRE^EIF3L_DANRE^Q:42-553,H:24-561^67.159%ID^E:0^RecName: Full=Eukaryotic translation initiation factor 3 subunit L {ECO:0000255|HAMAP-Rule:MF_03011};^Eukaryota; Metazoa; Chordata; Craniata; Vertebrata; Euteleostomi; Actinopterygii; Neopterygii; Teleostei; Ostariophysi; Cypriniformes; Cyprinidae; Danio	ENOG410XPJT^Component of the eukaryotic translation initiation factor 3 (eIF-3) complex, which is involved in protein synthesis and, together with other initiation factors, stimulates binding of mRNA and methionyl-tRNAi to the 40S ribosome (By similarity)	KEGG:dre:406402`KO:K15029	GO:0016282^cellular_component^eukaryotic 43S preinitiation complex`GO:0033290^cellular_component^eukaryotic 48S preinitiation complex`GO:0005852^cellular_component^eukaryotic translation initiation factor 3 complex`GO:0003743^molecular_function^translation initiation factor activity`GO:0001732^biological_process^formation of cytoplasmic translation initiation complex`GO:0006413^biological_process…	GO:0016282^cellular_component^eukaryotic 43S preinitiation complex`GO:0033290^cellular_component^eukaryotic 48S preinitiation complex`GO:0005852^cellular_component^eukaryotic translation initiation factor 3 complex`GO:0003743^molecular_function^translation initiation factor activity`GO:0001732^biological_process^formation of cytoplasmic translation initiation complex`GO:0006413^biological_process…
Cluster-17282.19918	0.332136	9.65787	6.84899	5.30557e-06	0.00534351	3.47921	salmon	TRINITY_DN55072_c0_g1_i1	TCPD_OCHTR^TCPD_OCHTR^Q:100-1662,H:13-533^73.896%ID^E:0^RecName: Full=T-complex protein 1 subunit delta;^Eukaryota; Metazoa; Ecdysozoa; Arthropoda; Hexapoda; Insecta; Pterygota; Neoptera; Holometabola; Diptera; Nematocera; Culicoidea; Culicidae; Culicinae; Aedini; Ochlerotatus; Protomacleaya	TRINITY_DN55072_c0_g1_i1.p1	58-1668[+]	TCPD_OCHTR^TCPD_OCHTR^Q:15-535,H:13-533^73.896%ID^E:0^RecName: Full=T-complex protein 1 subunit delta;^Eukaryota; Metazoa; Ecdysozoa; Arthropoda; Hexapoda; Insecta; Pterygota; Neoptera; Holometabola; Diptera; Nematocera; Culicoidea; Culicidae; Culicinae; Aedini; Ochlerotatus; Protomacleaya	.	.	GO:0005737^cellular_component^cytoplasm`GO:0005524^molecular_function^ATP binding`GO:0051082^molecular_function^unfolded protein binding`GO:0006457^biological_process^protein folding	GO:0005737^cellular_component^cytoplasm`GO:0005524^molecular_function^ATP binding`GO:0051082^molecular_function^unfolded protein binding`GO:0006457^biological_process^protein folding
Cluster-17282.21843	0.333404	7.39452	4.93989	0.000174248	0.0341955	0.432581	salmon	TRINITY_DN56095_c0_g1_i1	ABCF1_RAT^ABCF1_RAT^Q:463-2163,H:272-835^63.908%ID^E:0^RecName: Full=ATP-binding cassette sub-family F member 1;^Eukaryota; Metazoa; Chordata; Craniata; Vertebrata; Euteleostomi; Mammalia; Eutheria; Euarchontoglires; Glires; Rodentia; Myomorpha; Muroidea; Muridae; Murinae; Rattus	TRINITY_DN56095_c0_g1_i1.p1	1-2199[+]	ABCF1_RAT^ABCF1_RAT^Q:155-721,H:272-835^63.908%ID^E:0^RecName: Full=ATP-binding cassette sub-family F member 1;^Eukaryota; Metazoa; Chordata; Craniata; Vertebrata; Euteleostomi; Mammalia; Eutheria; Euarchontoglires; Glires; Rodentia; Myomorpha; Muroidea; Muridae; Murinae; Rattus	COG0488^(ABC) transporter	KEGG:rno:85493`KO:K06184	GO:0005737^cellular_component^cytoplasm`GO:0005829^cellular_component^cytosol`GO:0005635^cellular_component^nuclear envelope`GO:0005654^cellular_component^nucleoplasm`GO:0042788^cellular_component^polysomal ribosome`GO:0005840^cellular_component^ribosome`GO:0005524^molecular_function^ATP binding`GO:0016887^molecular_function^ATPase activity`GO:0043022^molecular_function^ribosome binding`GO:000849…	GO:0005737^cellular_component^cytoplasm`GO:0005829^cellular_component^cytosol`GO:0005635^cellular_component^nuclear envelope`GO:0005654^cellular_component^nucleoplasm`GO:0042788^cellular_component^polysomal ribosome`GO:0005840^cellular_component^ribosome`GO:0005524^molecular_function^ATP binding`GO:0016887^molecular_function^ATPase activity`GO:0043022^molecular_function^ribosome binding`GO:000849…
Cluster-17282.23015	0.336049	8.36123	5.4018	7.16012e-05	0.0231636	1.13115	darkturquoise	TRINITY_DN67198_c2_g1_i3	RS18_BRABE^RS18_BRABE^Q:57-500,H:1-149^74.497%ID^E:9.5e-78^RecName: Full=40S ribosomal protein S18;^Eukaryota; Metazoa; Chordata; Cephalochordata; Leptocardii; Amphioxiformes; Branchiostomidae; Branchiostoma	TRINITY_DN67198_c2_g1_i3.p1	57-503[+]	RS18_BRABE^RS18_BRABE^Q:1-148,H:1-149^74.497%ID^E:2.52e-78^RecName: Full=40S ribosomal protein S18;^Eukaryota; Metazoa; Chordata; Cephalochordata; Leptocardii; Amphioxiformes; Branchiostomidae; Branchiostoma	.	.	GO:0005737^cellular_component^cytoplasm`GO:0005840^cellular_component^ribosome`GO:0019843^molecular_function^rRNA binding`GO:0003735^molecular_function^structural constituent of ribosome`GO:0006412^biological_process^translation	GO:0005737^cellular_component^cytoplasm`GO:0005840^cellular_component^ribosome`GO:0019843^molecular_function^rRNA binding`GO:0003735^molecular_function^structural constituent of ribosome`GO:0006412^biological_process^translation
Cluster-17282.41998	0.340173	6.48711	4.7562	0.000249962	0.0413088	0.242263	pink	TRINITY_DN71403_c0_g6_i1	ZFP26_MOUSE^ZFP26_MOUSE^Q:2551-4491,H:190-825^26.316%ID^E:1.19e-34^RecName: Full=Zinc finger protein 26;^Eukaryota; Metazoa; Chordata; Craniata; Vertebrata; Euteleostomi; Mammalia; Eutheria; Euarchontoglires; Glires; Rodentia; Myomorpha; Muroidea; Muridae; Murinae; Mus; Mus`ZFP26_MOUSE^ZFP26_MOUSE^Q:2368-4059,H:274-856^25.041%ID^E:7.68e-26^RecName: Full=Zinc finger protein 26;^Eukaryota; Metazoa;…	TRINITY_DN71403_c0_g6_i1.p1	241-5307[+]	ZFP26_MOUSE^ZFP26_MOUSE^Q:823-1420,H:246-828^26.698%ID^E:1.08e-34^RecName: Full=Zinc finger protein 26;^Eukaryota; Metazoa; Chordata; Craniata; Vertebrata; Euteleostomi; Mammalia; Eutheria; Euarchontoglires; Glires; Rodentia; Myomorpha; Muroidea; Muridae; Murinae; Mus; Mus`ZFP26_MOUSE^ZFP26_MOUSE^Q:710-1273,H:274-856^25.532%ID^E:1.92e-25^RecName: Full=Zinc finger protein 26;^Eukaryota; Metazoa; C…	COG5048^Zinc finger protein	KEGG:mmu:22688`KO:K09228	GO:0005634^cellular_component^nucleus`GO:0003677^molecular_function^DNA binding`GO:0003700^molecular_function^DNA-binding transcription factor activity`GO:0046872^molecular_function^metal ion binding	GO:0005634^cellular_component^nucleus`GO:0003677^molecular_function^DNA binding`GO:0003700^molecular_function^DNA-binding transcription factor activity`GO:0046872^molecular_function^metal ion binding
Cluster-17282.21491	0.345061	7.57704	5.10313	0.000126868	0.0302326	0.714033	yellow	TRINITY_DN61330_c2_g2_i3	.	.	.	.	.	.	.	.
Cluster-39933.0	0.346551	6.14968	5.23643	9.81444e-05	0.0268659	1.24361	salmon	TRINITY_DN57601_c0_g1_i1	FA8A1_HUMAN^FA8A1_HUMAN^Q:3264-3809,H:241-410^31.868%ID^E:3.73e-23^RecName: Full=Protein FAM8A1;^Eukaryota; Metazoa; Chordata; Craniata; Vertebrata; Euteleostomi; Mammalia; Eutheria; Euarchontoglires; Primates; Haplorrhini; Catarrhini; Hominidae; Homo	TRINITY_DN57601_c0_g1_i1.p1	3-2708[+]	.	ENOG4111F0T^Family with sequence similarity 8, member A1	KEGG:hsa:51439	GO:0016021^cellular_component^integral component of membrane	.
Cluster-17282.24242	0.350238	7.27055	4.60367	0.00033825	0.0489781	-0.216324	grey	TRINITY_DN73077_c1_g5_i1	.	TRINITY_DN73077_c1_g5_i1.p1	2-496[+]	.	.	.	.	.
Cluster-17282.26552	0.35256	8.56785	6.90853	4.79627e-06	0.00505655	3.86131	salmon	TRINITY_DN50517_c0_g4_i1	EI3EA_XENLA^EI3EA_XENLA^Q:81-1391,H:1-442^72.172%ID^E:0^RecName: Full=Eukaryotic translation initiation factor 3 subunit E-A {ECO:0000255|HAMAP-Rule:MF_03004};^Eukaryota; Metazoa; Chordata; Craniata; Vertebrata; Euteleostomi; Amphibia; Batrachia; Anura; Pipoidea; Pipidae; Xenopodinae; Xenopus; Xenopus	TRINITY_DN50517_c0_g4_i1.p1	3-1397[+]	EI3EA_XENLA^EI3EA_XENLA^Q:27-463,H:1-442^72.172%ID^E:0^RecName: Full=Eukaryotic translation initiation factor 3 subunit E-A {ECO:0000255|HAMAP-Rule:MF_03004};^Eukaryota; Metazoa; Chordata; Craniata; Vertebrata; Euteleostomi; Amphibia; Batrachia; Anura; Pipoidea; Pipidae; Xenopodinae; Xenopus; Xenopus	.	KEGG:xla:398503`KO:K03250	GO:0016282^cellular_component^eukaryotic 43S preinitiation complex`GO:0033290^cellular_component^eukaryotic 48S preinitiation complex`GO:0005852^cellular_component^eukaryotic translation initiation factor 3 complex`GO:0071540^cellular_component^eukaryotic translation initiation factor 3 complex, eIF3e`GO:0005634^cellular_component^nucleus`GO:0003743^molecular_function^translation initiation facto…	GO:0016282^cellular_component^eukaryotic 43S preinitiation complex`GO:0033290^cellular_component^eukaryotic 48S preinitiation complex`GO:0005852^cellular_component^eukaryotic translation initiation factor 3 complex`GO:0071540^cellular_component^eukaryotic translation initiation factor 3 complex, eIF3e`GO:0005634^cellular_component^nucleus`GO:0003743^molecular_function^translation initiation facto…
Cluster-17282.36166	0.353351	5.8769	4.82028	0.000220303	0.0388103	0.477611	red	TRINITY_DN71573_c0_g1_i1	CCHL_CHICK^CCHL_CHICK^Q:91-684,H:69-271^66.01%ID^E:7.77e-94^RecName: Full=Cytochrome c-type heme lyase;^Eukaryota; Metazoa; Chordata; Craniata; Vertebrata; Euteleostomi; Archelosauria; Archosauria; Dinosauria; Saurischia; Theropoda; Coelurosauria; Aves; Neognathae; Galloanserae; Galliformes; Phasianidae; Phasianinae; Gallus	TRINITY_DN71573_c0_g1_i1.p1	37-762[+]	CCHL_CHICK^CCHL_CHICK^Q:19-216,H:69-271^66.01%ID^E:1.84e-95^RecName: Full=Cytochrome c-type heme lyase;^Eukaryota; Metazoa; Chordata; Craniata; Vertebrata; Euteleostomi; Archelosauria; Archosauria; Dinosauria; Saurischia; Theropoda; Coelurosauria; Aves; Neognathae; Galloanserae; Galliformes; Phasianidae; Phasianinae; Gallus	ENOG410YAUW^heme lyase	KEGG:gga:424482`KO:K01764	GO:0005743^cellular_component^mitochondrial inner membrane`GO:0005739^cellular_component^mitochondrion`GO:0004408^molecular_function^holocytochrome-c synthase activity`GO:0046872^molecular_function^metal ion binding`GO:0018063^biological_process^cytochrome c-heme linkage	GO:0005743^cellular_component^mitochondrial inner membrane`GO:0005739^cellular_component^mitochondrion`GO:0004408^molecular_function^holocytochrome-c synthase activity`GO:0046872^molecular_function^metal ion binding`GO:0018063^biological_process^cytochrome c-heme linkage
Cluster-17282.26947	0.356829	6.86531	5.36112	7.73512e-05	0.0238967	1.35789	salmon	TRINITY_DN74886_c0_g2_i3	LLR1_HUMAN^LLR1_HUMAN^Q:41-1246,H:1-405^35.539%ID^E:9.66e-54^RecName: Full=Leucine-rich repeat protein 1;^Eukaryota; Metazoa; Chordata; Craniata; Vertebrata; Euteleostomi; Mammalia; Eutheria; Euarchontoglires; Primates; Haplorrhini; Catarrhini; Hominidae; Homo	TRINITY_DN74886_c0_g2_i3.p1	2144-3658[+]	EHBP1_MOUSE^EHBP1_MOUSE^Q:356-480,H:1070-1206^36.496%ID^E:1.07e-13^RecName: Full=EH domain-binding protein 1;^Eukaryota; Metazoa; Chordata; Craniata; Vertebrata; Euteleostomi; Mammalia; Eutheria; Euarchontoglires; Glires; Rodentia; Myomorpha; Muroidea; Muridae; Murinae; Mus; Mus	COG5069^Microtubule associated monoxygenase, calponin and LIM domain containing	KEGG:mmu:216565	GO:0005829^cellular_component^cytosol`GO:0043687^biological_process^post-translational protein modification`GO:0016567^biological_process^protein ubiquitination	GO:0005829^cellular_component^cytosol`GO:0005768^cellular_component^endosome`GO:0031941^cellular_component^filamentous actin`GO:0005815^cellular_component^microtubule organizing center`GO:0005654^cellular_component^nucleoplasm`GO:0005886^cellular_component^plasma membrane`GO:0030036^biological_process^actin cytoskeleton organization`GO:0006897^biological_process^endocytosis`GO:0015031^biological_…
Cluster-17282.31240	0.357701	7.62194	7.14773	3.21294e-06	0.00459837	4.47355	blue	TRINITY_DN74471_c0_g2_i1	PSA3_MOUSE^PSA3_MOUSE^Q:40-768,H:1-243^67.49%ID^E:6.36e-124^RecName: Full=Proteasome subunit alpha type-3;^Eukaryota; Metazoa; Chordata; Craniata; Vertebrata; Euteleostomi; Mammalia; Eutheria; Euarchontoglires; Glires; Rodentia; Myomorpha; Muroidea; Muridae; Murinae; Mus; Mus	TRINITY_DN74471_c0_g2_i1.p1	40-807[+]	PSA3_MOUSE^PSA3_MOUSE^Q:1-253,H:1-253^66.403%ID^E:6.55e-129^RecName: Full=Proteasome subunit alpha type-3;^Eukaryota; Metazoa; Chordata; Craniata; Vertebrata; Euteleostomi; Mammalia; Eutheria; Euarchontoglires; Glires; Rodentia; Myomorpha; Muroidea; Muridae; Murinae; Mus; Mus	ENOG410XP01^The proteasome is a multicatalytic proteinase complex which is characterized by its ability to cleave peptides with Arg, Phe, Tyr, Leu, and Glu adjacent to the leaving group at neutral or slightly basic pH. The proteasome has an ATP-dependent proteolytic activity (By similarity)	KEGG:mmu:19167`KO:K02727	GO:0005737^cellular_component^cytoplasm`GO:0005829^cellular_component^cytosol`GO:0005654^cellular_component^nucleoplasm`GO:0005634^cellular_component^nucleus`GO:0000502^cellular_component^proteasome complex`GO:0005839^cellular_component^proteasome core complex`GO:0019773^cellular_component^proteasome core complex, alpha-subunit complex`GO:0045202^cellular_component^synapse`GO:0004175^molecular_fu…	GO:0005737^cellular_component^cytoplasm`GO:0005829^cellular_component^cytosol`GO:0005654^cellular_component^nucleoplasm`GO:0005634^cellular_component^nucleus`GO:0000502^cellular_component^proteasome complex`GO:0005839^cellular_component^proteasome core complex`GO:0019773^cellular_component^proteasome core complex, alpha-subunit complex`GO:0045202^cellular_component^synapse`GO:0004175^molecular_fu…
Cluster-17282.21172	0.359854	7.06013	5.06782	0.000135844	0.030988	0.74987	salmon	TRINITY_DN61653_c0_g1_i1	IF4G2_MOUSE^IF4G2_MOUSE^Q:6-503,H:723-893^44.444%ID^E:1.58e-29^RecName: Full=Eukaryotic translation initiation factor 4 gamma 2;^Eukaryota; Metazoa; Chordata; Craniata; Vertebrata; Euteleostomi; Mammalia; Eutheria; Euarchontoglires; Glires; Rodentia; Myomorpha; Muroidea; Muridae; Murinae; Mus; Mus	TRINITY_DN61653_c0_g1_i1.p1	3-545[+]	IF4G2_MOUSE^IF4G2_MOUSE^Q:2-167,H:723-893^44.444%ID^E:2.4e-39^RecName: Full=Eukaryotic translation initiation factor 4 gamma 2;^Eukaryota; Metazoa; Chordata; Craniata; Vertebrata; Euteleostomi; Mammalia; Eutheria; Euarchontoglires; Glires; Rodentia; Myomorpha; Muroidea; Muridae; Murinae; Mus; Mus	ENOG410ZIZB^Eukaryotic translation initiation factor 4 gamma	KEGG:mmu:13690`KO:K03260	GO:0030424^cellular_component^axon`GO:0005737^cellular_component^cytoplasm`GO:0005829^cellular_component^cytosol`GO:0016281^cellular_component^eukaryotic translation initiation factor 4F complex`GO:0014069^cellular_component^postsynaptic density`GO:0003729^molecular_function^mRNA binding`GO:0008135^molecular_function^translation factor activity, RNA binding`GO:0003743^molecular_function^translati…	GO:0030424^cellular_component^axon`GO:0005737^cellular_component^cytoplasm`GO:0005829^cellular_component^cytosol`GO:0016281^cellular_component^eukaryotic translation initiation factor 4F complex`GO:0014069^cellular_component^postsynaptic density`GO:0003729^molecular_function^mRNA binding`GO:0008135^molecular_function^translation factor activity, RNA binding`GO:0003743^molecular_function^translati…
Cluster-17282.10296	0.361739	5.96109	5.64178	4.55982e-05	0.0182389	2.04584	salmon	TRINITY_DN66667_c0_g1_i2	S40A1_HUMAN^S40A1_HUMAN^Q:1312-2718,H:28-558^35.593%ID^E:3.8e-82^RecName: Full=Solute carrier family 40 member 1;^Eukaryota; Metazoa; Chordata; Craniata; Vertebrata; Euteleostomi; Mammalia; Eutheria; Euarchontoglires; Primates; Haplorrhini; Catarrhini; Hominidae; Homo	TRINITY_DN66667_c0_g1_i2.p1	1234-2763[+]	S40A1_HUMAN^S40A1_HUMAN^Q:27-495,H:28-558^35.405%ID^E:4.27e-97^RecName: Full=Solute carrier family 40 member 1;^Eukaryota; Metazoa; Chordata; Craniata; Vertebrata; Euteleostomi; Mammalia; Eutheria; Euarchontoglires; Primates; Haplorrhini; Catarrhini; Hominidae; Homo	ENOG410XS3F^solute carrier family 40 (iron-regulated transporter), member 1	KEGG:hsa:30061`KO:K14685	GO:0016323^cellular_component^basolateral plasma membrane`GO:0005623^cellular_component^obsolete cell`GO:0005737^cellular_component^cytoplasm`GO:0005829^cellular_component^cytosol`GO:0016021^cellular_component^integral component of membrane`GO:0005887^cellular_component^integral component of plasma membrane`GO:0005654^cellular_component^nucleoplasm`GO:0005886^cellular_component^plasma membrane`GO…	GO:0016323^cellular_component^basolateral plasma membrane`GO:0005623^cellular_component^obsolete cell`GO:0005737^cellular_component^cytoplasm`GO:0005829^cellular_component^cytosol`GO:0016021^cellular_component^integral component of membrane`GO:0005887^cellular_component^integral component of plasma membrane`GO:0005654^cellular_component^nucleoplasm`GO:0005886^cellular_component^plasma membrane`GO…
Cluster-17282.19096	0.368882	8.97929	5.85858	3.05344e-05	0.0153764	1.8398	pink	TRINITY_DN65847_c1_g1_i8	CCNE_HEMPU^CCNE_HEMPU^Q:911-1810,H:97-391^51.827%ID^E:6.46e-97^RecName: Full=G1/S-specific cyclin-E;^Eukaryota; Metazoa; Echinodermata; Eleutherozoa; Echinozoa; Echinoidea; Euechinoidea; Echinacea; Echinoida; Strongylocentrotidae; Hemicentrotus	TRINITY_DN65847_c1_g1_i8.p1	443-2005[+]	CCNE_HEMPU^CCNE_HEMPU^Q:157-456,H:97-391^51.827%ID^E:8e-109^RecName: Full=G1/S-specific cyclin-E;^Eukaryota; Metazoa; Echinodermata; Eleutherozoa; Echinozoa; Echinoidea; Euechinoidea; Echinacea; Echinoida; Strongylocentrotidae; Hemicentrotus	.	.	GO:0005634^cellular_component^nucleus`GO:0007049^biological_process^cell cycle`GO:0051301^biological_process^cell division	GO:0005634^cellular_component^nucleus`GO:0007049^biological_process^cell cycle`GO:0051301^biological_process^cell division
Cluster-38969.0	0.369216	6.32228	5.61733	4.77265e-05	0.0183291	1.94259	salmon	TRINITY_DN66685_c0_g5_i1	CMC_DROME^CMC_DROME^Q:150-2147,H:15-680^63.542%ID^E:0^RecName: Full=Calcium-binding mitochondrial carrier protein Aralar1;^Eukaryota; Metazoa; Ecdysozoa; Arthropoda; Hexapoda; Insecta; Pterygota; Neoptera; Holometabola; Diptera; Brachycera; Muscomorpha; Ephydroidea; Drosophilidae; Drosophila; Sophophora	TRINITY_DN66685_c0_g5_i1.p1	69-2159[+]	CMC_DROME^CMC_DROME^Q:28-693,H:15-680^63.542%ID^E:0^RecName: Full=Calcium-binding mitochondrial carrier protein Aralar1;^Eukaryota; Metazoa; Ecdysozoa; Arthropoda; Hexapoda; Insecta; Pterygota; Neoptera; Holometabola; Diptera; Brachycera; Muscomorpha; Ephydroidea; Drosophilidae; Drosophila; Sophophora	ENOG410XNRM^solute carrier family 25 (aspartate glutamate carrier), member	KEGG:dme:Dmel_CG2139`KO:K15105	GO:0016021^cellular_component^integral component of membrane`GO:0005743^cellular_component^mitochondrial inner membrane`GO:0005739^cellular_component^mitochondrion`GO:0005509^molecular_function^calcium ion binding`GO:0042802^molecular_function^identical protein binding`GO:0015183^molecular_function^L-aspartate transmembrane transporter activity`GO:0005313^molecular_function^L-glutamate transmembr…	GO:0016021^cellular_component^integral component of membrane`GO:0005743^cellular_component^mitochondrial inner membrane`GO:0005739^cellular_component^mitochondrion`GO:0005509^molecular_function^calcium ion binding`GO:0042802^molecular_function^identical protein binding`GO:0015183^molecular_function^L-aspartate transmembrane transporter activity`GO:0005313^molecular_function^L-glutamate transmembr…
Cluster-17282.21260	0.370116	10.3399	7.77641	1.16217e-06	0.00334448	4.86541	red	TRINITY_DN67868_c0_g2_i1	RL4_DROME^RL4_DROME^Q:1-945,H:49-361^66.349%ID^E:4.79e-150^RecName: Full=60S ribosomal protein L4;^Eukaryota; Metazoa; Ecdysozoa; Arthropoda; Hexapoda; Insecta; Pterygota; Neoptera; Holometabola; Diptera; Brachycera; Muscomorpha; Ephydroidea; Drosophilidae; Drosophila; Sophophora	TRINITY_DN67868_c0_g2_i1.p1	1-996[+]	RL4_DROME^RL4_DROME^Q:1-315,H:49-361^66.349%ID^E:7.27e-151^RecName: Full=60S ribosomal protein L4;^Eukaryota; Metazoa; Ecdysozoa; Arthropoda; Hexapoda; Insecta; Pterygota; Neoptera; Holometabola; Diptera; Brachycera; Muscomorpha; Ephydroidea; Drosophilidae; Drosophila; Sophophora	COG0088^One of the primary rRNA binding proteins, this protein initially binds near the 5'-end of the 23S rRNA. It is important during the early stages of 50S assembly. It makes multiple contacts with different domains of the 23S rRNA in the assembled 50S subunit and ribosome (By similarity)	KEGG:dme:Dmel_CG5502`KO:K02930	GO:0022625^cellular_component^cytosolic large ribosomal subunit`GO:0022626^cellular_component^cytosolic ribosome`GO:0003723^molecular_function^RNA binding`GO:0003735^molecular_function^structural constituent of ribosome`GO:0002181^biological_process^cytoplasmic translation	GO:0022625^cellular_component^cytosolic large ribosomal subunit`GO:0022626^cellular_component^cytosolic ribosome`GO:0003723^molecular_function^RNA binding`GO:0003735^molecular_function^structural constituent of ribosome`GO:0002181^biological_process^cytoplasmic translation
Cluster-17282.44612	0.379515	7.35601	4.86663	0.000201124	0.0367665	0.287957	salmon	TRINITY_DN55147_c0_g4_i1	PPCE_PIG^PPCE_PIG^Q:128-2236,H:3-708^52.825%ID^E:0^RecName: Full=Prolyl endopeptidase;^Eukaryota; Metazoa; Chordata; Craniata; Vertebrata; Euteleostomi; Mammalia; Eutheria; Laurasiatheria; Artiodactyla; Suina; Suidae; Sus	TRINITY_DN55147_c0_g4_i1.p1	2-2245[+]	PPCE_PIG^PPCE_PIG^Q:43-745,H:3-708^52.825%ID^E:0^RecName: Full=Prolyl endopeptidase;^Eukaryota; Metazoa; Chordata; Craniata; Vertebrata; Euteleostomi; Mammalia; Eutheria; Laurasiatheria; Artiodactyla; Suina; Suidae; Sus	COG1505^prolyl oligopeptidase	KEGG:ssc:445540`KO:K01322	GO:0005737^cellular_component^cytoplasm`GO:0005829^cellular_component^cytosol`GO:0005634^cellular_component^nucleus`GO:0004175^molecular_function^endopeptidase activity`GO:0070012^molecular_function^oligopeptidase activity`GO:0004252^molecular_function^serine-type endopeptidase activity`GO:0070008^molecular_function^serine-type exopeptidase activity	GO:0005737^cellular_component^cytoplasm`GO:0005829^cellular_component^cytosol`GO:0005634^cellular_component^nucleus`GO:0004175^molecular_function^endopeptidase activity`GO:0070012^molecular_function^oligopeptidase activity`GO:0004252^molecular_function^serine-type endopeptidase activity`GO:0070008^molecular_function^serine-type exopeptidase activity
Cluster-17282.23843	0.380364	7.29608	4.93702	0.000175228	0.0341996	0.436021	blue	TRINITY_DN66552_c0_g3_i1	UBQL1_HUMAN^UBQL1_HUMAN^Q:427-2073,H:35-586^42.207%ID^E:9.32e-108^RecName: Full=Ubiquilin-1;^Eukaryota; Metazoa; Chordata; Craniata; Vertebrata; Euteleostomi; Mammalia; Eutheria; Euarchontoglires; Primates; Haplorrhini; Catarrhini; Hominidae; Homo	TRINITY_DN66552_c0_g3_i1.p1	382-2100[+]	UBQL1_RAT^UBQL1_RAT^Q:14-564,H:24-579^45.283%ID^E:1.3e-140^RecName: Full=Ubiquilin-1;^Eukaryota; Metazoa; Chordata; Craniata; Vertebrata; Euteleostomi; Mammalia; Eutheria; Euarchontoglires; Glires; Rodentia; Myomorpha; Muroidea; Muridae; Murinae; Rattus	COG5272^ubiquitin	KEGG:rno:114590`KO:K04523	GO:0016235^cellular_component^aggresome`GO:0005776^cellular_component^autophagosome`GO:0005737^cellular_component^cytoplasm`GO:0031410^cellular_component^cytoplasmic vesicle`GO:0005829^cellular_component^cytosol`GO:0005783^cellular_component^endoplasmic reticulum`GO:0005654^cellular_component^nucleoplasm`GO:0048471^cellular_component^perinuclear region of cytoplasm`GO:0005886^cellular_component^p…	GO:0016235^cellular_component^aggresome`GO:0005776^cellular_component^autophagosome`GO:0005737^cellular_component^cytoplasm`GO:0031410^cellular_component^cytoplasmic vesicle`GO:0005829^cellular_component^cytosol`GO:0005783^cellular_component^endoplasmic reticulum`GO:0005634^cellular_component^nucleus`GO:0048471^cellular_component^perinuclear region of cytoplasm`GO:0005886^cellular_component^plasm…
Cluster-41375.0	0.384171	4.61538	5.0245	0.000147762	0.0319327	1.06001	pink	TRINITY_DN48757_c0_g1_i1	.	TRINITY_DN48757_c0_g1_i1.p1	95-1045[+]	.	.	.	.	.
Cluster-17282.30669	0.385877	6.88148	4.98946	0.000158187	0.0325693	0.625863	pink	TRINITY_DN55383_c0_g1_i1	ARMC8_MOUSE^ARMC8_MOUSE^Q:132-1067,H:16-309^35.577%ID^E:8.43e-57^RecName: Full=Armadillo repeat-containing protein 8;^Eukaryota; Metazoa; Chordata; Craniata; Vertebrata; Euteleostomi; Mammalia; Eutheria; Euarchontoglires; Glires; Rodentia; Myomorpha; Muroidea; Muridae; Murinae; Mus; Mus	TRINITY_DN55383_c0_g1_i1.p1	114-1133[+]	ARMC8_MOUSE^ARMC8_MOUSE^Q:7-318,H:16-309^35.577%ID^E:2.8e-59^RecName: Full=Armadillo repeat-containing protein 8;^Eukaryota; Metazoa; Chordata; Craniata; Vertebrata; Euteleostomi; Mammalia; Eutheria; Euarchontoglires; Glires; Rodentia; Myomorpha; Muroidea; Muridae; Murinae; Mus; Mus	COG5369^Armadillo repeat containing 8	KEGG:mmu:74125`KO:K23336	GO:0005737^cellular_component^cytoplasm`GO:0034657^cellular_component^GID complex`GO:0005634^cellular_component^nucleus`GO:0000151^cellular_component^ubiquitin ligase complex`GO:0043161^biological_process^proteasome-mediated ubiquitin-dependent protein catabolic process	GO:0005737^cellular_component^cytoplasm`GO:0034657^cellular_component^GID complex`GO:0005634^cellular_component^nucleus`GO:0000151^cellular_component^ubiquitin ligase complex`GO:0043161^biological_process^proteasome-mediated ubiquitin-dependent protein catabolic process
Cluster-17282.21991	0.395224	9.57831	7.01895	3.9826e-06	0.00472416	3.79135	yellow	TRINITY_DN75716_c0_g1_i2	ATPB_DROME^ATPB_DROME^Q:1-567,H:312-500^87.302%ID^E:7.86e-114^RecName: Full=ATP synthase subunit beta, mitochondrial;^Eukaryota; Metazoa; Ecdysozoa; Arthropoda; Hexapoda; Insecta; Pterygota; Neoptera; Holometabola; Diptera; Brachycera; Muscomorpha; Ephydroidea; Drosophilidae; Drosophila; Sophophora	TRINITY_DN75716_c0_g1_i2.p1	1-594[+]	ATPB_DROME^ATPB_DROME^Q:1-194,H:312-505^86.598%ID^E:1.42e-117^RecName: Full=ATP synthase subunit beta, mitochondrial;^Eukaryota; Metazoa; Ecdysozoa; Arthropoda; Hexapoda; Insecta; Pterygota; Neoptera; Holometabola; Diptera; Brachycera; Muscomorpha; Ephydroidea; Drosophilidae; Drosophila; Sophophora	COG0055^Produces ATP from ADP in the presence of a proton gradient across the membrane. The catalytic sites are hosted primarily by the beta subunits (By similarity)	KEGG:dme:Dmel_CG11154`KO:K02133	GO:0005753^cellular_component^mitochondrial proton-transporting ATP synthase complex`GO:0000275^cellular_component^mitochondrial proton-transporting ATP synthase complex, catalytic sector F(1)`GO:0005739^cellular_component^mitochondrion`GO:0045261^cellular_component^proton-transporting ATP synthase complex, catalytic core F(1)`GO:0005524^molecular_function^ATP binding`GO:0046933^molecular_functio…	GO:0005753^cellular_component^mitochondrial proton-transporting ATP synthase complex`GO:0000275^cellular_component^mitochondrial proton-transporting ATP synthase complex, catalytic sector F(1)`GO:0005739^cellular_component^mitochondrion`GO:0045261^cellular_component^proton-transporting ATP synthase complex, catalytic core F(1)`GO:0005524^molecular_function^ATP binding`GO:0046933^molecular_functio…
Cluster-17282.38294	0.397379	6.87848	7.05567	3.74521e-06	0.0046492	4.44117	purple	TRINITY_DN61154_c0_g1_i1	NCLN_DANRE^NCLN_DANRE^Q:143-1687,H:34-561^45.301%ID^E:4.08e-123^RecName: Full=Nicalin-1;^Eukaryota; Metazoa; Chordata; Craniata; Vertebrata; Euteleostomi; Actinopterygii; Neopterygii; Teleostei; Ostariophysi; Cypriniformes; Cyprinidae; Danio	TRINITY_DN61154_c0_g1_i1.p1	2-1777[+]	NCLN_DANRE^NCLN_DANRE^Q:48-562,H:34-561^45.301%ID^E:4.35e-150^RecName: Full=Nicalin-1;^Eukaryota; Metazoa; Chordata; Craniata; Vertebrata; Euteleostomi; Actinopterygii; Neopterygii; Teleostei; Ostariophysi; Cypriniformes; Cyprinidae; Danio	ENOG410XQZK^regulation of signal transduction	KEGG:dre:336844	GO:0005789^cellular_component^endoplasmic reticulum membrane`GO:0016021^cellular_component^integral component of membrane`GO:0005886^cellular_component^plasma membrane`GO:0048484^biological_process^enteric nervous system development`GO:1900176^biological_process^negative regulation of nodal signaling pathway involved in determination of lateral mesoderm left/right asymmetry`GO:0009966^biological_…	GO:0005789^cellular_component^endoplasmic reticulum membrane`GO:0016021^cellular_component^integral component of membrane`GO:0005886^cellular_component^plasma membrane`GO:0048484^biological_process^enteric nervous system development`GO:1900176^biological_process^negative regulation of nodal signaling pathway involved in determination of lateral mesoderm left/right asymmetry`GO:0009966^biological_…
Cluster-17282.34567	0.403355	4.72242	4.59676	0.000342932	0.0492687	0.209881	yellow	TRINITY_DN60971_c0_g2_i1	ASTE1_PONAB^ASTE1_PONAB^Q:34-1428,H:1-490^29.92%ID^E:2.59e-51^RecName: Full=Protein asteroid homolog 1;^Eukaryota; Metazoa; Chordata; Craniata; Vertebrata; Euteleostomi; Mammalia; Eutheria; Euarchontoglires; Primates; Haplorrhini; Catarrhini; Hominidae; Pongo	TRINITY_DN60971_c0_g2_i1.p1	1-1491[+]	ASTE1_PONAB^ASTE1_PONAB^Q:12-476,H:1-490^29.92%ID^E:2.33e-51^RecName: Full=Protein asteroid homolog 1;^Eukaryota; Metazoa; Chordata; Craniata; Vertebrata; Euteleostomi; Mammalia; Eutheria; Euarchontoglires; Primates; Haplorrhini; Catarrhini; Hominidae; Pongo	ENOG4111F5P^asteroid homolog 1 (Drosophila)	KEGG:pon:100172070	GO:0004518^molecular_function^nuclease activity`GO:0006281^biological_process^DNA repair	GO:0004518^molecular_function^nuclease activity`GO:0006281^biological_process^DNA repair
Cluster-17282.34901	0.408422	5.84459	5.63957	4.57862e-05	0.0182389	2.05693	salmon	TRINITY_DN45888_c0_g1_i1	COPZ1_BOVIN^COPZ1_BOVIN^Q:54-587,H:1-177^58.989%ID^E:5.72e-77^RecName: Full=Coatomer subunit zeta-1;^Eukaryota; Metazoa; Chordata; Craniata; Vertebrata; Euteleostomi; Mammalia; Eutheria; Laurasiatheria; Artiodactyla; Ruminantia; Pecora; Bovidae; Bovinae; Bos	TRINITY_DN45888_c0_g1_i1.p1	48-590[+]	COPZ1_BOVIN^COPZ1_BOVIN^Q:3-180,H:1-177^58.989%ID^E:6.92e-78^RecName: Full=Coatomer subunit zeta-1;^Eukaryota; Metazoa; Chordata; Craniata; Vertebrata; Euteleostomi; Mammalia; Eutheria; Laurasiatheria; Artiodactyla; Ruminantia; Pecora; Bovidae; Bovinae; Bos	COG5541^vesicle-mediated transport	KEGG:bta:281707`KO:K20472	GO:0030126^cellular_component^COPI vesicle coat`GO:0000139^cellular_component^Golgi membrane`GO:0006891^biological_process^intra-Golgi vesicle-mediated transport`GO:0006886^biological_process^intracellular protein transport`GO:0006890^biological_process^retrograde vesicle-mediated transport, Golgi to endoplasmic reticulum`GO:1901998^biological_process^toxin transport	GO:0030126^cellular_component^COPI vesicle coat`GO:0000139^cellular_component^Golgi membrane`GO:0006891^biological_process^intra-Golgi vesicle-mediated transport`GO:0006886^biological_process^intracellular protein transport`GO:0006890^biological_process^retrograde vesicle-mediated transport, Golgi to endoplasmic reticulum`GO:1901998^biological_process^toxin transport
Cluster-17282.20213	0.409335	5.46301	4.85591	0.000205399	0.0372925	0.60705	blue	TRINITY_DN64247_c0_g1_i1	PSD13_RAT^PSD13_RAT^Q:7-486,H:102-260^48.75%ID^E:1.51e-41^RecName: Full=26S proteasome non-ATPase regulatory subunit 13 {ECO:0000250|UniProtKB:Q9UNM6, ECO:0000312|EMBL:AAI58733.1};^Eukaryota; Metazoa; Chordata; Craniata; Vertebrata; Euteleostomi; Mammalia; Eutheria; Euarchontoglires; Glires; Rodentia; Myomorpha; Muroidea; Muridae; Murinae; Rattus	TRINITY_DN64247_c0_g1_i1.p1	1-486[+]	PSD13_RAT^PSD13_RAT^Q:3-162,H:102-260^48.75%ID^E:1.35e-41^RecName: Full=26S proteasome non-ATPase regulatory subunit 13 {ECO:0000250|UniProtKB:Q9UNM6, ECO:0000312|EMBL:AAI58733.1};^Eukaryota; Metazoa; Chordata; Craniata; Vertebrata; Euteleostomi; Mammalia; Eutheria; Euarchontoglires; Glires; Rodentia; Myomorpha; Muroidea; Muridae; Murinae; Rattus	ENOG410XPG9^26S proteasome non-ATPase regulatory subunit	KEGG:rno:365388`KO:K03039	GO:0005829^cellular_component^cytosol`GO:0005634^cellular_component^nucleus`GO:0022624^cellular_component^proteasome accessory complex`GO:0000502^cellular_component^proteasome complex`GO:0005838^cellular_component^proteasome regulatory particle`GO:0008541^cellular_component^proteasome regulatory particle, lid subcomplex`GO:0005198^molecular_function^structural molecule activity`GO:0007127^biologi…	GO:0005829^cellular_component^cytosol`GO:0005634^cellular_component^nucleus`GO:0022624^cellular_component^proteasome accessory complex`GO:0000502^cellular_component^proteasome complex`GO:0005838^cellular_component^proteasome regulatory particle`GO:0008541^cellular_component^proteasome regulatory particle, lid subcomplex`GO:0005198^molecular_function^structural molecule activity`GO:0007127^biologi…
Cluster-6149.3	0.415981	5.69512	5.89013	2.88187e-05	0.0149351	2.5428	red	TRINITY_DN52877_c2_g1_i1	EMC2_DANRE^EMC2_DANRE^Q:31-837,H:1-268^48.699%ID^E:3.51e-75^RecName: Full=ER membrane protein complex subunit 2;^Eukaryota; Metazoa; Chordata; Craniata; Vertebrata; Euteleostomi; Actinopterygii; Neopterygii; Teleostei; Ostariophysi; Cypriniformes; Cyprinidae; Danio	TRINITY_DN52877_c2_g1_i1.p1	49-927[+]	EMC2_DANRE^EMC2_DANRE^Q:3-290,H:9-294^47.569%ID^E:6.4e-91^RecName: Full=ER membrane protein complex subunit 2;^Eukaryota; Metazoa; Chordata; Craniata; Vertebrata; Euteleostomi; Actinopterygii; Neopterygii; Teleostei; Ostariophysi; Cypriniformes; Cyprinidae; Danio	ENOG410YT6B^ER membrane protein complex subunit 2	KEGG:dre:407073`KO:K23563	GO:0005737^cellular_component^cytoplasm`GO:0005783^cellular_component^endoplasmic reticulum`GO:0072546^cellular_component^ER membrane protein complex`GO:0005634^cellular_component^nucleus	GO:0005737^cellular_component^cytoplasm`GO:0005783^cellular_component^endoplasmic reticulum`GO:0072546^cellular_component^ER membrane protein complex`GO:0005634^cellular_component^nucleus
Cluster-17282.19209	0.419855	8.29764	7.44221	1.98266e-06	0.00431679	4.83447	blue	TRINITY_DN60960_c0_g2_i1	PSB1B_CARAU^PSB1B_CARAU^Q:43-717,H:13-237^57.08%ID^E:9e-96^RecName: Full=Proteasome subunit beta type-1-B;^Eukaryota; Metazoa; Chordata; Craniata; Vertebrata; Euteleostomi; Actinopterygii; Neopterygii; Teleostei; Ostariophysi; Cypriniformes; Cyprinidae; Carassius	TRINITY_DN60960_c0_g2_i1.p1	1-720[+]	PSB1B_CARAU^PSB1B_CARAU^Q:15-239,H:13-237^57.08%ID^E:1.89e-96^RecName: Full=Proteasome subunit beta type-1-B;^Eukaryota; Metazoa; Chordata; Craniata; Vertebrata; Euteleostomi; Actinopterygii; Neopterygii; Teleostei; Ostariophysi; Cypriniformes; Cyprinidae; Carassius	.	.	GO:0005737^cellular_component^cytoplasm`GO:0005634^cellular_component^nucleus`GO:0005839^cellular_component^proteasome core complex`GO:0019774^cellular_component^proteasome core complex, beta-subunit complex`GO:0004298^molecular_function^threonine-type endopeptidase activity`GO:0051603^biological_process^proteolysis involved in cellular protein catabolic process	GO:0005737^cellular_component^cytoplasm`GO:0005634^cellular_component^nucleus`GO:0005839^cellular_component^proteasome core complex`GO:0019774^cellular_component^proteasome core complex, beta-subunit complex`GO:0004298^molecular_function^threonine-type endopeptidase activity`GO:0051603^biological_process^proteolysis involved in cellular protein catabolic process
Cluster-17282.11141	0.420692	5.60241	5.4895	6.06622e-05	0.0208909	1.80717	red	TRINITY_DN62452_c0_g1_i1	UNG_MOUSE^UNG_MOUSE^Q:35-793,H:57-306^57.708%ID^E:6.82e-99^RecName: Full=Uracil-DNA glycosylase {ECO:0000255|HAMAP-Rule:MF_03166};^Eukaryota; Metazoa; Chordata; Craniata; Vertebrata; Euteleostomi; Mammalia; Eutheria; Euarchontoglires; Glires; Rodentia; Myomorpha; Muroidea; Muridae; Murinae; Mus; Mus	TRINITY_DN62452_c0_g1_i1.p1	2-811[+]	UNG_MOUSE^UNG_MOUSE^Q:12-264,H:57-306^57.708%ID^E:1.51e-99^RecName: Full=Uracil-DNA glycosylase {ECO:0000255|HAMAP-Rule:MF_03166};^Eukaryota; Metazoa; Chordata; Craniata; Vertebrata; Euteleostomi; Mammalia; Eutheria; Euarchontoglires; Glires; Rodentia; Myomorpha; Muroidea; Muridae; Murinae; Mus; Mus	COG0692^Excises uracil residues from the DNA which can arise as a result of misincorporation of dUMP residues by DNA polymerase or due to deamination of cytosine (By similarity)	KEGG:mmu:22256`KO:K03648	GO:0005739^cellular_component^mitochondrion`GO:0005654^cellular_component^nucleoplasm`GO:0005634^cellular_component^nucleus`GO:0003684^molecular_function^damaged DNA binding`GO:0043024^molecular_function^ribosomal small subunit binding`GO:0004844^molecular_function^uracil DNA N-glycosylase activity`GO:0006284^biological_process^base-excision repair`GO:0097510^biological_process^base-excision repa…	GO:0005739^cellular_component^mitochondrion`GO:0005654^cellular_component^nucleoplasm`GO:0005634^cellular_component^nucleus`GO:0003684^molecular_function^damaged DNA binding`GO:0043024^molecular_function^ribosomal small subunit binding`GO:0004844^molecular_function^uracil DNA N-glycosylase activity`GO:0006284^biological_process^base-excision repair`GO:0097510^biological_process^base-excision repa…
Cluster-17282.15132	0.421783	5.80768	5.51954	5.73263e-05	0.0206668	1.83448	red	TRINITY_DN62519_c0_g1_i1	EMC3_DANRE^EMC3_DANRE^Q:40-771,H:1-243^70.082%ID^E:6.07e-130^RecName: Full=ER membrane protein complex subunit 3;^Eukaryota; Metazoa; Chordata; Craniata; Vertebrata; Euteleostomi; Actinopterygii; Neopterygii; Teleostei; Ostariophysi; Cypriniformes; Cyprinidae; Danio	TRINITY_DN62519_c0_g1_i1.p1	40-813[+]	EMC3_DANRE^EMC3_DANRE^Q:1-244,H:1-243^70.082%ID^E:5.37e-131^RecName: Full=ER membrane protein complex subunit 3;^Eukaryota; Metazoa; Chordata; Craniata; Vertebrata; Euteleostomi; Actinopterygii; Neopterygii; Teleostei; Ostariophysi; Cypriniformes; Cyprinidae; Danio	ENOG410XQK6^ER membrane protein complex subunit 3	KEGG:dre:406826`KO:K23564	GO:0072546^cellular_component^ER membrane protein complex`GO:0005794^cellular_component^Golgi apparatus`GO:0016021^cellular_component^integral component of membrane`GO:0030140^cellular_component^trans-Golgi network transport vesicle`GO:0045494^biological_process^photoreceptor cell maintenance`GO:0060041^biological_process^retina development in camera-type eye	GO:0072546^cellular_component^ER membrane protein complex`GO:0005794^cellular_component^Golgi apparatus`GO:0016021^cellular_component^integral component of membrane`GO:0030140^cellular_component^trans-Golgi network transport vesicle`GO:0045494^biological_process^photoreceptor cell maintenance`GO:0060041^biological_process^retina development in camera-type eye
Cluster-17282.24396	0.421952	9.06425	5.21381	0.000102497	0.0270244	0.567282	red	TRINITY_DN58891_c1_g3_i1	RS13_ICTPU^RS13_ICTPU^Q:249-359,H:91-127^91.892%ID^E:1.02e-20^RecName: Full=40S ribosomal protein S13;^Eukaryota; Metazoa; Chordata; Craniata; Vertebrata; Euteleostomi; Actinopterygii; Neopterygii; Teleostei; Ostariophysi; Siluriformes; Ictaluridae; Ictalurus`RS13_ICTPU^RS13_ICTPU^Q:161-241,H:63-89^77.778%ID^E:1.02e-20^RecName: Full=40S ribosomal protein S13;^Eukaryota; Metazoa; Chordata; Craniat…	.	.	.	.	KEGG:ipu:100305035`KEGG:ipu:100329227`KO:K02953	GO:0005840^cellular_component^ribosome`GO:0003735^molecular_function^structural constituent of ribosome`GO:0006412^biological_process^translation	.
Cluster-17282.31684	0.424875	6.06672	6.28719	1.40824e-05	0.0105874	3.21353	red	TRINITY_DN64965_c0_g2_i1	TM147_HUMAN^TM147_HUMAN^Q:44-739,H:1-224^50.431%ID^E:3.19e-62^RecName: Full=Transmembrane protein 147;^Eukaryota; Metazoa; Chordata; Craniata; Vertebrata; Euteleostomi; Mammalia; Eutheria; Euarchontoglires; Primates; Haplorrhini; Catarrhini; Hominidae; Homo	TRINITY_DN64965_c0_g2_i1.p1	2-745[+]	TM147_DANRE^TM147_DANRE^Q:15-239,H:1-219^50.667%ID^E:4.14e-76^RecName: Full=Transmembrane protein 147;^Eukaryota; Metazoa; Chordata; Craniata; Vertebrata; Euteleostomi; Actinopterygii; Neopterygii; Teleostei; Ostariophysi; Cypriniformes; Cyprinidae; Danio	ENOG41101UF^Transmembrane protein 147	KEGG:dre:436757	GO:0005789^cellular_component^endoplasmic reticulum membrane`GO:0016021^cellular_component^integral component of membrane`GO:0005886^cellular_component^plasma membrane`GO:0032991^cellular_component^protein-containing complex	GO:0005789^cellular_component^endoplasmic reticulum membrane`GO:0016021^cellular_component^integral component of membrane`GO:0005886^cellular_component^plasma membrane
Cluster-17282.19488	0.429506	6.29183	5.62487	4.70596e-05	0.0183291	1.95971	pink	TRINITY_DN75865_c8_g2_i1	.	TRINITY_DN75865_c8_g2_i1.p1	2-7879[+]	.	.	.	.	.
Cluster-17282.23180	0.433038	9.68924	5.95375	2.5657e-05	0.0139722	1.83219	darkturquoise	TRINITY_DN54189_c1_g3_i2	RL32_RAT^RL32_RAT^Q:60-458,H:3-135^72.932%ID^E:3.25e-71^RecName: Full=60S ribosomal protein L32;^Eukaryota; Metazoa; Chordata; Craniata; Vertebrata; Euteleostomi; Mammalia; Eutheria; Euarchontoglires; Glires; Rodentia; Myomorpha; Muroidea; Muridae; Murinae; Rattus	TRINITY_DN54189_c1_g3_i2.p1	3-461[+]	RL32_RAT^RL32_RAT^Q:20-152,H:3-135^72.932%ID^E:1.39e-71^RecName: Full=60S ribosomal protein L32;^Eukaryota; Metazoa; Chordata; Craniata; Vertebrata; Euteleostomi; Mammalia; Eutheria; Euarchontoglires; Glires; Rodentia; Myomorpha; Muroidea; Muridae; Murinae; Rattus	COG1717^(ribosomal) protein	KEGG:rno:28298`KO:K02912	GO:0022625^cellular_component^cytosolic large ribosomal subunit`GO:0042788^cellular_component^polysomal ribosome`GO:0003735^molecular_function^structural constituent of ribosome`GO:0071549^biological_process^cellular response to dexamethasone stimulus`GO:0002181^biological_process^cytoplasmic translation`GO:0097421^biological_process^liver regeneration	GO:0022625^cellular_component^cytosolic large ribosomal subunit`GO:0042788^cellular_component^polysomal ribosome`GO:0003735^molecular_function^structural constituent of ribosome`GO:0071549^biological_process^cellular response to dexamethasone stimulus`GO:0002181^biological_process^cytoplasmic translation`GO:0097421^biological_process^liver regeneration
Cluster-17282.19419	0.433102	5.34272	5.65651	4.43636e-05	0.0182389	2.15491	red	TRINITY_DN74704_c3_g1_i1	RCAN1_MOUSE^RCAN1_MOUSE^Q:225-815,H:63-244^38.579%ID^E:2.53e-37^RecName: Full=Calcipressin-1;^Eukaryota; Metazoa; Chordata; Craniata; Vertebrata; Euteleostomi; Mammalia; Eutheria; Euarchontoglires; Glires; Rodentia; Myomorpha; Muroidea; Muridae; Murinae; Mus; Mus	TRINITY_DN74704_c3_g1_i1.p1	3-839[+]	RCAN1_MOUSE^RCAN1_MOUSE^Q:75-271,H:63-244^38.579%ID^E:8.38e-39^RecName: Full=Calcipressin-1;^Eukaryota; Metazoa; Chordata; Craniata; Vertebrata; Euteleostomi; Mammalia; Eutheria; Euarchontoglires; Glires; Rodentia; Myomorpha; Muroidea; Muridae; Murinae; Mus; Mus	ENOG4111I50^regulator of calcineurin	KEGG:mmu:54720`KO:K17901	GO:0005737^cellular_component^cytoplasm`GO:0005634^cellular_component^nucleus`GO:0008597^molecular_function^calcium-dependent protein serine/threonine phosphatase regulator activity`GO:0042802^molecular_function^identical protein binding`GO:0003676^molecular_function^nucleic acid binding`GO:0033173^biological_process^calcineurin-NFAT signaling cascade`GO:0031987^biological_process^locomotion invo…	GO:0005737^cellular_component^cytoplasm`GO:0005634^cellular_component^nucleus`GO:0008597^molecular_function^calcium-dependent protein serine/threonine phosphatase regulator activity`GO:0042802^molecular_function^identical protein binding`GO:0003676^molecular_function^nucleic acid binding`GO:0033173^biological_process^calcineurin-NFAT signaling cascade`GO:0031987^biological_process^locomotion invo…
Cluster-17282.27596	0.434483	5.01184	4.6695	0.000296764	0.0459158	0.312316	salmon	TRINITY_DN67713_c0_g1_i1	SAAL1_HUMAN^SAAL1_HUMAN^Q:73-831,H:2-261^25.271%ID^E:7.84e-12^RecName: Full=Protein SAAL1;^Eukaryota; Metazoa; Chordata; Craniata; Vertebrata; Euteleostomi; Mammalia; Eutheria; Euarchontoglires; Primates; Haplorrhini; Catarrhini; Hominidae; Homo	TRINITY_DN67713_c0_g1_i1.p1	1-855[+]	SAAL1_HUMAN^SAAL1_HUMAN^Q:25-277,H:2-261^25.271%ID^E:7.05e-12^RecName: Full=Protein SAAL1;^Eukaryota; Metazoa; Chordata; Craniata; Vertebrata; Euteleostomi; Mammalia; Eutheria; Euarchontoglires; Primates; Haplorrhini; Catarrhini; Hominidae; Homo	ENOG4110KPS^Serum amyloid A-like 1	KEGG:hsa:113174	GO:0005615^cellular_component^extracellular space`GO:0005634^cellular_component^nucleus	GO:0005615^cellular_component^extracellular space`GO:0005634^cellular_component^nucleus
Cluster-17282.19718	0.439676	7.94683	5.13927	0.000118311	0.0289693	0.695979	salmon	TRINITY_DN54356_c0_g1_i1	FMT_HUMAN^FMT_HUMAN^Q:910-1881,H:21-350^38.095%ID^E:1.55e-61^RecName: Full=Methionyl-tRNA formyltransferase, mitochondrial;^Eukaryota; Metazoa; Chordata; Craniata; Vertebrata; Euteleostomi; Mammalia; Eutheria; Euarchontoglires; Primates; Haplorrhini; Catarrhini; Hominidae; Homo	TRINITY_DN54356_c0_g1_i1.p1	856-1920[+]	FMT_HUMAN^FMT_HUMAN^Q:19-342,H:21-350^38.095%ID^E:2.28e-67^RecName: Full=Methionyl-tRNA formyltransferase, mitochondrial;^Eukaryota; Metazoa; Chordata; Craniata; Vertebrata; Euteleostomi; Mammalia; Eutheria; Euarchontoglires; Primates; Haplorrhini; Catarrhini; Hominidae; Homo	COG0223^Modifies the free amino group of the aminoacyl moiety of methionyl-tRNA(fMet). The formyl group appears to play a dual role in the initiator identity of N-formylmethionyl-tRNA by (I) promoting its recognition by IF2 and (II) impairing its binding to EFTu-GTP (By similarity)	KEGG:hsa:123263`KO:K00604	GO:0005739^cellular_component^mitochondrion`GO:0004479^molecular_function^methionyl-tRNA formyltransferase activity`GO:0071951^biological_process^conversion of methionyl-tRNA to N-formyl-methionyl-tRNA	GO:0005739^cellular_component^mitochondrion`GO:0004479^molecular_function^methionyl-tRNA formyltransferase activity`GO:0071951^biological_process^conversion of methionyl-tRNA to N-formyl-methionyl-tRNA
Cluster-17282.23150	0.441556	6.59756	4.76017	0.000248011	0.0411135	0.227977	lightgreen	TRINITY_DN72601_c0_g3_i1	EBP2_MOUSE^EBP2_MOUSE^Q:95-307,H:10-78^49.296%ID^E:8.38e-14^RecName: Full=Probable rRNA-processing protein EBP2;^Eukaryota; Metazoa; Chordata; Craniata; Vertebrata; Euteleostomi; Mammalia; Eutheria; Euarchontoglires; Glires; Rodentia; Myomorpha; Muroidea; Muridae; Murinae; Mus; Mus	TRINITY_DN72601_c0_g3_i1.p1	2-310[+]	EBP2_MOUSE^EBP2_MOUSE^Q:32-102,H:10-78^49.296%ID^E:7.54e-14^RecName: Full=Probable rRNA-processing protein EBP2;^Eukaryota; Metazoa; Chordata; Craniata; Vertebrata; Euteleostomi; Mammalia; Eutheria; Euarchontoglires; Glires; Rodentia; Myomorpha; Muroidea; Muridae; Murinae; Mus; Mus	ENOG410YYHN^EBNA1 binding protein 2	KEGG:mmu:69072`KO:K14823	GO:0034399^cellular_component^nuclear periphery`GO:0005730^cellular_component^nucleolus`GO:0030687^cellular_component^preribosome, large subunit precursor`GO:0042273^biological_process^ribosomal large subunit biogenesis`GO:0006364^biological_process^rRNA processing	GO:0034399^cellular_component^nuclear periphery`GO:0005730^cellular_component^nucleolus`GO:0030687^cellular_component^preribosome, large subunit precursor`GO:0042273^biological_process^ribosomal large subunit biogenesis`GO:0006364^biological_process^rRNA processing
Cluster-17282.6369	0.442193	5.07067	4.74646	0.000254817	0.0414692	0.448114	salmon	TRINITY_DN73232_c0_g1_i1	SYLM_PONAB^SYLM_PONAB^Q:45-2144,H:83-800^43.49%ID^E:0^RecName: Full=Probable leucine--tRNA ligase, mitochondrial;^Eukaryota; Metazoa; Chordata; Craniata; Vertebrata; Euteleostomi; Mammalia; Eutheria; Euarchontoglires; Primates; Haplorrhini; Catarrhini; Hominidae; Pongo	TRINITY_DN73232_c0_g1_i1.p1	3-2150[+]	SYLM_PONAB^SYLM_PONAB^Q:15-714,H:83-800^43.49%ID^E:0^RecName: Full=Probable leucine--tRNA ligase, mitochondrial;^Eukaryota; Metazoa; Chordata; Craniata; Vertebrata; Euteleostomi; Mammalia; Eutheria; Euarchontoglires; Primates; Haplorrhini; Catarrhini; Hominidae; Pongo	COG0495^Leucyl-trna synthetase	KEGG:pon:100174294`KO:K01869	GO:0005759^cellular_component^mitochondrial matrix`GO:0002161^molecular_function^aminoacyl-tRNA editing activity`GO:0005524^molecular_function^ATP binding`GO:0004823^molecular_function^leucine-tRNA ligase activity`GO:0006429^biological_process^leucyl-tRNA aminoacylation	GO:0005759^cellular_component^mitochondrial matrix`GO:0002161^molecular_function^aminoacyl-tRNA editing activity`GO:0005524^molecular_function^ATP binding`GO:0004823^molecular_function^leucine-tRNA ligase activity`GO:0006429^biological_process^leucyl-tRNA aminoacylation
Cluster-17282.30793	0.444495	6.47029	5.67322	4.3005e-05	0.0182187	2.01538	salmon	TRINITY_DN59108_c0_g2_i1	INT14_CHICK^INT14_CHICK^Q:56-1552,H:1-510^39.85%ID^E:1.04e-118^RecName: Full=Integrator complex subunit 14 {ECO:0000250|UniProtKB:Q96SY0};^Eukaryota; Metazoa; Chordata; Craniata; Vertebrata; Euteleostomi; Archelosauria; Archosauria; Dinosauria; Saurischia; Theropoda; Coelurosauria; Aves; Neognathae; Galloanserae; Galliformes; Phasianidae; Phasianinae; Gallus	TRINITY_DN59108_c0_g2_i1.p1	56-1570[+]	INT14_CHICK^INT14_CHICK^Q:1-499,H:1-510^39.85%ID^E:6.26e-123^RecName: Full=Integrator complex subunit 14 {ECO:0000250|UniProtKB:Q96SY0};^Eukaryota; Metazoa; Chordata; Craniata; Vertebrata; Euteleostomi; Archelosauria; Archosauria; Dinosauria; Saurischia; Theropoda; Coelurosauria; Aves; Neognathae; Galloanserae; Galliformes; Phasianidae; Phasianinae; Gallus	ENOG410XP9S^von Willebrand factor A domain containing 9	KEGG:gga:415540	GO:0032039^cellular_component^integrator complex`GO:0034472^biological_process^snRNA 3'-end processing	GO:0032039^cellular_component^integrator complex`GO:0034472^biological_process^snRNA 3'-end processing
Cluster-17282.21223	0.449577	8.98213	6.33268	1.29913e-05	0.00990657	2.71931	salmon	TRINITY_DN63337_c0_g1_i1	TCPB_MOUSE^TCPB_MOUSE^Q:1-1002,H:109-442^70.06%ID^E:4.18e-158^RecName: Full=T-complex protein 1 subunit beta;^Eukaryota; Metazoa; Chordata; Craniata; Vertebrata; Euteleostomi; Mammalia; Eutheria; Euarchontoglires; Glires; Rodentia; Myomorpha; Muroidea; Muridae; Murinae; Mus; Mus	TRINITY_DN63337_c0_g1_i1.p1	1-1002[+]	TCPB_MOUSE^TCPB_MOUSE^Q:1-334,H:109-442^70.06%ID^E:6.3e-166^RecName: Full=T-complex protein 1 subunit beta;^Eukaryota; Metazoa; Chordata; Craniata; Vertebrata; Euteleostomi; Mammalia; Eutheria; Euarchontoglires; Glires; Rodentia; Myomorpha; Muroidea; Muridae; Murinae; Mus; Mus	COG0459^Prevents misfolding and promotes the refolding and proper assembly of unfolded polypeptides generated under stress conditions (By similarity)	KEGG:mmu:12461`KO:K09494	GO:0044297^cellular_component^cell body`GO:0005832^cellular_component^chaperonin-containing T-complex`GO:0005829^cellular_component^cytosol`GO:0005874^cellular_component^microtubule`GO:0043209^cellular_component^myelin sheath`GO:0002199^cellular_component^zona pellucida receptor complex`GO:0005524^molecular_function^ATP binding`GO:0044183^molecular_function^protein folding chaperone`GO:0031625^mo…	GO:0044297^cellular_component^cell body`GO:0005832^cellular_component^chaperonin-containing T-complex`GO:0005829^cellular_component^cytosol`GO:0005874^cellular_component^microtubule`GO:0043209^cellular_component^myelin sheath`GO:0002199^cellular_component^zona pellucida receptor complex`GO:0005524^molecular_function^ATP binding`GO:0044183^molecular_function^protein folding chaperone`GO:0031625^mo…
Cluster-17282.21643	0.450906	5.83893	7.06887	3.66353e-06	0.0046492	4.59925	grey	TRINITY_DN48167_c0_g1_i1	VDAC2_MELGA^VDAC2_MELGA^Q:50-886,H:3-281^59.857%ID^E:4.22e-122^RecName: Full=Voltage-dependent anion-selective channel protein 2;^Eukaryota; Metazoa; Chordata; Craniata; Vertebrata; Euteleostomi; Archelosauria; Archosauria; Dinosauria; Saurischia; Theropoda; Coelurosauria; Aves; Neognathae; Galloanserae; Galliformes; Phasianidae; Meleagridinae; Meleagris	TRINITY_DN48167_c0_g1_i1.p1	44-892[+]	VDAC2_MELGA^VDAC2_MELGA^Q:3-281,H:3-281^59.857%ID^E:1.47e-123^RecName: Full=Voltage-dependent anion-selective channel protein 2;^Eukaryota; Metazoa; Chordata; Craniata; Vertebrata; Euteleostomi; Archelosauria; Archosauria; Dinosauria; Saurischia; Theropoda; Coelurosauria; Aves; Neognathae; Galloanserae; Galliformes; Phasianidae; Meleagridinae; Meleagris	.	.	GO:0005741^cellular_component^mitochondrial outer membrane`GO:0046930^cellular_component^pore complex`GO:0000166^molecular_function^nucleotide binding`GO:0015288^molecular_function^porin activity`GO:0008308^molecular_function^voltage-gated anion channel activity	GO:0005741^cellular_component^mitochondrial outer membrane`GO:0046930^cellular_component^pore complex`GO:0000166^molecular_function^nucleotide binding`GO:0015288^molecular_function^porin activity`GO:0008308^molecular_function^voltage-gated anion channel activity
Cluster-17282.7623	0.45502	6.15183	7.20129	2.94037e-06	0.00459837	4.7837	turquoise	TRINITY_DN56921_c0_g1_i5	RER1_RAT^RER1_RAT^Q:153-734,H:5-196^63.59%ID^E:1.34e-72^RecName: Full=Protein RER1;^Eukaryota; Metazoa; Chordata; Craniata; Vertebrata; Euteleostomi; Mammalia; Eutheria; Euarchontoglires; Glires; Rodentia; Myomorpha; Muroidea; Muridae; Murinae; Rattus	TRINITY_DN56921_c0_g1_i5.p1	144-737[+]	RER1_RAT^RER1_RAT^Q:4-197,H:5-196^63.59%ID^E:7.6e-85^RecName: Full=Protein RER1;^Eukaryota; Metazoa; Chordata; Craniata; Vertebrata; Euteleostomi; Mammalia; Eutheria; Euarchontoglires; Glires; Rodentia; Myomorpha; Muroidea; Muridae; Murinae; Rattus	COG5249^RER1 retention in endoplasmic reticulum 1 homolog (S. cerevisiae)	KEGG:rno:298675	GO:0009986^cellular_component^cell surface`GO:0005783^cellular_component^endoplasmic reticulum`GO:0005793^cellular_component^endoplasmic reticulum-Golgi intermediate compartment`GO:0030173^cellular_component^integral component of Golgi membrane`GO:0005886^cellular_component^plasma membrane`GO:0033130^molecular_function^acetylcholine receptor binding`GO:0007528^biological_process^neuromuscular jun…	GO:0009986^cellular_component^cell surface`GO:0005783^cellular_component^endoplasmic reticulum`GO:0005793^cellular_component^endoplasmic reticulum-Golgi intermediate compartment`GO:0030173^cellular_component^integral component of Golgi membrane`GO:0005886^cellular_component^plasma membrane`GO:0033130^molecular_function^acetylcholine receptor binding`GO:0007528^biological_process^neuromuscular jun…
Cluster-17282.7660	0.456157	6.27282	5.64763	4.5104e-05	0.0182389	2.00478	salmon	TRINITY_DN59959_c0_g1_i1	FACE2_DROME^FACE2_DROME^Q:103-924,H:26-299^45.62%ID^E:1.27e-82^RecName: Full=CAAX prenyl protease 2;^Eukaryota; Metazoa; Ecdysozoa; Arthropoda; Hexapoda; Insecta; Pterygota; Neoptera; Holometabola; Diptera; Brachycera; Muscomorpha; Ephydroidea; Drosophilidae; Drosophila; Sophophora	TRINITY_DN59959_c0_g1_i1.p1	79-939[+]	FACE2_DROME^FACE2_DROME^Q:9-282,H:26-299^45.62%ID^E:5.36e-85^RecName: Full=CAAX prenyl protease 2;^Eukaryota; Metazoa; Ecdysozoa; Arthropoda; Hexapoda; Insecta; Pterygota; Neoptera; Holometabola; Diptera; Brachycera; Muscomorpha; Ephydroidea; Drosophilidae; Drosophila; Sophophora	ENOG410YPVA^RCE1 homolog, prenyl protein protease (S. cerevisiae)	KEGG:dme:Dmel_CG4852`KO:K08658	GO:0030176^cellular_component^integral component of endoplasmic reticulum membrane`GO:0004197^molecular_function^cysteine-type endopeptidase activity`GO:0004222^molecular_function^metalloendopeptidase activity`GO:0071586^biological_process^CAAX-box protein processing	GO:0030176^cellular_component^integral component of endoplasmic reticulum membrane`GO:0004197^molecular_function^cysteine-type endopeptidase activity`GO:0004222^molecular_function^metalloendopeptidase activity`GO:0071586^biological_process^CAAX-box protein processing
Cluster-17282.20509	0.45642	8.1035	4.78733	0.00023507	0.0399611	-0.0490487	salmon	TRINITY_DN69801_c0_g1_i2	TCPA_DROME^TCPA_DROME^Q:1-942,H:23-336^78.344%ID^E:1.46e-177^RecName: Full=T-complex protein 1 subunit alpha;^Eukaryota; Metazoa; Ecdysozoa; Arthropoda; Hexapoda; Insecta; Pterygota; Neoptera; Holometabola; Diptera; Brachycera; Muscomorpha; Ephydroidea; Drosophilidae; Drosophila; Sophophora	TRINITY_DN69801_c0_g1_i2.p1	1-942[+]	TCPA_DROME^TCPA_DROME^Q:1-314,H:23-336^78.344%ID^E:1.31e-177^RecName: Full=T-complex protein 1 subunit alpha;^Eukaryota; Metazoa; Ecdysozoa; Arthropoda; Hexapoda; Insecta; Pterygota; Neoptera; Holometabola; Diptera; Brachycera; Muscomorpha; Ephydroidea; Drosophilidae; Drosophila; Sophophora	COG0459^Prevents misfolding and promotes the refolding and proper assembly of unfolded polypeptides generated under stress conditions (By similarity)	KEGG:dme:Dmel_CG5374`KO:K09493	GO:0005832^cellular_component^chaperonin-containing T-complex`GO:0005829^cellular_component^cytosol`GO:0005524^molecular_function^ATP binding`GO:0051082^molecular_function^unfolded protein binding`GO:0030707^biological_process^ovarian follicle cell development`GO:0006457^biological_process^protein folding	GO:0005832^cellular_component^chaperonin-containing T-complex`GO:0005829^cellular_component^cytosol`GO:0005524^molecular_function^ATP binding`GO:0051082^molecular_function^unfolded protein binding`GO:0030707^biological_process^ovarian follicle cell development`GO:0006457^biological_process^protein folding
Cluster-17282.28162	0.465624	9.54531	6.92764	4.64381e-06	0.00505655	3.64259	red	TRINITY_DN66914_c0_g2_i1	RL18A_SPOFR^RL18A_SPOFR^Q:40-564,H:1-176^72.727%ID^E:9.93e-80^RecName: Full=60S ribosomal protein L18a;^Eukaryota; Metazoa; Ecdysozoa; Arthropoda; Hexapoda; Insecta; Pterygota; Neoptera; Holometabola; Lepidoptera; Glossata; Ditrysia; Noctuoidea; Noctuidae; Amphipyrinae; Spodoptera	TRINITY_DN66914_c0_g2_i1.p1	576-1[-]	.	.	.	GO:0005840^cellular_component^ribosome`GO:0003735^molecular_function^structural constituent of ribosome`GO:0006412^biological_process^translation	.
Cluster-17282.1330	0.481779	5.21688	5.97806	2.45468e-05	0.0137925	2.75754	salmon	TRINITY_DN55650_c0_g2_i1	.	TRINITY_DN55650_c0_g2_i1.p1	1-846[+]	.	.	.	.	.
Cluster-17282.14985	0.498914	5.36647	5.32258	8.32401e-05	0.0246848	1.5198	lightgreen	TRINITY_DN75767_c3_g1_i1	.	TRINITY_DN75767_c3_g1_i1.p1	1-2727[+]	.	.	.	.	.
Cluster-17282.19549	0.499248	8.29091	5.38465	7.39694e-05	0.0235025	1.08823	darkturquoise	TRINITY_DN64369_c0_g4_i1	RL5_DROME^RL5_DROME^Q:3-491,H:80-242^72.393%ID^E:1.26e-85^RecName: Full=60S ribosomal protein L5;^Eukaryota; Metazoa; Ecdysozoa; Arthropoda; Hexapoda; Insecta; Pterygota; Neoptera; Holometabola; Diptera; Brachycera; Muscomorpha; Ephydroidea; Drosophilidae; Drosophila; Sophophora	TRINITY_DN64369_c0_g4_i1.p1	3-491[+]	RL5_DROME^RL5_DROME^Q:1-163,H:80-242^72.393%ID^E:1.13e-85^RecName: Full=60S ribosomal protein L5;^Eukaryota; Metazoa; Ecdysozoa; Arthropoda; Hexapoda; Insecta; Pterygota; Neoptera; Holometabola; Diptera; Brachycera; Muscomorpha; Ephydroidea; Drosophilidae; Drosophila; Sophophora	COG0256^This is one of the proteins that binds and probably mediates the attachment of the 5S RNA into the large ribosomal subunit, where it forms part of the central protuberance (By similarity)	KEGG:dme:Dmel_CG17489`KO:K02932	GO:0022625^cellular_component^cytosolic large ribosomal subunit`GO:0022626^cellular_component^cytosolic ribosome`GO:0005634^cellular_component^nucleus`GO:0008097^molecular_function^5S rRNA binding`GO:0003723^molecular_function^RNA binding`GO:0003735^molecular_function^structural constituent of ribosome`GO:0002181^biological_process^cytoplasmic translation`GO:0000027^biological_process^ribosomal l…	GO:0022625^cellular_component^cytosolic large ribosomal subunit`GO:0022626^cellular_component^cytosolic ribosome`GO:0005634^cellular_component^nucleus`GO:0008097^molecular_function^5S rRNA binding`GO:0003723^molecular_function^RNA binding`GO:0003735^molecular_function^structural constituent of ribosome`GO:0002181^biological_process^cytoplasmic translation`GO:0000027^biological_process^ribosomal l…
Cluster-17282.46342	0.499446	7.52683	6.75379	6.24095e-06	0.00581498	3.79633	blue	TRINITY_DN73348_c0_g2_i1	ACADV_HUMAN^ACADV_HUMAN^Q:10-1140,H:111-487^67.905%ID^E:0^RecName: Full=Very long-chain specific acyl-CoA dehydrogenase, mitochondrial;^Eukaryota; Metazoa; Chordata; Craniata; Vertebrata; Euteleostomi; Mammalia; Eutheria; Euarchontoglires; Primates; Haplorrhini; Catarrhini; Hominidae; Homo	TRINITY_DN73348_c0_g2_i1.p1	1-1140[+]	ACADV_HUMAN^ACADV_HUMAN^Q:4-380,H:111-487^67.905%ID^E:0^RecName: Full=Very long-chain specific acyl-CoA dehydrogenase, mitochondrial;^Eukaryota; Metazoa; Chordata; Craniata; Vertebrata; Euteleostomi; Mammalia; Eutheria; Euarchontoglires; Primates; Haplorrhini; Catarrhini; Hominidae; Homo	COG1960^acyl-CoA dehydrogenase	KEGG:hsa:37`KO:K09479	GO:0005829^cellular_component^cytosol`GO:0005743^cellular_component^mitochondrial inner membrane`GO:0005759^cellular_component^mitochondrial matrix`GO:0031966^cellular_component^mitochondrial membrane`GO:0042645^cellular_component^mitochondrial nucleoid`GO:0005739^cellular_component^mitochondrion`GO:0005730^cellular_component^nucleolus`GO:0005654^cellular_component^nucleoplasm`GO:0000062^molecula…	GO:0005829^cellular_component^cytosol`GO:0005743^cellular_component^mitochondrial inner membrane`GO:0005759^cellular_component^mitochondrial matrix`GO:0031966^cellular_component^mitochondrial membrane`GO:0042645^cellular_component^mitochondrial nucleoid`GO:0005739^cellular_component^mitochondrion`GO:0005730^cellular_component^nucleolus`GO:0005654^cellular_component^nucleoplasm`GO:0000062^molecula…
Cluster-17282.27597	0.507057	5.66764	4.80454	0.000227234	0.0394014	0.464654	salmon	TRINITY_DN56888_c0_g1_i1	NUP37_HUMAN^NUP37_HUMAN^Q:205-1086,H:19-319^39.073%ID^E:8e-69^RecName: Full=Nucleoporin Nup37;^Eukaryota; Metazoa; Chordata; Craniata; Vertebrata; Euteleostomi; Mammalia; Eutheria; Euarchontoglires; Primates; Haplorrhini; Catarrhini; Hominidae; Homo	TRINITY_DN56888_c0_g1_i1.p1	136-1110[+]	NUP37_HUMAN^NUP37_HUMAN^Q:24-317,H:19-319^39.073%ID^E:9.01e-70^RecName: Full=Nucleoporin Nup37;^Eukaryota; Metazoa; Chordata; Craniata; Vertebrata; Euteleostomi; Mammalia; Eutheria; Euarchontoglires; Primates; Haplorrhini; Catarrhini; Hominidae; Homo	ENOG410XSZQ^Nucleoporin 37kDa	KEGG:hsa:79023`KO:K14302	GO:0000777^cellular_component^condensed chromosome kinetochore`GO:0005829^cellular_component^cytosol`GO:0043657^cellular_component^host cell`GO:0005635^cellular_component^nuclear envelope`GO:0031080^cellular_component^nuclear pore outer ring`GO:0005654^cellular_component^nucleoplasm`GO:0005634^cellular_component^nucleus`GO:0007049^biological_process^cell cycle`GO:0051301^biological_process^cell d…	GO:0000777^cellular_component^condensed chromosome kinetochore`GO:0005829^cellular_component^cytosol`GO:0043657^cellular_component^host cell`GO:0005635^cellular_component^nuclear envelope`GO:0031080^cellular_component^nuclear pore outer ring`GO:0005654^cellular_component^nucleoplasm`GO:0005634^cellular_component^nucleus`GO:0007049^biological_process^cell cycle`GO:0051301^biological_process^cell d…
Cluster-17282.40053	0.507453	6.0635	4.82368	0.000218832	0.0386789	0.440263	red	TRINITY_DN52032_c0_g1_i1	.	TRINITY_DN52032_c0_g1_i1.p1	81-1898[+]	.	.	.	.	.
Cluster-31712.1	0.510932	3.77005	4.67126	0.000295731	0.045889	0.471383	turquoise	TRINITY_DN70858_c1_g1_i1	AMPD2_HUMAN^AMPD2_HUMAN^Q:7-666,H:652-871^72.273%ID^E:1.8e-112^RecName: Full=AMP deaminase 2;^Eukaryota; Metazoa; Chordata; Craniata; Vertebrata; Euteleostomi; Mammalia; Eutheria; Euarchontoglires; Primates; Haplorrhini; Catarrhini; Hominidae; Homo	TRINITY_DN70858_c1_g1_i1.p1	1-699[+]	AMPD2_HUMAN^AMPD2_HUMAN^Q:3-222,H:652-871^72.273%ID^E:2.27e-113^RecName: Full=AMP deaminase 2;^Eukaryota; Metazoa; Chordata; Craniata; Vertebrata; Euteleostomi; Mammalia; Eutheria; Euarchontoglires; Primates; Haplorrhini; Catarrhini; Hominidae; Homo	COG1816^adenosine deaminase	KEGG:hsa:271`KO:K01490	GO:0005829^cellular_component^cytosol`GO:0003876^molecular_function^AMP deaminase activity`GO:0046872^molecular_function^metal ion binding`GO:0046033^biological_process^AMP metabolic process`GO:0052652^biological_process^cyclic purine nucleotide metabolic process`GO:0097009^biological_process^energy homeostasis`GO:0006188^biological_process^IMP biosynthetic process`GO:0032264^biological_process^I…	GO:0005829^cellular_component^cytosol`GO:0003876^molecular_function^AMP deaminase activity`GO:0046872^molecular_function^metal ion binding`GO:0046033^biological_process^AMP metabolic process`GO:0052652^biological_process^cyclic purine nucleotide metabolic process`GO:0097009^biological_process^energy homeostasis`GO:0006188^biological_process^IMP biosynthetic process`GO:0032264^biological_process^I…
Cluster-17282.21996	0.511127	9.32102	7.68809	1.33651e-06	0.00339067	4.99274	salmon	TRINITY_DN60122_c0_g2_i1	.	TRINITY_DN60122_c0_g2_i1.p1	1-393[+]	.	.	.	.	.
Cluster-17282.3997	0.514908	5.51311	7.36046	2.26438e-06	0.00431679	5.10992	salmon	TRINITY_DN49294_c0_g1_i1	PTH2_BOVIN^PTH2_BOVIN^Q:43-609,H:1-179^47.09%ID^E:7.11e-51^RecName: Full=Peptidyl-tRNA hydrolase 2, mitochondrial;^Eukaryota; Metazoa; Chordata; Craniata; Vertebrata; Euteleostomi; Mammalia; Eutheria; Laurasiatheria; Artiodactyla; Ruminantia; Pecora; Bovidae; Bovinae; Bos	TRINITY_DN49294_c0_g1_i1.p1	61-612[+]	PTH2_BOVIN^PTH2_BOVIN^Q:55-183,H:51-179^61.24%ID^E:1.64e-51^RecName: Full=Peptidyl-tRNA hydrolase 2, mitochondrial;^Eukaryota; Metazoa; Chordata; Craniata; Vertebrata; Euteleostomi; Mammalia; Eutheria; Laurasiatheria; Artiodactyla; Ruminantia; Pecora; Bovidae; Bovinae; Bos	COG1990^The natural substrate for this enzyme may be peptidyl- tRNAs which drop off the ribosome during protein synthesis (By similarity)	KEGG:bta:516595`KO:K04794	GO:0005829^cellular_component^cytosol`GO:0005739^cellular_component^mitochondrion`GO:0004045^molecular_function^aminoacyl-tRNA hydrolase activity`GO:2000811^biological_process^negative regulation of anoikis`GO:2000210^biological_process^positive regulation of anoikis	GO:0005829^cellular_component^cytosol`GO:0005739^cellular_component^mitochondrion`GO:0004045^molecular_function^aminoacyl-tRNA hydrolase activity`GO:2000811^biological_process^negative regulation of anoikis`GO:2000210^biological_process^positive regulation of anoikis
Cluster-17282.36209	0.51508	4.45094	5.16003	0.00011367	0.0280906	1.33022	salmon	TRINITY_DN59416_c1_g1_i1	MP17L_XENLA^MP17L_XENLA^Q:89-643,H:10-168^26.486%ID^E:8.61e-19^RecName: Full=Mpv17-like protein;^Eukaryota; Metazoa; Chordata; Craniata; Vertebrata; Euteleostomi; Amphibia; Batrachia; Anura; Pipoidea; Pipidae; Xenopodinae; Xenopus; Xenopus	TRINITY_DN59416_c1_g1_i1.p1	26-706[+]	MP17L_XENLA^MP17L_XENLA^Q:22-206,H:10-168^26.486%ID^E:1.25e-19^RecName: Full=Mpv17-like protein;^Eukaryota; Metazoa; Chordata; Craniata; Vertebrata; Euteleostomi; Amphibia; Batrachia; Anura; Pipoidea; Pipidae; Xenopodinae; Xenopus; Xenopus	.	KEGG:xla:447298`KO:K13349	GO:0016021^cellular_component^integral component of membrane`GO:0005778^cellular_component^peroxisomal membrane	GO:0016021^cellular_component^integral component of membrane`GO:0005778^cellular_component^peroxisomal membrane
Cluster-24238.1	0.520386	3.82522	4.81083	0.000224438	0.0391513	0.732588	salmon	TRINITY_DN60363_c0_g2_i1	SENP7_HUMAN^SENP7_HUMAN^Q:563-970,H:746-869^43.382%ID^E:4.95e-32^RecName: Full=Sentrin-specific protease 7;^Eukaryota; Metazoa; Chordata; Craniata; Vertebrata; Euteleostomi; Mammalia; Eutheria; Euarchontoglires; Primates; Haplorrhini; Catarrhini; Hominidae; Homo	TRINITY_DN60363_c0_g2_i1.p1	2-994[+]	SENP7_HUMAN^SENP7_HUMAN^Q:188-323,H:746-869^43.382%ID^E:4.46e-32^RecName: Full=Sentrin-specific protease 7;^Eukaryota; Metazoa; Chordata; Craniata; Vertebrata; Euteleostomi; Mammalia; Eutheria; Euarchontoglires; Primates; Haplorrhini; Catarrhini; Hominidae; Homo	COG5160^SUMO1 sentrin specific peptidase	KEGG:hsa:57337`KO:K08596	GO:0005737^cellular_component^cytoplasm`GO:0005622^cellular_component^intracellular anatomical structure`GO:0005634^cellular_component^nucleus`GO:0070139^molecular_function^SUMO-specific endopeptidase activity`GO:0016926^biological_process^protein desumoylation	GO:0005737^cellular_component^cytoplasm`GO:0005622^cellular_component^intracellular anatomical structure`GO:0005634^cellular_component^nucleus`GO:0070139^molecular_function^SUMO-specific endopeptidase activity`GO:0016926^biological_process^protein desumoylation
Cluster-17282.35438	0.52193	5.57763	6.15813	1.77307e-05	0.0118306	3.03951	salmon	TRINITY_DN56223_c0_g2_i1	CCNQ_HUMAN^CCNQ_HUMAN^Q:57-602,H:69-247^42.308%ID^E:2.5e-47^RecName: Full=Cyclin-Q;^Eukaryota; Metazoa; Chordata; Craniata; Vertebrata; Euteleostomi; Mammalia; Eutheria; Euarchontoglires; Primates; Haplorrhini; Catarrhini; Hominidae; Homo	TRINITY_DN56223_c0_g2_i1.p1	3-614[+]	CCNQ_HUMAN^CCNQ_HUMAN^Q:19-200,H:69-247^42.308%ID^E:2.25e-47^RecName: Full=Cyclin-Q;^Eukaryota; Metazoa; Chordata; Craniata; Vertebrata; Euteleostomi; Mammalia; Eutheria; Euarchontoglires; Primates; Haplorrhini; Catarrhini; Hominidae; Homo	COG5333^Component of the Mediator complex, a coactivator involved in regulated gene transcription of nearly all RNA polymerase II-dependent genes. Mediator functions as a bridge to convey information from gene-specific regulatory proteins to the basal RNA polymerase II transcription machinery. Mediator is recruited to promoters by direct interactions with regulatory proteins and serves as a scaff…	KEGG:hsa:92002	GO:0005634^cellular_component^nucleus`GO:0016538^molecular_function^cyclin-dependent protein serine/threonine kinase regulator activity`GO:0006357^biological_process^regulation of transcription by RNA polymerase II	GO:0005634^cellular_component^nucleus`GO:0016538^molecular_function^cyclin-dependent protein serine/threonine kinase regulator activity`GO:0006357^biological_process^regulation of transcription by RNA polymerase II
Cluster-17282.13936	0.523969	5.39869	6.10214	1.96084e-05	0.0124278	2.96053	salmon	TRINITY_DN59028_c0_g1_i1	SNF5_XENLA^SNF5_XENLA^Q:47-1156,H:5-378^62.5%ID^E:4.3e-153^RecName: Full=SWI/SNF-related matrix-associated actin-dependent regulator of chromatin subfamily B member 1;^Eukaryota; Metazoa; Chordata; Craniata; Vertebrata; Euteleostomi; Amphibia; Batrachia; Anura; Pipoidea; Pipidae; Xenopodinae; Xenopus; Xenopus	TRINITY_DN59028_c0_g1_i1.p1	47-1159[+]	SNF5_XENLA^SNF5_XENLA^Q:1-370,H:5-378^62.5%ID^E:1.01e-174^RecName: Full=SWI/SNF-related matrix-associated actin-dependent regulator of chromatin subfamily B member 1;^Eukaryota; Metazoa; Chordata; Craniata; Vertebrata; Euteleostomi; Amphibia; Batrachia; Anura; Pipoidea; Pipidae; Xenopodinae; Xenopus; Xenopus	.	KEGG:xla:443934`KO:K11648	GO:0000228^cellular_component^nuclear chromosome`GO:0003677^molecular_function^DNA binding`GO:0006338^biological_process^chromatin remodeling`GO:0007399^biological_process^nervous system development	GO:0000228^cellular_component^nuclear chromosome`GO:0003677^molecular_function^DNA binding`GO:0006338^biological_process^chromatin remodeling`GO:0007399^biological_process^nervous system development
Cluster-17282.25431	0.538913	7.956	5.03095	0.000145921	0.0316631	0.473621	red	TRINITY_DN49069_c0_g1_i1	SERP2_MOUSE^SERP2_MOUSE^Q:269-457,H:1-64^57.812%ID^E:2.33e-17^RecName: Full=Stress-associated endoplasmic reticulum protein 2;^Eukaryota; Metazoa; Chordata; Craniata; Vertebrata; Euteleostomi; Mammalia; Eutheria; Euarchontoglires; Glires; Rodentia; Myomorpha; Muroidea; Muridae; Murinae; Mus; Mus	TRINITY_DN49069_c0_g1_i1.p1	131-466[+]	SERP2_MOUSE^SERP2_MOUSE^Q:47-109,H:1-64^57.812%ID^E:3.89e-19^RecName: Full=Stress-associated endoplasmic reticulum protein 2;^Eukaryota; Metazoa; Chordata; Craniata; Vertebrata; Euteleostomi; Mammalia; Eutheria; Euarchontoglires; Glires; Rodentia; Myomorpha; Muroidea; Muridae; Murinae; Mus; Mus	ENOG411221U^stress-associated endoplasmic reticulum protein	KEGG:mmu:72661	GO:0005789^cellular_component^endoplasmic reticulum membrane`GO:0016021^cellular_component^integral component of membrane`GO:0030968^biological_process^endoplasmic reticulum unfolded protein response`GO:0006486^biological_process^protein glycosylation`GO:0015031^biological_process^protein transport	GO:0005789^cellular_component^endoplasmic reticulum membrane`GO:0016021^cellular_component^integral component of membrane`GO:0030968^biological_process^endoplasmic reticulum unfolded protein response`GO:0006486^biological_process^protein glycosylation`GO:0015031^biological_process^protein transport
Cluster-17282.17087	0.540076	6.56299	6.6211	7.84221e-06	0.00675176	3.73044	red	TRINITY_DN38881_c0_g1_i1	RS16_SPOFR^RS16_SPOFR^Q:42-479,H:6-151^79.452%ID^E:2.86e-84^RecName: Full=40S ribosomal protein S16;^Eukaryota; Metazoa; Ecdysozoa; Arthropoda; Hexapoda; Insecta; Pterygota; Neoptera; Holometabola; Lepidoptera; Glossata; Ditrysia; Noctuoidea; Noctuidae; Amphipyrinae; Spodoptera	TRINITY_DN38881_c0_g1_i1.p1	36-482[+]	RS16_SPOFR^RS16_SPOFR^Q:3-148,H:6-151^79.452%ID^E:3.69e-85^RecName: Full=40S ribosomal protein S16;^Eukaryota; Metazoa; Ecdysozoa; Arthropoda; Hexapoda; Insecta; Pterygota; Neoptera; Holometabola; Lepidoptera; Glossata; Ditrysia; Noctuoidea; Noctuidae; Amphipyrinae; Spodoptera	.	.	GO:0005840^cellular_component^ribosome`GO:0003735^molecular_function^structural constituent of ribosome`GO:0006412^biological_process^translation	GO:0005840^cellular_component^ribosome`GO:0003735^molecular_function^structural constituent of ribosome`GO:0006412^biological_process^translation
Cluster-17282.23199	0.547245	8.04675	5.08133	0.000132335	0.030683	0.538553	darkturquoise	TRINITY_DN52413_c2_g2_i1	RSSA_CHICK^RSSA_CHICK^Q:1-297,H:155-279^48.8%ID^E:1.76e-27^RecName: Full=40S ribosomal protein SA {ECO:0000255|HAMAP-Rule:MF_03016};^Eukaryota; Metazoa; Chordata; Craniata; Vertebrata; Euteleostomi; Archelosauria; Archosauria; Dinosauria; Saurischia; Theropoda; Coelurosauria; Aves; Neognathae; Galloanserae; Galliformes; Phasianidae; Phasianinae; Gallus	TRINITY_DN52413_c2_g2_i1.p1	1-339[+]	RSSA_TAEGU^RSSA_TAEGU^Q:1-99,H:155-279^48.8%ID^E:3.27e-35^RecName: Full=40S ribosomal protein SA {ECO:0000255|HAMAP-Rule:MF_03016};^Eukaryota; Metazoa; Chordata; Craniata; Vertebrata; Euteleostomi; Archelosauria; Archosauria; Dinosauria; Saurischia; Theropoda; Coelurosauria; Aves; Neognathae; Passeriformes; Passeroidea; Estrildidae; Estrildinae; Taeniopygia	COG0052^30S ribosomal protein S2	KEGG:tgu:100190067`KO:K02998	GO:0022627^cellular_component^cytosolic small ribosomal subunit`GO:0098978^cellular_component^glutamatergic synapse`GO:0005634^cellular_component^nucleus`GO:0005886^cellular_component^plasma membrane`GO:0043236^molecular_function^laminin binding`GO:0005055^molecular_function^laminin receptor activity`GO:0003735^molecular_function^structural constituent of ribosome`GO:0002181^biological_process^cy…	GO:0022627^cellular_component^cytosolic small ribosomal subunit`GO:0098978^cellular_component^glutamatergic synapse`GO:0005634^cellular_component^nucleus`GO:0005886^cellular_component^plasma membrane`GO:0043236^molecular_function^laminin binding`GO:0005055^molecular_function^laminin receptor activity`GO:0003735^molecular_function^structural constituent of ribosome`GO:0000028^biological_process^ri…
Cluster-17282.25156	0.558687	7.01312	4.58494	0.000351103	0.0498445	-0.221516	salmon	TRINITY_DN62480_c0_g1_i1	HSP71_ORYLA^HSP71_ORYLA^Q:1-306,H:283-384^88.235%ID^E:4e-50^RecName: Full=Heat shock 70 kDa protein 1;^Eukaryota; Metazoa; Chordata; Craniata; Vertebrata; Euteleostomi; Actinopterygii; Neopterygii; Teleostei; Neoteleostei; Acanthomorphata; Ovalentaria; Atherinomorphae; Beloniformes; Adrianichthyidae; Oryziinae; Oryzias	TRINITY_DN62480_c0_g1_i1.p1	1-312[+]	HSP71_ORYLA^HSP71_ORYLA^Q:1-102,H:283-384^88.235%ID^E:1.69e-59^RecName: Full=Heat shock 70 kDa protein 1;^Eukaryota; Metazoa; Chordata; Craniata; Vertebrata; Euteleostomi; Actinopterygii; Neopterygii; Teleostei; Neoteleostei; Acanthomorphata; Ovalentaria; Atherinomorphae; Beloniformes; Adrianichthyidae; Oryziinae; Oryzias	COG0443^Heat shock protein	.	GO:0005737^cellular_component^cytoplasm`GO:0005829^cellular_component^cytosol`GO:0005634^cellular_component^nucleus`GO:0005886^cellular_component^plasma membrane`GO:0005524^molecular_function^ATP binding`GO:0016887^molecular_function^ATPase activity`GO:0031072^molecular_function^heat shock protein binding`GO:0051787^molecular_function^misfolded protein binding`GO:0044183^molecular_function^protei…	GO:0005737^cellular_component^cytoplasm`GO:0005829^cellular_component^cytosol`GO:0005634^cellular_component^nucleus`GO:0005886^cellular_component^plasma membrane`GO:0005524^molecular_function^ATP binding`GO:0016887^molecular_function^ATPase activity`GO:0031072^molecular_function^heat shock protein binding`GO:0051787^molecular_function^misfolded protein binding`GO:0044183^molecular_function^protei…
Cluster-17282.24456	0.561089	9.49874	6.5876	8.31078e-06	0.00704161	3.03673	darkturquoise	TRINITY_DN48632_c0_g1_i1	RS20_XENLA^RS20_XENLA^Q:100-339,H:2-83^84.146%ID^E:1.22e-42^RecName: Full=40S ribosomal protein S20;^Eukaryota; Metazoa; Chordata; Craniata; Vertebrata; Euteleostomi; Amphibia; Batrachia; Anura; Pipoidea; Pipidae; Xenopodinae; Xenopus; Xenopus	.	.	.	.	KEGG:xla:379094`KO:K02969	GO:0005737^cellular_component^cytoplasm`GO:0015935^cellular_component^small ribosomal subunit`GO:0003723^molecular_function^RNA binding`GO:0003735^molecular_function^structural constituent of ribosome`GO:0006412^biological_process^translation	.
Cluster-17282.44138	0.563019	4.26564	5.36045	7.74487e-05	0.0238967	1.72339	salmon	TRINITY_DN72443_c0_g2_i3	ATG7_CHICK^ATG7_CHICK^Q:25-1182,H:305-708^55.882%ID^E:7.31e-136^RecName: Full=Ubiquitin-like modifier-activating enzyme ATG7;^Eukaryota; Metazoa; Chordata; Craniata; Vertebrata; Euteleostomi; Archelosauria; Archosauria; Dinosauria; Saurischia; Theropoda; Coelurosauria; Aves; Neognathae; Galloanserae; Galliformes; Phasianidae; Phasianinae; Gallus	TRINITY_DN72443_c0_g2_i3.p1	1-1209[+]	ATG7_CHICK^ATG7_CHICK^Q:9-394,H:305-708^56.235%ID^E:2.3e-151^RecName: Full=Ubiquitin-like modifier-activating enzyme ATG7;^Eukaryota; Metazoa; Chordata; Craniata; Vertebrata; Euteleostomi; Archelosauria; Archosauria; Dinosauria; Saurischia; Theropoda; Coelurosauria; Aves; Neognathae; Galloanserae; Galliformes; Phasianidae; Phasianinae; Gallus	COG0476^small protein activating enzyme activity	KEGG:gga:415961`KO:K08337	GO:0005737^cellular_component^cytoplasm`GO:0000407^cellular_component^phagophore assembly site`GO:0019778^molecular_function^Atg12 activating enzyme activity`GO:0019779^molecular_function^Atg8 activating enzyme activity`GO:0042803^molecular_function^protein homodimerization activity`GO:0008134^molecular_function^transcription factor binding`GO:0000045^biological_process^autophagosome assembly`GO:…	GO:0005737^cellular_component^cytoplasm`GO:0000407^cellular_component^phagophore assembly site`GO:0019778^molecular_function^Atg12 activating enzyme activity`GO:0019779^molecular_function^Atg8 activating enzyme activity`GO:0042803^molecular_function^protein homodimerization activity`GO:0008134^molecular_function^transcription factor binding`GO:0000045^biological_process^autophagosome assembly`GO:…
Cluster-17282.21224	0.565895	6.40532	5.41486	6.98507e-05	0.0227433	1.52821	darkturquoise	TRINITY_DN63337_c0_g2_i1	TCPB_BOVIN^TCPB_BOVIN^Q:58-315,H:4-88^72.093%ID^E:9.1e-33^RecName: Full=T-complex protein 1 subunit beta;^Eukaryota; Metazoa; Chordata; Craniata; Vertebrata; Euteleostomi; Mammalia; Eutheria; Laurasiatheria; Artiodactyla; Ruminantia; Pecora; Bovidae; Bovinae; Bos	.	.	.	COG0459^Prevents misfolding and promotes the refolding and proper assembly of unfolded polypeptides generated under stress conditions (By similarity)	KEGG:bta:505313`KO:K09494	GO:0044297^cellular_component^cell body`GO:0005832^cellular_component^chaperonin-containing T-complex`GO:0005874^cellular_component^microtubule`GO:0002199^cellular_component^zona pellucida receptor complex`GO:0005524^molecular_function^ATP binding`GO:0044183^molecular_function^protein folding chaperone`GO:0031625^molecular_function^ubiquitin protein ligase binding`GO:0051082^molecular_function^un…	.
Cluster-47444.0	0.579635	3.13789	4.67706	0.000292346	0.0456291	0.533346	darkturquoise	TRINITY_DN45262_c0_g1_i4	.	.	.	.	.	.	.	.
Cluster-17282.20904	0.583372	3.66101	5.41467	6.98757e-05	0.0227433	1.87131	salmon	TRINITY_DN65168_c0_g1_i1	AURAB_XENLA^AURAB_XENLA^Q:1-255,H:316-400^57.647%ID^E:6.58e-29^RecName: Full=Aurora kinase A-B;^Eukaryota; Metazoa; Chordata; Craniata; Vertebrata; Euteleostomi; Amphibia; Batrachia; Anura; Pipoidea; Pipidae; Xenopodinae; Xenopus; Xenopus	.	.	.	.	KEGG:xla:398349`KO:K11481	GO:0005813^cellular_component^centrosome`GO:0005737^cellular_component^cytoplasm`GO:0005876^cellular_component^spindle microtubule`GO:0000922^cellular_component^spindle pole`GO:0005524^molecular_function^ATP binding`GO:0019894^molecular_function^kinesin binding`GO:0008017^molecular_function^microtubule binding`GO:0004672^molecular_function^protein kinase activity`GO:0004674^molecular_function^pro…	.
Cluster-17282.29197	0.584103	4.96016	4.98799	0.00015864	0.0325693	0.926312	turquoise	TRINITY_DN61645_c0_g2_i1	CCNJ_MOUSE^CCNJ_MOUSE^Q:55-732,H:4-233^38.961%ID^E:1.81e-29^RecName: Full=Cyclin-J;^Eukaryota; Metazoa; Chordata; Craniata; Vertebrata; Euteleostomi; Mammalia; Eutheria; Euarchontoglires; Glires; Rodentia; Myomorpha; Muroidea; Muridae; Murinae; Mus; Mus	TRINITY_DN61645_c0_g2_i1.p1	1-879[+]	CCNJ_MOUSE^CCNJ_MOUSE^Q:19-260,H:4-249^38.057%ID^E:3.35e-42^RecName: Full=Cyclin-J;^Eukaryota; Metazoa; Chordata; Craniata; Vertebrata; Euteleostomi; Mammalia; Eutheria; Euarchontoglires; Glires; Rodentia; Myomorpha; Muroidea; Muridae; Murinae; Mus; Mus	ENOG410Y1BM^Cyclin J	KEGG:mmu:240665	GO:0000307^cellular_component^cyclin-dependent protein kinase holoenzyme complex`GO:0005737^cellular_component^cytoplasm`GO:0005634^cellular_component^nucleus`GO:0016538^molecular_function^cyclin-dependent protein serine/threonine kinase regulator activity`GO:0019901^molecular_function^protein kinase binding`GO:0044772^biological_process^mitotic cell cycle phase transition`GO:0006468^biological_p…	GO:0000307^cellular_component^cyclin-dependent protein kinase holoenzyme complex`GO:0005737^cellular_component^cytoplasm`GO:0005634^cellular_component^nucleus`GO:0016538^molecular_function^cyclin-dependent protein serine/threonine kinase regulator activity`GO:0019901^molecular_function^protein kinase binding`GO:0044772^biological_process^mitotic cell cycle phase transition`GO:0006468^biological_p…
Cluster-17282.7611	0.594784	3.74702	5.69437	4.13477e-05	0.0179439	2.37029	turquoise	TRINITY_DN75172_c3_g1_i1	.	TRINITY_DN75172_c3_g1_i1.p1	3-389[+]	.	.	.	.	.
Cluster-17282.18157	0.596058	8.32017	10.0646	4.29038e-08	0.000458032	8.78238	greenyellow	TRINITY_DN52797_c0_g4_i1	RS8_SPOFR^RS8_SPOFR^Q:31-357,H:1-109^83.486%ID^E:9.08e-63^RecName: Full=40S ribosomal protein S8;^Eukaryota; Metazoa; Ecdysozoa; Arthropoda; Hexapoda; Insecta; Pterygota; Neoptera; Holometabola; Lepidoptera; Glossata; Ditrysia; Noctuoidea; Noctuidae; Amphipyrinae; Spodoptera	TRINITY_DN52797_c0_g4_i1.p1	357-1[-]	.	.	.	GO:0005840^cellular_component^ribosome`GO:0003735^molecular_function^structural constituent of ribosome`GO:0006412^biological_process^translation	.
Cluster-17282.40879	0.618888	3.63474	4.6628	0.000300732	0.0461286	0.465159	yellow	TRINITY_DN72192_c1_g3_i1	SC6A5_XENLA^SC6A5_XENLA^Q:1-909,H:383-686^50.987%ID^E:3.89e-76^RecName: Full=Sodium- and chloride-dependent glycine transporter 2;^Eukaryota; Metazoa; Chordata; Craniata; Vertebrata; Euteleostomi; Amphibia; Batrachia; Anura; Pipoidea; Pipidae; Xenopodinae; Xenopus; Xenopus	TRINITY_DN72192_c1_g3_i1.p1	1-915[+]	SC6A5_XENLA^SC6A5_XENLA^Q:1-302,H:383-685^51.155%ID^E:1.62e-98^RecName: Full=Sodium- and chloride-dependent glycine transporter 2;^Eukaryota; Metazoa; Chordata; Craniata; Vertebrata; Euteleostomi; Amphibia; Batrachia; Anura; Pipoidea; Pipidae; Xenopodinae; Xenopus; Xenopus	.	KEGG:xla:100126617`KO:K05038	GO:0016021^cellular_component^integral component of membrane`GO:0005886^cellular_component^plasma membrane`GO:0046872^molecular_function^metal ion binding`GO:0005328^molecular_function^neurotransmitter:sodium symporter activity	GO:0016021^cellular_component^integral component of membrane`GO:0005886^cellular_component^plasma membrane`GO:0046872^molecular_function^metal ion binding`GO:0005328^molecular_function^neurotransmitter:sodium symporter activity
Cluster-17282.24757	0.620271	3.80061	4.87984	0.00019598	0.0363117	0.861681	turquoise	TRINITY_DN68244_c0_g3_i1	.	TRINITY_DN68244_c0_g3_i1.p1	1-393[+]	.	.	.	.	.
Cluster-17282.17982	0.62169	6.69039	5.17057	0.000111385	0.0280906	0.995358	brown	TRINITY_DN74258_c2_g2_i2	ACT_CRAVI^ACT_CRAVI^Q:39-392,H:24-141^99.153%ID^E:4.98e-82^RecName: Full=Actin;^Eukaryota; Metazoa; Spiralia; Lophotrochozoa; Mollusca; Bivalvia; Pteriomorphia; Ostreoida; Ostreoidea; Ostreidae; Crassostrea	TRINITY_DN74258_c2_g2_i2.p1	3-392[+]	ACT_CRAVI^ACT_CRAVI^Q:8-130,H:19-141^98.374%ID^E:4.14e-85^RecName: Full=Actin;^Eukaryota; Metazoa; Spiralia; Lophotrochozoa; Mollusca; Bivalvia; Pteriomorphia; Ostreoida; Ostreoidea; Ostreidae; Crassostrea	.	.	GO:0005737^cellular_component^cytoplasm`GO:0005856^cellular_component^cytoskeleton`GO:0005524^molecular_function^ATP binding	GO:0005737^cellular_component^cytoplasm`GO:0005856^cellular_component^cytoskeleton`GO:0005524^molecular_function^ATP binding
Cluster-33934.0	0.62181	4.48422	5.49866	5.96244e-05	0.0206668	1.95623	lightgreen	TRINITY_DN63550_c0_g1_i2	VATO_MOUSE^VATO_MOUSE^Q:1-351,H:92-205^65.812%ID^E:6.21e-47^RecName: Full=V-type proton ATPase 21 kDa proteolipid subunit;^Eukaryota; Metazoa; Chordata; Craniata; Vertebrata; Euteleostomi; Mammalia; Eutheria; Euarchontoglires; Glires; Rodentia; Myomorpha; Muroidea; Muridae; Murinae; Mus; Mus	TRINITY_DN63550_c0_g1_i2.p1	1-360[+]	VATO_MOUSE^VATO_MOUSE^Q:1-117,H:92-205^65.812%ID^E:2.88e-47^RecName: Full=V-type proton ATPase 21 kDa proteolipid subunit;^Eukaryota; Metazoa; Chordata; Craniata; Vertebrata; Euteleostomi; Mammalia; Eutheria; Euarchontoglires; Glires; Rodentia; Myomorpha; Muroidea; Muridae; Murinae; Mus; Mus	COG0636^F(1)F(0) ATP synthase produces ATP from ADP in the presence of a proton or sodium gradient. F-type ATPases consist of two structural domains, F(1) containing the extramembraneous catalytic core and F(0) containing the membrane proton channel, linked together by a central stalk and a peripheral stalk. During catalysis, ATP synthesis in the catalytic domain of F(1) is coupled via a rotary m…	KEGG:mmu:114143`KO:K03661	GO:0005768^cellular_component^endosome`GO:0016021^cellular_component^integral component of membrane`GO:0033179^cellular_component^proton-transporting V-type ATPase, V0 domain`GO:0016471^cellular_component^vacuolar proton-transporting V-type ATPase complex`GO:0008553^molecular_function^proton-exporting ATPase activity, phosphorylative mechanism`GO:0046961^molecular_function^proton-transporting ATP…	GO:0005768^cellular_component^endosome`GO:0016021^cellular_component^integral component of membrane`GO:0033179^cellular_component^proton-transporting V-type ATPase, V0 domain`GO:0016471^cellular_component^vacuolar proton-transporting V-type ATPase complex`GO:0008553^molecular_function^proton-exporting ATPase activity, phosphorylative mechanism`GO:0046961^molecular_function^proton-transporting ATP…
Cluster-17282.20936	0.624486	7.02299	4.73547	0.000260412	0.0422508	0.0710801	yellow	TRINITY_DN69855_c0_g1_i1	.	TRINITY_DN69855_c0_g1_i1.p1	2-469[+]	.	.	.	.	.
Cluster-17282.27864	0.625415	7.86028	5.16803	0.000111932	0.0280906	0.746541	salmon	TRINITY_DN67101_c0_g1_i1	.	TRINITY_DN67101_c0_g1_i1.p1	400-2[-]	.	.	.	.	.
Cluster-17282.24742	0.628584	8.27781	8.06898	7.36658e-07	0.00245763	5.84602	red	TRINITY_DN74775_c3_g1_i1	RS11_RAT^RS11_RAT^Q:22-441,H:1-146^73.973%ID^E:1.43e-73^RecName: Full=40S ribosomal protein S11;^Eukaryota; Metazoa; Chordata; Craniata; Vertebrata; Euteleostomi; Mammalia; Eutheria; Euarchontoglires; Glires; Rodentia; Myomorpha; Muroidea; Muridae; Murinae; Rattus	TRINITY_DN74775_c3_g1_i1.p1	1-480[+]	RS11_RAT^RS11_RAT^Q:8-159,H:1-158^72.785%ID^E:5.33e-80^RecName: Full=40S ribosomal protein S11;^Eukaryota; Metazoa; Chordata; Craniata; Vertebrata; Euteleostomi; Mammalia; Eutheria; Euarchontoglires; Glires; Rodentia; Myomorpha; Muroidea; Muridae; Murinae; Rattus	COG0186^One of the primary rRNA binding proteins, it binds specifically to the 5'-end of 16S ribosomal	KEGG:rno:81774`KO:K02949	GO:0022627^cellular_component^cytosolic small ribosomal subunit`GO:0016020^cellular_component^membrane`GO:0019843^molecular_function^rRNA binding`GO:0003735^molecular_function^structural constituent of ribosome`GO:0001649^biological_process^osteoblast differentiation`GO:0006412^biological_process^translation	GO:0022627^cellular_component^cytosolic small ribosomal subunit`GO:0016020^cellular_component^membrane`GO:0019843^molecular_function^rRNA binding`GO:0003735^molecular_function^structural constituent of ribosome`GO:0001649^biological_process^osteoblast differentiation`GO:0006412^biological_process^translation
Cluster-32013.1	0.637559	4.32806	4.78385	0.000236689	0.0401087	0.616616	salmon	TRINITY_DN54568_c0_g1_i1	CTL2_DANRE^CTL2_DANRE^Q:247-2316,H:21-695^37.358%ID^E:1.49e-117^RecName: Full=Choline transporter-like protein 2;^Eukaryota; Metazoa; Chordata; Craniata; Vertebrata; Euteleostomi; Actinopterygii; Neopterygii; Teleostei; Ostariophysi; Cypriniformes; Cyprinidae; Danio	TRINITY_DN54568_c0_g1_i1.p1	1-2361[+]	CTL2_XENLA^CTL2_XENLA^Q:69-768,H:11-701^37.552%ID^E:1.73e-155^RecName: Full=Choline transporter-like protein 2;^Eukaryota; Metazoa; Chordata; Craniata; Vertebrata; Euteleostomi; Amphibia; Batrachia; Anura; Pipoidea; Pipidae; Xenopodinae; Xenopus; Xenopus	ENOG410XS0P^Solute carrier family 44 member	KEGG:xla:432216`KO:K15377	GO:0016021^cellular_component^integral component of membrane	GO:0016021^cellular_component^integral component of membrane
Cluster-17282.23084	0.657008	4.68686	5.65881	4.41741e-05	0.0182389	2.22614	yellow	TRINITY_DN66223_c1_g2_i1	TBB_LYTPI^TBB_LYTPI^Q:1-360,H:27-146^96.667%ID^E:2.39e-87^RecName: Full=Tubulin beta chain;^Eukaryota; Metazoa; Echinodermata; Eleutherozoa; Echinozoa; Echinoidea; Euechinoidea; Echinacea; Temnopleuroida; Toxopneustidae; Lytechinus	TRINITY_DN66223_c1_g2_i1.p1	1-360[+]	TBB_LYTPI^TBB_LYTPI^Q:1-120,H:27-146^96.667%ID^E:2.15e-87^RecName: Full=Tubulin beta chain;^Eukaryota; Metazoa; Echinodermata; Eleutherozoa; Echinozoa; Echinoidea; Euechinoidea; Echinacea; Temnopleuroida; Toxopneustidae; Lytechinus	.	.	GO:0005737^cellular_component^cytoplasm`GO:0005874^cellular_component^microtubule`GO:0005525^molecular_function^GTP binding`GO:0005200^molecular_function^structural constituent of cytoskeleton`GO:0007017^biological_process^microtubule-based process	GO:0005737^cellular_component^cytoplasm`GO:0005874^cellular_component^microtubule`GO:0005525^molecular_function^GTP binding`GO:0005200^molecular_function^structural constituent of cytoskeleton`GO:0007017^biological_process^microtubule-based process
Cluster-17282.20211	0.671909	5.77705	7.31976	2.42004e-06	0.00434295	5.01444	red	TRINITY_DN64314_c0_g2_i1	RL36A_CAEEL^RL36A_CAEEL^Q:144-311,H:1-57^71.93%ID^E:1.83e-21^RecName: Full=Ribosomal protein rpl-36.A {ECO:0000305};^Eukaryota; Metazoa; Ecdysozoa; Nematoda; Chromadorea; Rhabditida; Rhabditina; Rhabditomorpha; Rhabditoidea; Rhabditidae; Peloderinae; Caenorhabditis	.	.	.	COG1631^Ribosomal protein	KEGG:cel:CELE_C09H10.2`KO:K02929	GO:0022625^cellular_component^cytosolic large ribosomal subunit`GO:0003735^molecular_function^structural constituent of ribosome`GO:0006412^biological_process^translation	.
Cluster-17282.20932	0.671992	5.88192	6.75374	6.24148e-06	0.00581498	4.04355	red	TRINITY_DN64874_c0_g4_i1	1433Z_BOMMO^1433Z_BOMMO^Q:1-156,H:181-232^96.154%ID^E:4.21e-28^RecName: Full=14-3-3 protein zeta;^Eukaryota; Metazoa; Ecdysozoa; Arthropoda; Hexapoda; Insecta; Pterygota; Neoptera; Holometabola; Lepidoptera; Glossata; Ditrysia; Bombycoidea; Bombycidae; Bombycinae; Bombyx	.	.	.	COG5040^Tyrosine 3-monooxygenase tryptophan 5-monooxygenase activation protein	KEGG:bmor:692854`KO:K16197	GO:0005737^cellular_component^cytoplasm`GO:0019904^molecular_function^protein domain specific binding	.
Cluster-17282.19539	0.676115	5.44113	7.72069	1.26916e-06	0.00338732	5.6859	darkturquoise	TRINITY_DN53835_c0_g2_i9	SIM14_RAT^SIM14_RAT^Q:1642-1941,H:5-97^52.475%ID^E:4.64e-13^RecName: Full=Small integral membrane protein 14;^Eukaryota; Metazoa; Chordata; Craniata; Vertebrata; Euteleostomi; Mammalia; Eutheria; Euarchontoglires; Glires; Rodentia; Myomorpha; Muroidea; Muridae; Murinae; Rattus	TRINITY_DN53835_c0_g2_i9.p1	1992-1552[-]	.	ENOG41127PU^chromosome 4 open reading frame 34	KEGG:rno:364154	GO:0005783^cellular_component^endoplasmic reticulum`GO:0005789^cellular_component^endoplasmic reticulum membrane`GO:0016021^cellular_component^integral component of membrane`GO:0001835^biological_process^blastocyst hatching	.
Cluster-17282.34779	0.693337	5.92123	5.20551	0.000104145	0.0270244	1.19323	grey	TRINITY_DN74799_c1_g3_i1	ADK_RAT^ADK_RAT^Q:4-375,H:139-263^54.4%ID^E:3.8e-40^RecName: Full=Adenosine kinase;^Eukaryota; Metazoa; Chordata; Craniata; Vertebrata; Euteleostomi; Mammalia; Eutheria; Euarchontoglires; Glires; Rodentia; Myomorpha; Muroidea; Muridae; Murinae; Rattus	TRINITY_DN74799_c1_g3_i1.p1	1-375[+]	ADK_RAT^ADK_RAT^Q:2-125,H:139-263^54.4%ID^E:3.42e-40^RecName: Full=Adenosine kinase;^Eukaryota; Metazoa; Chordata; Craniata; Vertebrata; Euteleostomi; Mammalia; Eutheria; Euarchontoglires; Glires; Rodentia; Myomorpha; Muroidea; Muridae; Murinae; Rattus	COG0524^pfkb domain protein	KEGG:rno:25368`KO:K00856	GO:0005737^cellular_component^cytoplasm`GO:0005829^cellular_component^cytosol`GO:0005634^cellular_component^nucleus`GO:0004001^molecular_function^adenosine kinase activity`GO:0005524^molecular_function^ATP binding`GO:0046872^molecular_function^metal ion binding`GO:0046085^biological_process^adenosine metabolic process`GO:0044209^biological_process^AMP salvage`GO:0032922^biological_process^circadi…	GO:0005737^cellular_component^cytoplasm`GO:0005829^cellular_component^cytosol`GO:0005634^cellular_component^nucleus`GO:0004001^molecular_function^adenosine kinase activity`GO:0005524^molecular_function^ATP binding`GO:0046872^molecular_function^metal ion binding`GO:0046085^biological_process^adenosine metabolic process`GO:0044209^biological_process^AMP salvage`GO:0032922^biological_process^circadi…
Cluster-17282.21105	0.697217	7.37549	5.0325	0.000145481	0.0316631	0.594737	green	TRINITY_DN70146_c1_g1_i1	EURM3_EURMA^EURM3_EURMA^Q:108-401,H:30-120^40.816%ID^E:1.56e-11^RecName: Full=Mite allergen Eur m 3;^Eukaryota; Metazoa; Ecdysozoa; Arthropoda; Chelicerata; Arachnida; Acari; Acariformes; Sarcoptiformes; Astigmata; Psoroptidia; Analgoidea; Pyroglyphidae; Pyroglyphinae; Euroglyphus	TRINITY_DN70146_c1_g1_i1.p1	3-437[+]	CTRB2_PENVA^CTRB2_PENVA^Q:3-142,H:4-147^33.557%ID^E:4.13e-19^RecName: Full=Chymotrypsin BII;^Eukaryota; Metazoa; Ecdysozoa; Arthropoda; Crustacea; Multicrustacea; Malacostraca; Eumalacostraca; Eucarida; Decapoda; Dendrobranchiata; Penaeoidea; Penaeidae; Penaeus	.	.	GO:0005576^cellular_component^extracellular region`GO:0004252^molecular_function^serine-type endopeptidase activity	GO:0005615^cellular_component^extracellular space`GO:0004252^molecular_function^serine-type endopeptidase activity`GO:0030574^biological_process^collagen catabolic process
Cluster-17282.28845	0.698771	7.17904	6.1669	1.74542e-05	0.0117935	2.79147	yellow	TRINITY_DN67758_c0_g2_i1	BSCL2_HUMAN^BSCL2_HUMAN^Q:3-218,H:169-240^36.111%ID^E:9.72e-11^RecName: Full=Seipin;^Eukaryota; Metazoa; Chordata; Craniata; Vertebrata; Euteleostomi; Mammalia; Eutheria; Euarchontoglires; Primates; Haplorrhini; Catarrhini; Hominidae; Homo	TRINITY_DN67758_c0_g2_i1.p1	356-3[-]	.	ENOG4111GRP^Berardinelli-Seip congenital lipodystrophy 2 (seipin)	KEGG:hsa:26580`KO:K19365	GO:0005789^cellular_component^endoplasmic reticulum membrane`GO:0030176^cellular_component^integral component of endoplasmic reticulum membrane`GO:0005811^cellular_component^lipid droplet`GO:0005543^molecular_function^phospholipid binding`GO:0045444^biological_process^fat cell differentiation`GO:0016042^biological_process^lipid catabolic process`GO:0140042^biological_process^lipid droplet formati…	.
Cluster-17282.19837	0.699716	8.35394	5.7557	3.69053e-05	0.0168373	1.77368	darkturquoise	TRINITY_DN74664_c0_g1_i1	.	TRINITY_DN74664_c0_g1_i1.p1	79-402[+]	RLA2_CRYST^RLA2_CRYST^Q:1-107,H:1-110^59.091%ID^E:3.46e-22^RecName: Full=60S acidic ribosomal protein P2;^Eukaryota; Metazoa; Spiralia; Lophotrochozoa; Mollusca; Polyplacophora; Neoloricata; Chitonida; Acanthochitonina; Mopaliidae; Cryptochiton	.	.	.	GO:0005840^cellular_component^ribosome`GO:0003735^molecular_function^structural constituent of ribosome`GO:0006414^biological_process^translational elongation
Cluster-17282.22369	0.700171	7.49804	6.10313	1.95736e-05	0.0124278	2.61775	blue	TRINITY_DN52239_c1_g1_i1	RL35_DANRE^RL35_DANRE^Q:189-383,H:1-65^78.462%ID^E:7.89e-26^RecName: Full=60S ribosomal protein L35;^Eukaryota; Metazoa; Chordata; Craniata; Vertebrata; Euteleostomi; Actinopterygii; Neopterygii; Teleostei; Ostariophysi; Cypriniformes; Cyprinidae; Danio	TRINITY_DN52239_c1_g1_i1.p1	383-3[-]	.	COG0255^50s ribosomal protein l29	KEGG:dre:192299`KO:K02918	GO:0022625^cellular_component^cytosolic large ribosomal subunit`GO:0003729^molecular_function^mRNA binding`GO:0003735^molecular_function^structural constituent of ribosome`GO:0043009^biological_process^chordate embryonic development`GO:0030218^biological_process^erythrocyte differentiation`GO:0000463^biological_process^maturation of LSU-rRNA from tricistronic rRNA transcript (SSU-rRNA, 5.8S rRNA,…	.
Cluster-39864.0	0.700501	3.01498	4.74798	0.000254054	0.0414692	0.670796	yellow	TRINITY_DN62928_c0_g2_i1	FBX28_MOUSE^FBX28_MOUSE^Q:6-476,H:64-220^59.873%ID^E:2.52e-64^RecName: Full=F-box only protein 28;^Eukaryota; Metazoa; Chordata; Craniata; Vertebrata; Euteleostomi; Mammalia; Eutheria; Euarchontoglires; Glires; Rodentia; Myomorpha; Muroidea; Muridae; Murinae; Mus; Mus	TRINITY_DN62928_c0_g2_i1.p1	3-551[+]	FBX28_MOUSE^FBX28_MOUSE^Q:2-179,H:64-239^56.18%ID^E:2.37e-65^RecName: Full=F-box only protein 28;^Eukaryota; Metazoa; Chordata; Craniata; Vertebrata; Euteleostomi; Mammalia; Eutheria; Euarchontoglires; Glires; Rodentia; Myomorpha; Muroidea; Muridae; Murinae; Mus; Mus	ENOG410YPFN^F-box protein 28	KEGG:mmu:67948`KO:K10306	GO:0000777^cellular_component^condensed chromosome kinetochore`GO:0000776^cellular_component^kinetochore	GO:0000777^cellular_component^condensed chromosome kinetochore`GO:0000776^cellular_component^kinetochore
Cluster-17139.0	0.705441	3.75021	4.69119	0.000284272	0.0448939	0.504119	yellow	TRINITY_DN58891_c1_g4_i2	RS13_MUSDO^RS13_MUSDO^Q:3-134,H:71-114^77.273%ID^E:1.9e-14^RecName: Full=40S ribosomal protein S13;^Eukaryota; Metazoa; Ecdysozoa; Arthropoda; Hexapoda; Insecta; Pterygota; Neoptera; Holometabola; Diptera; Brachycera; Muscomorpha; Muscoidea; Muscidae; Musca	.	.	.	.	.	GO:0005840^cellular_component^ribosome`GO:0003735^molecular_function^structural constituent of ribosome`GO:0006412^biological_process^translation	.
Cluster-17282.21698	0.707667	2.74495	5.28968	8.86346e-05	0.0257132	1.66308	salmon	TRINITY_DN61497_c1_g1_i1	ERP44_HUMAN^ERP44_HUMAN^Q:45-455,H:34-171^44.928%ID^E:5.78e-42^RecName: Full=Endoplasmic reticulum resident protein 44;^Eukaryota; Metazoa; Chordata; Craniata; Vertebrata; Euteleostomi; Mammalia; Eutheria; Euarchontoglires; Primates; Haplorrhini; Catarrhini; Hominidae; Homo	TRINITY_DN61497_c1_g1_i1.p1	3-461[+]	ERP44_HUMAN^ERP44_HUMAN^Q:15-151,H:34-171^44.928%ID^E:5.21e-42^RecName: Full=Endoplasmic reticulum resident protein 44;^Eukaryota; Metazoa; Chordata; Craniata; Vertebrata; Euteleostomi; Mammalia; Eutheria; Euarchontoglires; Primates; Haplorrhini; Catarrhini; Hominidae; Homo	COG0526^Thioredoxin	KEGG:hsa:23071`KO:K17264	GO:0005623^cellular_component^obsolete cell`GO:0009986^cellular_component^cell surface`GO:0005788^cellular_component^endoplasmic reticulum lumen`GO:0005789^cellular_component^endoplasmic reticulum membrane`GO:0005793^cellular_component^endoplasmic reticulum-Golgi intermediate compartment`GO:0070062^cellular_component^extracellular exosome`GO:0005576^cellular_component^extracellular region`GO:0035…	GO:0005623^cellular_component^obsolete cell`GO:0009986^cellular_component^cell surface`GO:0005788^cellular_component^endoplasmic reticulum lumen`GO:0005789^cellular_component^endoplasmic reticulum membrane`GO:0005793^cellular_component^endoplasmic reticulum-Golgi intermediate compartment`GO:0070062^cellular_component^extracellular exosome`GO:0005576^cellular_component^extracellular region`GO:0035…
Cluster-17282.20456	0.713128	4.30779	6.94811	4.48617e-06	0.00505655	4.49756	salmon	TRINITY_DN32765_c0_g1_i1	.	TRINITY_DN32765_c0_g1_i1.p1	1-540[+]	.	.	.	.	.
Cluster-17282.22546	0.713985	5.59978	5.60357	4.89694e-05	0.018671	2.00822	pink	TRINITY_DN66790_c1_g2_i5	.	TRINITY_DN66790_c1_g2_i5.p1	61-432[+]	EF1D_MOUSE^EF1D_MOUSE^Q:4-124,H:6-176^32.749%ID^E:1.17e-13^RecName: Full=Elongation factor 1-delta;^Eukaryota; Metazoa; Chordata; Craniata; Vertebrata; Euteleostomi; Mammalia; Eutheria; Euarchontoglires; Glires; Rodentia; Myomorpha; Muroidea; Muridae; Murinae; Mus; Mus	COG2092^Promotes the exchange of GDP for GTP in EF-1-alpha GDP, thus allowing the regeneration of EF-1-alpha GTP that could then be used to form the ternary complex EF-1-alpha GTP AAtRNA (By similarity)	KEGG:mmu:66656`KO:K15410	.	GO:0005737^cellular_component^cytoplasm`GO:0005829^cellular_component^cytosol`GO:0005853^cellular_component^eukaryotic translation elongation factor 1 complex`GO:0001650^cellular_component^fibrillar center`GO:0098978^cellular_component^glutamatergic synapse`GO:0005654^cellular_component^nucleoplasm`GO:0005634^cellular_component^nucleus`GO:0045202^cellular_component^synapse`GO:0033613^molecular_fu…
Cluster-17282.20517	0.720178	5.91038	6.66656	7.25001e-06	0.00644998	3.88382	salmon	TRINITY_DN55712_c0_g1_i1	TCPA_DROME^TCPA_DROME^Q:44-376,H:450-557^77.477%ID^E:1.1e-47^RecName: Full=T-complex protein 1 subunit alpha;^Eukaryota; Metazoa; Ecdysozoa; Arthropoda; Hexapoda; Insecta; Pterygota; Neoptera; Holometabola; Diptera; Brachycera; Muscomorpha; Ephydroidea; Drosophilidae; Drosophila; Sophophora	TRINITY_DN55712_c0_g1_i1.p1	412-104[-]	.	COG0459^Prevents misfolding and promotes the refolding and proper assembly of unfolded polypeptides generated under stress conditions (By similarity)	KEGG:dme:Dmel_CG5374`KO:K09493	GO:0005832^cellular_component^chaperonin-containing T-complex`GO:0005829^cellular_component^cytosol`GO:0005524^molecular_function^ATP binding`GO:0051082^molecular_function^unfolded protein binding`GO:0030707^biological_process^ovarian follicle cell development`GO:0006457^biological_process^protein folding	.
Cluster-17282.15299	0.728829	3.81261	4.77993	0.000238524	0.0402917	0.670112	salmon	TRINITY_DN49493_c0_g1_i6	NDEL1_CHICK^NDEL1_CHICK^Q:741-1499,H:4-253^50.192%ID^E:8.34e-48^RecName: Full=Nuclear distribution protein nudE-like 1;^Eukaryota; Metazoa; Chordata; Craniata; Vertebrata; Euteleostomi; Archelosauria; Archosauria; Dinosauria; Saurischia; Theropoda; Coelurosauria; Aves; Neognathae; Galloanserae; Galliformes; Phasianidae; Phasianinae; Gallus	TRINITY_DN49493_c0_g1_i6.p1	729-1520[+]	NDEL1_CHICK^NDEL1_CHICK^Q:5-257,H:4-253^50.192%ID^E:3.69e-69^RecName: Full=Nuclear distribution protein nudE-like 1;^Eukaryota; Metazoa; Chordata; Craniata; Vertebrata; Euteleostomi; Archelosauria; Archosauria; Dinosauria; Saurischia; Theropoda; Coelurosauria; Aves; Neognathae; Galloanserae; Galliformes; Phasianidae; Phasianinae; Gallus	.	KEGG:gga:417317`KO:K16739	GO:0005623^cellular_component^obsolete cell`GO:0005813^cellular_component^centrosome`GO:0005737^cellular_component^cytoplasm`GO:0005871^cellular_component^kinesin complex`GO:0000776^cellular_component^kinetochore`GO:0005874^cellular_component^microtubule`GO:0005819^cellular_component^spindle`GO:0008017^molecular_function^microtubule binding`GO:0016477^biological_process^cell migration`GO:0051642^…	GO:0005623^cellular_component^obsolete cell`GO:0005813^cellular_component^centrosome`GO:0005737^cellular_component^cytoplasm`GO:0005871^cellular_component^kinesin complex`GO:0000776^cellular_component^kinetochore`GO:0005874^cellular_component^microtubule`GO:0005819^cellular_component^spindle`GO:0008017^molecular_function^microtubule binding`GO:0016477^biological_process^cell migration`GO:0051642^…
Cluster-17282.11404	0.735027	2.65294	4.76752	0.00024444	0.0406479	0.71831	pink	TRINITY_DN72485_c0_g1_i1	.	TRINITY_DN72485_c0_g1_i1.p1	3-1136[+]	.	.	.	.	.
Cluster-17282.19237	0.736947	7.90263	8.65107	3.06821e-07	0.0013681	6.81189	darkturquoise	TRINITY_DN54715_c0_g1_i1	RLA1_CAEEL^RLA1_CAEEL^Q:104-436,H:3-111^67.568%ID^E:4.97e-18^RecName: Full=60S acidic ribosomal protein P1;^Eukaryota; Metazoa; Ecdysozoa; Nematoda; Chromadorea; Rhabditida; Rhabditina; Rhabditomorpha; Rhabditoidea; Rhabditidae; Peloderinae; Caenorhabditis	TRINITY_DN54715_c0_g1_i1.p1	101-439[+]	RLA1_DROME^RLA1_DROME^Q:5-112,H:6-112^68.519%ID^E:3.74e-32^RecName: Full=60S acidic ribosomal protein P1;^Eukaryota; Metazoa; Ecdysozoa; Arthropoda; Hexapoda; Insecta; Pterygota; Neoptera; Holometabola; Diptera; Brachycera; Muscomorpha; Ephydroidea; Drosophilidae; Drosophila; Sophophora	COG2058^Ribosomal protein	KEGG:dme:Dmel_CG4087`KO:K02942	GO:0022625^cellular_component^cytosolic large ribosomal subunit`GO:0030295^molecular_function^protein kinase activator activity`GO:0043021^molecular_function^ribonucleoprotein complex binding`GO:0003735^molecular_function^structural constituent of ribosome`GO:0002181^biological_process^cytoplasmic translation`GO:0006414^biological_process^translational elongation	GO:0022625^cellular_component^cytosolic large ribosomal subunit`GO:0022626^cellular_component^cytosolic ribosome`GO:0030295^molecular_function^protein kinase activator activity`GO:0043021^molecular_function^ribonucleoprotein complex binding`GO:0003735^molecular_function^structural constituent of ribosome`GO:0002181^biological_process^cytoplasmic translation`GO:0006414^biological_process^translati…
Cluster-17282.22139	0.748571	8.32114	7.66004	1.39746e-06	0.00339067	5.15187	grey	TRINITY_DN57433_c3_g3_i1	EF1A_DANRE^EF1A_DANRE^Q:1-462,H:68-221^86.364%ID^E:9.47e-98^RecName: Full=Elongation factor 1-alpha;^Eukaryota; Metazoa; Chordata; Craniata; Vertebrata; Euteleostomi; Actinopterygii; Neopterygii; Teleostei; Ostariophysi; Cypriniformes; Cyprinidae; Danio	TRINITY_DN57433_c3_g3_i1.p1	1-462[+]	EF1A_DANRE^EF1A_DANRE^Q:1-154,H:68-221^86.364%ID^E:8.53e-98^RecName: Full=Elongation factor 1-alpha;^Eukaryota; Metazoa; Chordata; Craniata; Vertebrata; Euteleostomi; Actinopterygii; Neopterygii; Teleostei; Ostariophysi; Cypriniformes; Cyprinidae; Danio	.	KEGG:dre:30516`KO:K03231	GO:0005737^cellular_component^cytoplasm`GO:0005525^molecular_function^GTP binding`GO:0003924^molecular_function^GTPase activity`GO:0003746^molecular_function^translation elongation factor activity`GO:0006412^biological_process^translation`GO:0006414^biological_process^translational elongation	GO:0005737^cellular_component^cytoplasm`GO:0005525^molecular_function^GTP binding`GO:0003924^molecular_function^GTPase activity`GO:0003746^molecular_function^translation elongation factor activity`GO:0006412^biological_process^translation`GO:0006414^biological_process^translational elongation
Cluster-17282.20610	0.751939	6.32979	5.67721	4.26874e-05	0.0182187	2.03237	red	TRINITY_DN72411_c0_g1_i2	.	.	.	.	.	.	.	.
Cluster-17282.19109	0.756154	7.5923	5.18825	0.000107659	0.0274964	0.847924	pink	TRINITY_DN64522_c0_g1_i1	.	TRINITY_DN64522_c0_g1_i1.p1	1-315[+]	.	.	.	.	.
Cluster-17282.4119	0.757077	3.95829	6.53552	9.0984e-06	0.00747174	3.81978	pink	TRINITY_DN75472_c6_g2_i3	MCLN3_MOUSE^MCLN3_MOUSE^Q:32-1006,H:205-527^40.367%ID^E:2.59e-78^RecName: Full=Mucolipin-3;^Eukaryota; Metazoa; Chordata; Craniata; Vertebrata; Euteleostomi; Mammalia; Eutheria; Euarchontoglires; Glires; Rodentia; Myomorpha; Muroidea; Muridae; Murinae; Mus; Mus	TRINITY_DN75472_c6_g2_i3.p1	2-1027[+]	MCLN3_MOUSE^MCLN3_MOUSE^Q:11-335,H:205-527^42.945%ID^E:2.37e-89^RecName: Full=Mucolipin-3;^Eukaryota; Metazoa; Chordata; Craniata; Vertebrata; Euteleostomi; Mammalia; Eutheria; Euarchontoglires; Glires; Rodentia; Myomorpha; Muroidea; Muridae; Murinae; Mus; Mus	ENOG410Z1HH^mucolipin	KEGG:mmu:171166`KO:K04994	GO:0000421^cellular_component^autophagosome membrane`GO:0005623^cellular_component^obsolete cell`GO:0005737^cellular_component^cytoplasm`GO:0031901^cellular_component^early endosome membrane`GO:0016021^cellular_component^integral component of membrane`GO:0031902^cellular_component^late endosome membrane`GO:0005765^cellular_component^lysosomal membrane`GO:0016020^cellular_component^membrane`GO:000…	GO:0000421^cellular_component^autophagosome membrane`GO:0005623^cellular_component^obsolete cell`GO:0005737^cellular_component^cytoplasm`GO:0031901^cellular_component^early endosome membrane`GO:0016021^cellular_component^integral component of membrane`GO:0031902^cellular_component^late endosome membrane`GO:0005765^cellular_component^lysosomal membrane`GO:0016020^cellular_component^membrane`GO:000…
Cluster-44021.1	0.758674	2.34943	4.75132	0.000252383	0.0413251	0.691753	green	TRINITY_DN70635_c0_g3_i1	.	TRINITY_DN70635_c0_g3_i1.p1	2-490[+]	.	.	.	.	.
Cluster-17282.22966	0.7666	6.15131	7.31453	2.44082e-06	0.00434295	4.95227	yellow	TRINITY_DN71686_c2_g2_i1	PDIA4_HUMAN^PDIA4_HUMAN^Q:578-793,H:187-257^58.333%ID^E:1.47e-18^RecName: Full=Protein disulfide-isomerase A4;^Eukaryota; Metazoa; Chordata; Craniata; Vertebrata; Euteleostomi; Mammalia; Eutheria; Euarchontoglires; Primates; Haplorrhini; Catarrhini; Hominidae; Homo`PDIA4_HUMAN^PDIA4_HUMAN^Q:578-793,H:72-142^54.167%ID^E:3.89e-17^RecName: Full=Protein disulfide-isomerase A4;^Eukaryota; Metazoa; Cho…	TRINITY_DN71686_c2_g2_i1.p1	497-793[+]	PDIA4_BOVIN^PDIA4_BOVIN^Q:18-99,H:61-141^54.878%ID^E:2.1e-24^RecName: Full=Protein disulfide-isomerase A4;^Eukaryota; Metazoa; Chordata; Craniata; Vertebrata; Euteleostomi; Mammalia; Eutheria; Laurasiatheria; Artiodactyla; Ruminantia; Pecora; Bovidae; Bovinae; Bos`PDIA4_BOVIN^PDIA4_BOVIN^Q:20-99,H:178-256^52.5%ID^E:7.32e-20^RecName: Full=Protein disulfide-isomerase A4;^Eukaryota; Metazoa; Chordat…	COG0526^Thioredoxin	KEGG:bta:415110`KO:K09582	GO:0005623^cellular_component^obsolete cell`GO:0009986^cellular_component^cell surface`GO:0005783^cellular_component^endoplasmic reticulum`GO:0005788^cellular_component^endoplasmic reticulum lumen`GO:0005615^cellular_component^extracellular space`GO:0042470^cellular_component^melanosome`GO:0015037^molecular_function^peptide disulfide oxidoreductase activity`GO:0003756^molecular_function^protein d…	GO:0005623^cellular_component^obsolete cell`GO:0009986^cellular_component^cell surface`GO:0005783^cellular_component^endoplasmic reticulum`GO:0005788^cellular_component^endoplasmic reticulum lumen`GO:0042470^cellular_component^melanosome`GO:0003756^molecular_function^protein disulfide isomerase activity`GO:0045454^biological_process^cell redox homeostasis`GO:0006457^biological_process^protein fol…
Cluster-17282.46331	0.770185	2.61259	5.0497	0.000140703	0.0313866	1.23275	grey	TRINITY_DN69971_c0_g1_i1	.	TRINITY_DN69971_c0_g1_i1.p1	3-446[+]	.	.	.	.	.
Cluster-29251.0	0.771365	2.86223	4.6336	0.000318696	0.0471061	0.464857	turquoise	TRINITY_DN56022_c0_g1_i1	LRC58_XENLA^LRC58_XENLA^Q:669-1631,H:31-350^42.236%ID^E:2.18e-77^RecName: Full=Leucine-rich repeat-containing protein 58;^Eukaryota; Metazoa; Chordata; Craniata; Vertebrata; Euteleostomi; Amphibia; Batrachia; Anura; Pipoidea; Pipidae; Xenopodinae; Xenopus; Xenopus	TRINITY_DN56022_c0_g1_i1.p1	495-1634[+]	LRC58_XENLA^LRC58_XENLA^Q:59-379,H:31-350^42.236%ID^E:1.98e-82^RecName: Full=Leucine-rich repeat-containing protein 58;^Eukaryota; Metazoa; Chordata; Craniata; Vertebrata; Euteleostomi; Amphibia; Batrachia; Anura; Pipoidea; Pipidae; Xenopodinae; Xenopus; Xenopus	.	KEGG:xla:398462	.	.
Cluster-17282.21547	0.779615	7.69029	5.87328	2.97222e-05	0.0151099	2.13546	greenyellow	TRINITY_DN55058_c1_g4_i1	PCNA_SARCR^PCNA_SARCR^Q:52-426,H:1-125^77.6%ID^E:1.69e-68^RecName: Full=Proliferating cell nuclear antigen;^Eukaryota; Metazoa; Ecdysozoa; Arthropoda; Hexapoda; Insecta; Pterygota; Neoptera; Holometabola; Diptera; Brachycera; Muscomorpha; Oestroidea; Sarcophagidae; Sarcophaga; Liopygia	TRINITY_DN55058_c1_g4_i1.p1	1-426[+]	PCNA_SARCR^PCNA_SARCR^Q:18-142,H:1-125^77.6%ID^E:1.52e-68^RecName: Full=Proliferating cell nuclear antigen;^Eukaryota; Metazoa; Ecdysozoa; Arthropoda; Hexapoda; Insecta; Pterygota; Neoptera; Holometabola; Diptera; Brachycera; Muscomorpha; Oestroidea; Sarcophagidae; Sarcophaga; Liopygia	.	.	GO:0005634^cellular_component^nucleus`GO:0003677^molecular_function^DNA binding`GO:0030337^molecular_function^DNA polymerase processivity factor activity`GO:0006260^biological_process^DNA replication`GO:0006275^biological_process^regulation of DNA replication	GO:0005634^cellular_component^nucleus`GO:0003677^molecular_function^DNA binding`GO:0030337^molecular_function^DNA polymerase processivity factor activity`GO:0006260^biological_process^DNA replication`GO:0006275^biological_process^regulation of DNA replication
Cluster-17282.18066	0.784464	5.25632	5.24276	9.69604e-05	0.0268168	1.3644	grey	TRINITY_DN72360_c1_g2_i1	DX39A_MOUSE^DX39A_MOUSE^Q:1-354,H:272-389^94.068%ID^E:2.64e-77^RecName: Full=ATP-dependent RNA helicase DDX39A;^Eukaryota; Metazoa; Chordata; Craniata; Vertebrata; Euteleostomi; Mammalia; Eutheria; Euarchontoglires; Glires; Rodentia; Myomorpha; Muroidea; Muridae; Murinae; Mus; Mus	TRINITY_DN72360_c1_g2_i1.p1	1-354[+]	DX39A_MOUSE^DX39A_MOUSE^Q:1-118,H:272-389^94.068%ID^E:2.38e-77^RecName: Full=ATP-dependent RNA helicase DDX39A;^Eukaryota; Metazoa; Chordata; Craniata; Vertebrata; Euteleostomi; Mammalia; Eutheria; Euarchontoglires; Glires; Rodentia; Myomorpha; Muroidea; Muridae; Murinae; Mus; Mus	COG0513^purine NTP-dependent helicase activity	KEGG:mmu:68278`KO:K13182	GO:0005737^cellular_component^cytoplasm`GO:0016607^cellular_component^nuclear speck`GO:0005634^cellular_component^nucleus`GO:0000346^cellular_component^transcription export complex`GO:0005524^molecular_function^ATP binding`GO:0016887^molecular_function^ATPase activity`GO:0042802^molecular_function^identical protein binding`GO:0003723^molecular_function^RNA binding`GO:0003724^molecular_function^RN…	GO:0005737^cellular_component^cytoplasm`GO:0016607^cellular_component^nuclear speck`GO:0005634^cellular_component^nucleus`GO:0000346^cellular_component^transcription export complex`GO:0005524^molecular_function^ATP binding`GO:0016887^molecular_function^ATPase activity`GO:0042802^molecular_function^identical protein binding`GO:0003723^molecular_function^RNA binding`GO:0003724^molecular_function^RN…
Cluster-17282.17584	0.787237	5.27541	4.82666	0.000217554	0.0386401	0.552128	red	TRINITY_DN69805_c1_g1_i1	.	.	.	.	.	.	.	.
Cluster-17282.27548	0.797578	4.36499	5.50538	5.88746e-05	0.0206668	1.9713	salmon	TRINITY_DN75430_c1_g1_i2	.	TRINITY_DN75430_c1_g1_i2.p1	451-2[-]	.	.	.	.	.
Cluster-17282.16450	0.806951	3.4044	5.844	3.13625e-05	0.0154154	2.64224	turquoise	TRINITY_DN69061_c0_g1_i5	SRPRA_BOVIN^SRPRA_BOVIN^Q:235-321,H:59-87^58.621%ID^E:1.34e-13^RecName: Full=Signal recognition particle receptor subunit alpha;^Eukaryota; Metazoa; Chordata; Craniata; Vertebrata; Euteleostomi; Mammalia; Eutheria; Laurasiatheria; Artiodactyla; Ruminantia; Pecora; Bovidae; Bovinae; Bos`SRPRA_BOVIN^SRPRA_BOVIN^Q:384-572,H:90-153^40.909%ID^E:1.34e-13^RecName: Full=Signal recognition particle recept…	TRINITY_DN69061_c0_g1_i5.p1	393-1211[+]	SRPRA_MOUSE^SRPRA_MOUSE^Q:17-273,H:112-386^33.101%ID^E:1.71e-22^RecName: Full=Signal recognition particle receptor subunit alpha;^Eukaryota; Metazoa; Chordata; Craniata; Vertebrata; Euteleostomi; Mammalia; Eutheria; Euarchontoglires; Glires; Rodentia; Myomorpha; Muroidea; Muridae; Murinae; Mus; Mus	COG0552^Involved in targeting and insertion of nascent membrane proteins into the cytoplasmic membrane. Acts as a receptor for the complex formed by the signal recognition particle (SRP) and the ribosome-nascent chain (RNC)	KEGG:mmu:67398`KO:K13431	GO:0005789^cellular_component^endoplasmic reticulum membrane`GO:0016020^cellular_component^membrane`GO:0005785^cellular_component^signal recognition particle receptor complex`GO:0005525^molecular_function^GTP binding`GO:0003924^molecular_function^GTPase activity`GO:0005047^molecular_function^signal recognition particle binding`GO:0006605^biological_process^protein targeting`GO:0045047^biological_…	GO:0005789^cellular_component^endoplasmic reticulum membrane`GO:0016020^cellular_component^membrane`GO:0005785^cellular_component^signal recognition particle receptor complex`GO:0005525^molecular_function^GTP binding`GO:0003924^molecular_function^GTPase activity`GO:0005047^molecular_function^signal recognition particle binding`GO:0006605^biological_process^protein targeting`GO:0045047^biological_…
Cluster-28847.0	0.820242	1.60442	5.0717	0.000134827	0.0308881	1.22272	turquoise	TRINITY_DN69845_c0_g1_i4	.	TRINITY_DN69845_c0_g1_i4.p1	3-656[+]	.	.	.	.	.
Cluster-17282.4344	0.82151	2.55864	5.88089	2.93103e-05	0.0150438	2.67746	yellow	TRINITY_DN44732_c0_g2_i1	.	TRINITY_DN44732_c0_g2_i1.p1	2-421[+]	.	.	.	.	.
Cluster-17282.25828	0.822114	3.86198	5.50813	5.85708e-05	0.0206668	2.0216	black	TRINITY_DN74097_c3_g1_i3	EFA6_CAEEL^EFA6_CAEEL^Q:175-456,H:564-656^40.426%ID^E:7.6e-21^RecName: Full=Exchange factor for Arf-6 {ECO:0000303|PubMed:26339988};^Eukaryota; Metazoa; Ecdysozoa; Nematoda; Chromadorea; Rhabditida; Rhabditina; Rhabditomorpha; Rhabditoidea; Rhabditidae; Peloderinae; Caenorhabditis`EFA6_CAEEL^EFA6_CAEEL^Q:435-551,H:650-688^48.718%ID^E:7.6e-21^RecName: Full=Exchange factor for Arf-6 {ECO:0000303|Pu…	TRINITY_DN74097_c3_g1_i3.p1	1-516[+]	PSD2_MOUSE^PSD2_MOUSE^Q:39-148,H:484-593^37.273%ID^E:1.69e-16^RecName: Full=PH and SEC7 domain-containing protein 2;^Eukaryota; Metazoa; Chordata; Craniata; Vertebrata; Euteleostomi; Mammalia; Eutheria; Euarchontoglires; Glires; Rodentia; Myomorpha; Muroidea; Muridae; Murinae; Mus; Mus	COG5307^and Sec7 domain	KEGG:mmu:74002`KO:K12494	GO:0005938^cellular_component^cell cortex`GO:0036449^cellular_component^microtubule minus-end`GO:0005886^cellular_component^plasma membrane`GO:0005086^molecular_function^ARF guanyl-nucleotide exchange factor activity`GO:0005543^molecular_function^phospholipid binding`GO:0007019^biological_process^microtubule depolymerization`GO:0007077^biological_process^mitotic nuclear envelope disassembly`GO:00…	GO:0032154^cellular_component^cleavage furrow`GO:0030425^cellular_component^dendrite`GO:0098978^cellular_component^glutamatergic synapse`GO:0016021^cellular_component^integral component of membrane`GO:0043025^cellular_component^neuronal cell body`GO:0098794^cellular_component^postsynapse`GO:0032587^cellular_component^ruffle membrane`GO:0005086^molecular_function^ARF guanyl-nucleotide exchange fac…
Cluster-17282.22166	0.823991	7.03924	6.89276	4.92592e-06	0.00505655	4.11034	salmon	TRINITY_DN72433_c1_g2_i10	RL27_DANRE^RL27_DANRE^Q:2-247,H:10-91^76.829%ID^E:1.54e-26^RecName: Full=60S ribosomal protein L27;^Eukaryota; Metazoa; Chordata; Craniata; Vertebrata; Euteleostomi; Actinopterygii; Neopterygii; Teleostei; Ostariophysi; Cypriniformes; Cyprinidae; Danio	.	.	.	COG2163^(ribosomal) protein	KEGG:dre:325618`KO:K02901	GO:0098556^cellular_component^cytoplasmic side of rough endoplasmic reticulum membrane`GO:0022625^cellular_component^cytosolic large ribosomal subunit`GO:0015934^cellular_component^large ribosomal subunit`GO:0003735^molecular_function^structural constituent of ribosome`GO:0030218^biological_process^erythrocyte differentiation`GO:0006412^biological_process^translation	.
Cluster-17282.25042	0.848143	5.17068	4.88568	0.000193749	0.0363117	0.688521	grey	TRINITY_DN52141_c0_g4_i1	.	TRINITY_DN52141_c0_g4_i1.p1	1-342[+]	.	.	.	.	.
Cluster-17282.22784	0.859879	8.59005	8.24176	5.65592e-07	0.00201271	6.02055	darkturquoise	TRINITY_DN61422_c0_g1_i1	R10AB_DROME^R10AB_DROME^Q:4-567,H:30-217^77.66%ID^E:7.53e-88^RecName: Full=60S ribosomal protein L10a-2;^Eukaryota; Metazoa; Ecdysozoa; Arthropoda; Hexapoda; Insecta; Pterygota; Neoptera; Holometabola; Diptera; Brachycera; Muscomorpha; Ephydroidea; Drosophilidae; Drosophila; Sophophora	TRINITY_DN61422_c0_g1_i1.p1	585-1[-]	.	COG0081^Binds directly to 23S rRNA. The L1 stalk is quite mobile in the ribosome, and is involved in E site tRNA release (By similarity)	KEGG:dme:Dmel_CG7283`KO:K02865	GO:0022625^cellular_component^cytosolic large ribosomal subunit`GO:0003723^molecular_function^RNA binding`GO:0003735^molecular_function^structural constituent of ribosome`GO:0002181^biological_process^cytoplasmic translation`GO:0000470^biological_process^maturation of LSU-rRNA	.
Cluster-17282.42634	0.860897	3.32565	6.79288	5.83759e-06	0.00566554	4.22742	red	TRINITY_DN69876_c0_g1_i1	PEPD_RAT^PEPD_RAT^Q:6-845,H:134-412^59.786%ID^E:8.34e-115^RecName: Full=Xaa-Pro dipeptidase;^Eukaryota; Metazoa; Chordata; Craniata; Vertebrata; Euteleostomi; Mammalia; Eutheria; Euarchontoglires; Glires; Rodentia; Myomorpha; Muroidea; Muridae; Murinae; Rattus	TRINITY_DN69876_c0_g1_i1.p1	3-845[+]	PEPD_RAT^PEPD_RAT^Q:2-281,H:134-412^59.786%ID^E:7.51e-115^RecName: Full=Xaa-Pro dipeptidase;^Eukaryota; Metazoa; Chordata; Craniata; Vertebrata; Euteleostomi; Mammalia; Eutheria; Euarchontoglires; Glires; Rodentia; Myomorpha; Muroidea; Muridae; Murinae; Rattus	COG0006^peptidase M24	KEGG:rno:292808`KO:K14213	GO:0004177^molecular_function^aminopeptidase activity`GO:0030145^molecular_function^manganese ion binding`GO:0008237^molecular_function^metallopeptidase activity`GO:0008233^molecular_function^peptidase activity`GO:0102009^molecular_function^proline dipeptidase activity`GO:0030574^biological_process^collagen catabolic process	GO:0004177^molecular_function^aminopeptidase activity`GO:0030145^molecular_function^manganese ion binding`GO:0008237^molecular_function^metallopeptidase activity`GO:0008233^molecular_function^peptidase activity`GO:0102009^molecular_function^proline dipeptidase activity`GO:0030574^biological_process^collagen catabolic process
Cluster-17282.44058	0.865827	3.21912	4.89363	0.000190752	0.036107	0.927616	red	TRINITY_DN41477_c0_g4_i1	.	TRINITY_DN41477_c0_g4_i1.p1	2-667[+]	.	.	.	.	.
Cluster-18109.0	0.86668	3.53721	4.6923	0.000283647	0.0448939	0.518896	darkturquoise	TRINITY_DN47450_c0_g1_i1	KTAP2_AEDAE^KTAP2_AEDAE^Q:31-333,H:20-121^52.941%ID^E:2.8e-29^RecName: Full=Protein KRTCAP2 homolog;^Eukaryota; Metazoa; Ecdysozoa; Arthropoda; Hexapoda; Insecta; Pterygota; Neoptera; Holometabola; Diptera; Nematocera; Culicoidea; Culicidae; Culicinae; Aedini; Aedes; Stegomyia	TRINITY_DN47450_c0_g1_i1.p1	1-366[+]	KTAP2_AEDAE^KTAP2_AEDAE^Q:1-121,H:10-131^50%ID^E:2.34e-35^RecName: Full=Protein KRTCAP2 homolog;^Eukaryota; Metazoa; Ecdysozoa; Arthropoda; Hexapoda; Insecta; Pterygota; Neoptera; Holometabola; Diptera; Nematocera; Culicoidea; Culicidae; Culicinae; Aedini; Aedes; Stegomyia	ENOG4111ZNW^Keratinocyte associated protein 2	KEGG:aag:5569432	GO:0005615^cellular_component^extracellular space`GO:0016021^cellular_component^integral component of membrane	GO:0005615^cellular_component^extracellular space`GO:0016021^cellular_component^integral component of membrane
Cluster-44277.0	0.867758	2.73648	5.58675	5.05347e-05	0.0189964	2.18751	yellow	TRINITY_DN75827_c1_g1_i1	.	TRINITY_DN75827_c1_g1_i1.p1	1-339[+]	.	.	.	.	.
Cluster-17282.21052	0.872573	5.45036	5.6461	4.52328e-05	0.0182389	2.09561	grey	TRINITY_DN57763_c4_g1_i1	RL3_BOVIN^RL3_BOVIN^Q:2-319,H:198-303^75.472%ID^E:8.99e-56^RecName: Full=60S ribosomal protein L3;^Eukaryota; Metazoa; Chordata; Craniata; Vertebrata; Euteleostomi; Mammalia; Eutheria; Laurasiatheria; Artiodactyla; Ruminantia; Pecora; Bovidae; Bovinae; Bos	TRINITY_DN57763_c4_g1_i1.p1	2-319[+]	RL3_BOVIN^RL3_BOVIN^Q:1-106,H:198-303^75.472%ID^E:8.09e-56^RecName: Full=60S ribosomal protein L3;^Eukaryota; Metazoa; Chordata; Craniata; Vertebrata; Euteleostomi; Mammalia; Eutheria; Laurasiatheria; Artiodactyla; Ruminantia; Pecora; Bovidae; Bovinae; Bos	COG0087^One of the primary rRNA binding proteins, it binds directly near the 3'-end of the 23S rRNA, where it nucleates assembly of the 50S subunit (By similarity)	KEGG:bta:282688`KO:K02925	GO:0022625^cellular_component^cytosolic large ribosomal subunit`GO:0005730^cellular_component^nucleolus`GO:0003723^molecular_function^RNA binding`GO:0003735^molecular_function^structural constituent of ribosome`GO:0000027^biological_process^ribosomal large subunit assembly`GO:0006412^biological_process^translation	GO:0022625^cellular_component^cytosolic large ribosomal subunit`GO:0005730^cellular_component^nucleolus`GO:0003723^molecular_function^RNA binding`GO:0003735^molecular_function^structural constituent of ribosome`GO:0000027^biological_process^ribosomal large subunit assembly`GO:0006412^biological_process^translation
Cluster-17282.29476	0.878289	1.98245	4.94507	0.000172493	0.0340787	1.03269	green	TRINITY_DN48252_c0_g2_i1	AATM_MOUSE^AATM_MOUSE^Q:2-175,H:373-430^70.69%ID^E:3.49e-23^RecName: Full=Aspartate aminotransferase, mitochondrial;^Eukaryota; Metazoa; Chordata; Craniata; Vertebrata; Euteleostomi; Mammalia; Eutheria; Euarchontoglires; Glires; Rodentia; Myomorpha; Muroidea; Muridae; Murinae; Mus; Mus	.	.	.	COG1448^aminotransferase	KEGG:mmu:14719`KO:K14455	GO:0009986^cellular_component^cell surface`GO:0005743^cellular_component^mitochondrial inner membrane`GO:0005759^cellular_component^mitochondrial matrix`GO:0005739^cellular_component^mitochondrion`GO:0043209^cellular_component^myelin sheath`GO:0043204^cellular_component^perikaryon`GO:0005886^cellular_component^plasma membrane`GO:0032991^cellular_component^protein-containing complex`GO:0042383^cel…	.
Cluster-17282.31151	0.886757	4.60949	5.08699	0.000130891	0.0306441	1.14851	yellow	TRINITY_DN71898_c1_g1_i2	INX1_DROME^INX1_DROME^Q:2-436,H:73-216^33.784%ID^E:1.16e-22^RecName: Full=Innexin inx1;^Eukaryota; Metazoa; Ecdysozoa; Arthropoda; Hexapoda; Insecta; Pterygota; Neoptera; Holometabola; Diptera; Brachycera; Muscomorpha; Ephydroidea; Drosophilidae; Drosophila; Sophophora	TRINITY_DN71898_c1_g1_i2.p1	2-439[+]	INX1_DROME^INX1_DROME^Q:1-145,H:73-216^33.784%ID^E:1.05e-22^RecName: Full=Innexin inx1;^Eukaryota; Metazoa; Ecdysozoa; Arthropoda; Hexapoda; Insecta; Pterygota; Neoptera; Holometabola; Diptera; Brachycera; Muscomorpha; Ephydroidea; Drosophilidae; Drosophila; Sophophora	ENOG4111F8E^Innexin	KEGG:dme:Dmel_CG3039`KO:K22037	GO:0016323^cellular_component^basolateral plasma membrane`GO:0005921^cellular_component^gap junction`GO:0016021^cellular_component^integral component of membrane`GO:0005886^cellular_component^plasma membrane`GO:0005243^molecular_function^gap junction channel activity`GO:0010496^biological_process^intercellular transport`GO:0006811^biological_process^ion transport`GO:0007602^biological_process^pho…	GO:0016323^cellular_component^basolateral plasma membrane`GO:0005921^cellular_component^gap junction`GO:0016021^cellular_component^integral component of membrane`GO:0005886^cellular_component^plasma membrane`GO:0005243^molecular_function^gap junction channel activity`GO:0010496^biological_process^intercellular transport`GO:0006811^biological_process^ion transport`GO:0007602^biological_process^pho…
Cluster-17282.45305	0.897548	1.42518	4.95007	0.000170816	0.0340787	0.994354	purple	TRINITY_DN72605_c0_g3_i1	S22A2_RAT^S22A2_RAT^Q:19-597,H:221-415^30.102%ID^E:8.42e-27^RecName: Full=Solute carrier family 22 member 2;^Eukaryota; Metazoa; Chordata; Craniata; Vertebrata; Euteleostomi; Mammalia; Eutheria; Euarchontoglires; Glires; Rodentia; Myomorpha; Muroidea; Muridae; Murinae; Rattus	TRINITY_DN72605_c0_g3_i1.p1	1-612[+]	S22A2_RAT^S22A2_RAT^Q:7-199,H:221-415^30.102%ID^E:7.58e-27^RecName: Full=Solute carrier family 22 member 2;^Eukaryota; Metazoa; Chordata; Craniata; Vertebrata; Euteleostomi; Mammalia; Eutheria; Euarchontoglires; Glires; Rodentia; Myomorpha; Muroidea; Muridae; Murinae; Rattus	COG0477^major facilitator Superfamily	KEGG:rno:29503`KO:K08199	GO:0016323^cellular_component^basolateral plasma membrane`GO:0005887^cellular_component^integral component of plasma membrane`GO:0015220^molecular_function^choline transmembrane transporter activity`GO:0015101^molecular_function^organic cation transmembrane transporter activity`GO:0015651^molecular_function^quaternary ammonium group transmembrane transporter activity`GO:0005496^molecular_function…	GO:0016323^cellular_component^basolateral plasma membrane`GO:0005887^cellular_component^integral component of plasma membrane`GO:0015220^molecular_function^choline transmembrane transporter activity`GO:0015101^molecular_function^organic cation transmembrane transporter activity`GO:0015651^molecular_function^quaternary ammonium group transmembrane transporter activity`GO:0005496^molecular_function…
Cluster-17282.18271	0.898139	2.87225	5.91111	2.77336e-05	0.0146482	2.74837	darkturquoise	TRINITY_DN56384_c2_g1_i8	PRS8_DROME^PRS8_DROME^Q:2258-2461,H:68-135^95.588%ID^E:2.55e-23^RecName: Full=26S proteasome regulatory subunit 8;^Eukaryota; Metazoa; Ecdysozoa; Arthropoda; Hexapoda; Insecta; Pterygota; Neoptera; Holometabola; Diptera; Brachycera; Muscomorpha; Ephydroidea; Drosophilidae; Drosophila; Sophophora	TRINITY_DN56384_c2_g1_i8.p1	1297-1689[+]	.	COG1222^26S protease regulatory subunit	KEGG:dme:Dmel_CG1489`KO:K03066	GO:0005737^cellular_component^cytoplasm`GO:0005829^cellular_component^cytosol`GO:0031597^cellular_component^cytosolic proteasome complex`GO:0031595^cellular_component^nuclear proteasome complex`GO:0005654^cellular_component^nucleoplasm`GO:0005634^cellular_component^nucleus`GO:0098794^cellular_component^postsynapse`GO:0005838^cellular_component^proteasome regulatory particle`GO:0008540^cellular_co…	.
Cluster-17282.26963	0.899374	2.91889	6.57524	8.49101e-06	0.0070819	3.84704	blue	TRINITY_DN75449_c0_g1_i1	PSMD8_PONAB^PSMD8_PONAB^Q:22-342,H:78-184^72.897%ID^E:4.52e-44^RecName: Full=26S proteasome non-ATPase regulatory subunit 8;^Eukaryota; Metazoa; Chordata; Craniata; Vertebrata; Euteleostomi; Mammalia; Eutheria; Euarchontoglires; Primates; Haplorrhini; Catarrhini; Hominidae; Pongo	TRINITY_DN75449_c0_g1_i1.p1	1-342[+]	PSMD8_PONAB^PSMD8_PONAB^Q:8-114,H:78-184^72.897%ID^E:8.95e-44^RecName: Full=26S proteasome non-ATPase regulatory subunit 8;^Eukaryota; Metazoa; Chordata; Craniata; Vertebrata; Euteleostomi; Mammalia; Eutheria; Euarchontoglires; Primates; Haplorrhini; Catarrhini; Hominidae; Pongo	ENOG410XXP2^26S proteasome nonATPase regulatory subunit	.	GO:0022624^cellular_component^proteasome accessory complex`GO:0005838^cellular_component^proteasome regulatory particle`GO:0006508^biological_process^proteolysis	GO:0022624^cellular_component^proteasome accessory complex`GO:0005838^cellular_component^proteasome regulatory particle`GO:0006508^biological_process^proteolysis
Cluster-17282.34394	0.903362	3.01871	4.88452	0.000194189	0.0363117	0.919676	grey	TRINITY_DN75523_c5_g2_i1	.	TRINITY_DN75523_c5_g2_i1.p1	3-338[+]	.	.	.	.	.
Cluster-17282.28844	0.906014	5.70938	9.53494	8.74492e-08	0.000777992	8.32328	salmon	TRINITY_DN67758_c0_g1_i2	.	TRINITY_DN67758_c0_g1_i2.p1	3-374[+]	.	.	.	.	.
Cluster-17282.23255	0.906588	8.11944	4.92678	0.00017877	0.0345746	0.186712	red	TRINITY_DN46349_c0_g1_i1	RL10_BOMMA^RL10_BOMMA^Q:44-556,H:1-216^65.278%ID^E:6.29e-81^RecName: Full=60S ribosomal protein L10;^Eukaryota; Metazoa; Ecdysozoa; Arthropoda; Hexapoda; Insecta; Pterygota; Neoptera; Holometabola; Lepidoptera; Glossata; Ditrysia; Bombycoidea; Bombycidae; Bombycinae; Bombyx	TRINITY_DN46349_c0_g1_i1.p1	44-568[+]	RL10_BOMMA^RL10_BOMMA^Q:1-174,H:1-219^64.384%ID^E:2.75e-94^RecName: Full=60S ribosomal protein L10;^Eukaryota; Metazoa; Ecdysozoa; Arthropoda; Hexapoda; Insecta; Pterygota; Neoptera; Holometabola; Lepidoptera; Glossata; Ditrysia; Bombycoidea; Bombycidae; Bombycinae; Bombyx	.	.	GO:0005840^cellular_component^ribosome`GO:0003735^molecular_function^structural constituent of ribosome`GO:0006412^biological_process^translation	GO:0005840^cellular_component^ribosome`GO:0003735^molecular_function^structural constituent of ribosome`GO:0006412^biological_process^translation
Cluster-17282.22180	0.908435	2.16484	5.06266	0.000137209	0.0310343	1.24611	NA	TRINITY_DN56923_c2_g3_i1	.	.	.	.	.	.	.	.
Cluster-17282.20595	0.909872	3.82996	5.71208	4.00101e-05	0.0176284	2.39325	salmon	TRINITY_DN72411_c1_g1_i1	.	TRINITY_DN72411_c1_g1_i1.p1	453-85[-]	.	.	.	.	.
Cluster-17282.22263	0.92563	3.85913	6.41488	1.12375e-05	0.00895291	3.61709	salmon	TRINITY_DN59174_c4_g1_i2	EF2_BOMMO^EF2_BOMMO^Q:187-405,H:355-427^71.233%ID^E:1.71e-48^RecName: Full=Translation elongation factor 2;^Eukaryota; Metazoa; Ecdysozoa; Arthropoda; Hexapoda; Insecta; Pterygota; Neoptera; Holometabola; Lepidoptera; Glossata; Ditrysia; Bombycoidea; Bombycidae; Bombycinae; Bombyx`EF2_BOMMO^EF2_BOMMO^Q:27-206,H:302-361^58.333%ID^E:1.71e-48^RecName: Full=Translation elongation factor 2;^Eukaryota;…	.	.	.	COG0480^Catalyzes the GTP-dependent ribosomal translocation step during translation elongation. During this step, the ribosome changes from the pre-translocational (PRE) to the post- translocational (POST) state as the newly formed A-site-bound peptidyl-tRNA and P-site-bound deacylated tRNA move to the P and E sites, respectively. Catalyzes the coordinated movement of the two tRNA molecules, the …	KEGG:bmor:733027`KO:K03234	GO:0005737^cellular_component^cytoplasm`GO:0005525^molecular_function^GTP binding`GO:0003924^molecular_function^GTPase activity`GO:0003746^molecular_function^translation elongation factor activity	.
Cluster-17282.24038	0.927776	6.25373	7.18594	3.01588e-06	0.00459837	4.72065	darkturquoise	TRINITY_DN60711_c0_g1_i6	RS19_MYAAR^RS19_MYAAR^Q:148-507,H:40-141^50%ID^E:1.49e-38^RecName: Full=40S ribosomal protein S19;^Eukaryota; Metazoa; Spiralia; Lophotrochozoa; Mollusca; Bivalvia; Heterodonta; Euheterodonta; Myoida; Myoidea; Myidae; Mya`RS19_MYAAR^RS19_MYAAR^Q:3-116,H:7-44^63.158%ID^E:1.49e-38^RecName: Full=40S ribosomal protein S19;^Eukaryota; Metazoa; Spiralia; Lophotrochozoa; Mollusca; Bivalvia; Heterodonta;…	TRINITY_DN60711_c0_g1_i6.p1	543-142[-]	.	.	.	GO:0005840^cellular_component^ribosome`GO:0003735^molecular_function^structural constituent of ribosome`GO:0006412^biological_process^translation	.
Cluster-17282.18079	0.933982	5.46709	7.13657	3.27301e-06	0.00459837	4.72657	darkturquoise	TRINITY_DN53080_c1_g2_i3	H33_XENTR^H33_XENTR^Q:54-461,H:1-136^100%ID^E:4.07e-91^RecName: Full=Histone H3.3;^Eukaryota; Metazoa; Chordata; Craniata; Vertebrata; Euteleostomi; Amphibia; Batrachia; Anura; Pipoidea; Pipidae; Xenopodinae; Xenopus; Silurana	TRINITY_DN53080_c1_g2_i3.p1	54-464[+]	H33_XENTR^H33_XENTR^Q:1-136,H:1-136^100%ID^E:2.35e-95^RecName: Full=Histone H3.3;^Eukaryota; Metazoa; Chordata; Craniata; Vertebrata; Euteleostomi; Amphibia; Batrachia; Anura; Pipoidea; Pipidae; Xenopodinae; Xenopus; Silurana	COG2036^Core component of nucleosome. Nucleosomes wrap and compact DNA into chromatin, limiting DNA accessibility to the cellular machineries which require DNA as a template. Histones thereby play a central role in transcription regulation, DNA repair, DNA replication and chromosomal stability. DNA accessibility is regulated via a complex set of post-translational modifications of histones, also …	KEGG:xtr:100038101`KEGG:xtr:394622`KEGG:xtr:448680`KO:K11253	GO:0000786^cellular_component^nucleosome`GO:0005634^cellular_component^nucleus`GO:0003677^molecular_function^DNA binding`GO:0046982^molecular_function^protein heterodimerization activity	GO:0000786^cellular_component^nucleosome`GO:0005634^cellular_component^nucleus`GO:0003677^molecular_function^DNA binding`GO:0046982^molecular_function^protein heterodimerization activity
Cluster-17282.22608	0.93646	6.75358	9.07521	1.66184e-07	0.00126725	7.60187	yellow	TRINITY_DN73707_c5_g5_i1	.	TRINITY_DN73707_c5_g5_i1.p1	2-331[+]	.	.	.	.	.
Cluster-17282.13974	0.939537	1.62961	4.6521	0.000307192	0.0463726	0.498922	red	TRINITY_DN70720_c1_g2_i1	.	TRINITY_DN70720_c1_g2_i1.p1	39-389[+]	.	.	.	.	.
Cluster-17282.22505	0.948057	5.01739	5.03474	0.000144849	0.0316631	0.983601	grey	TRINITY_DN74137_c1_g1_i3	.	TRINITY_DN74137_c1_g1_i3.p1	208-564[+]	.	.	.	.	.
Cluster-17282.19664	0.948087	3.3378	5.26487	9.29397e-05	0.025974	1.60521	blue	TRINITY_DN16350_c0_g1_i1	.	.	.	.	.	.	.	.
Cluster-17282.34312	0.952001	2.37698	5.37305	7.56167e-05	0.0237432	1.80472	salmon	TRINITY_DN74315_c3_g1_i2	AP1M2_BOVIN^AP1M2_BOVIN^Q:1-318,H:30-135^56.604%ID^E:5.61e-38^RecName: Full=AP-1 complex subunit mu-2;^Eukaryota; Metazoa; Chordata; Craniata; Vertebrata; Euteleostomi; Mammalia; Eutheria; Laurasiatheria; Artiodactyla; Ruminantia; Pecora; Bovidae; Bovinae; Bos	TRINITY_DN74315_c3_g1_i2.p1	1-318[+]	AP1M2_BOVIN^AP1M2_BOVIN^Q:1-106,H:30-135^56.604%ID^E:5.05e-38^RecName: Full=AP-1 complex subunit mu-2;^Eukaryota; Metazoa; Chordata; Craniata; Vertebrata; Euteleostomi; Mammalia; Eutheria; Laurasiatheria; Artiodactyla; Ruminantia; Pecora; Bovidae; Bovinae; Bos	ENOG410XPFS^Adaptor-related protein complex	KEGG:bta:515766`KO:K12393	GO:0030131^cellular_component^clathrin adaptor complex`GO:0030665^cellular_component^clathrin-coated vesicle membrane`GO:0005794^cellular_component^Golgi apparatus`GO:0006886^biological_process^intracellular protein transport`GO:0016192^biological_process^vesicle-mediated transport	GO:0030131^cellular_component^clathrin adaptor complex`GO:0030665^cellular_component^clathrin-coated vesicle membrane`GO:0005794^cellular_component^Golgi apparatus`GO:0006886^biological_process^intracellular protein transport`GO:0016192^biological_process^vesicle-mediated transport
Cluster-17282.22764	0.952539	4.8109	6.09703	1.97898e-05	0.0124278	2.99596	yellow	TRINITY_DN75786_c4_g3_i2	PAPOB_MOUSE^PAPOB_MOUSE^Q:110-472,H:29-153^36%ID^E:3.14e-18^RecName: Full=Poly(A) polymerase beta;^Eukaryota; Metazoa; Chordata; Craniata; Vertebrata; Euteleostomi; Mammalia; Eutheria; Euarchontoglires; Glires; Rodentia; Myomorpha; Muroidea; Muridae; Murinae; Mus; Mus	TRINITY_DN75786_c4_g3_i2.p1	2-472[+]	PAPOB_MOUSE^PAPOB_MOUSE^Q:37-157,H:29-153^36%ID^E:3e-18^RecName: Full=Poly(A) polymerase beta;^Eukaryota; Metazoa; Chordata; Craniata; Vertebrata; Euteleostomi; Mammalia; Eutheria; Euarchontoglires; Glires; Rodentia; Myomorpha; Muroidea; Muridae; Murinae; Mus; Mus	COG5186^polyA polymerase	KEGG:mmu:56522`KO:K14376	GO:0005737^cellular_component^cytoplasm`GO:0005783^cellular_component^endoplasmic reticulum`GO:0005634^cellular_component^nucleus`GO:0005524^molecular_function^ATP binding`GO:0046872^molecular_function^metal ion binding`GO:0004652^molecular_function^polynucleotide adenylyltransferase activity`GO:0003723^molecular_function^RNA binding`GO:0006378^biological_process^mRNA polyadenylation`GO:0043631^b…	GO:0005737^cellular_component^cytoplasm`GO:0005783^cellular_component^endoplasmic reticulum`GO:0005634^cellular_component^nucleus`GO:0005524^molecular_function^ATP binding`GO:0046872^molecular_function^metal ion binding`GO:0004652^molecular_function^polynucleotide adenylyltransferase activity`GO:0003723^molecular_function^RNA binding`GO:0006378^biological_process^mRNA polyadenylation`GO:0043631^b…
Cluster-17282.23100	0.957189	4.84472	5.80529	3.36778e-05	0.0160508	2.46258	darkturquoise	TRINITY_DN68084_c1_g1_i1	RL6_CHILA^RL6_CHILA^Q:4-231,H:216-288^46.053%ID^E:2.78e-13^RecName: Full=60S ribosomal protein L6;^Eukaryota; Metazoa; Chordata; Craniata; Vertebrata; Euteleostomi; Mammalia; Eutheria; Euarchontoglires; Glires; Rodentia; Hystricomorpha; Chinchillidae; Chinchilla	.	.	.	.	.	GO:0022625^cellular_component^cytosolic large ribosomal subunit`GO:0042788^cellular_component^polysomal ribosome`GO:0005791^cellular_component^rough endoplasmic reticulum`GO:0003735^molecular_function^structural constituent of ribosome`GO:0002181^biological_process^cytoplasmic translation	.
Cluster-17282.25612	0.962422	4.54997	4.9813	0.00016072	0.0327446	0.958564	green	TRINITY_DN61218_c0_g2_i2	CTRB2_PENVA^CTRB2_PENVA^Q:1-243,H:135-212^60.494%ID^E:3.41e-20^RecName: Full=Chymotrypsin BII;^Eukaryota; Metazoa; Ecdysozoa; Arthropoda; Crustacea; Multicrustacea; Malacostraca; Eumalacostraca; Eucarida; Decapoda; Dendrobranchiata; Penaeoidea; Penaeidae; Penaeus	TRINITY_DN61218_c0_g2_i2.p1	1-348[+]	CTRB2_PENVA^CTRB2_PENVA^Q:1-96,H:135-227^64.583%ID^E:1.64e-30^RecName: Full=Chymotrypsin BII;^Eukaryota; Metazoa; Ecdysozoa; Arthropoda; Crustacea; Multicrustacea; Malacostraca; Eumalacostraca; Eucarida; Decapoda; Dendrobranchiata; Penaeoidea; Penaeidae; Penaeus	.	.	GO:0005615^cellular_component^extracellular space`GO:0004252^molecular_function^serine-type endopeptidase activity`GO:0030574^biological_process^collagen catabolic process	GO:0005615^cellular_component^extracellular space`GO:0004252^molecular_function^serine-type endopeptidase activity`GO:0030574^biological_process^collagen catabolic process
Cluster-17282.22310	0.963209	8.50584	5.71554	3.97545e-05	0.0176284	1.61666	yellow	TRINITY_DN74657_c5_g2_i2	.	TRINITY_DN74657_c5_g2_i2.p1	2-358[+]	.	.	.	.	.
Cluster-18512.0	0.964164	4.20252	7.4093	2.09137e-06	0.00431679	5.23612	grey	TRINITY_DN72103_c0_g1_i1	.	TRINITY_DN72103_c0_g1_i1.p1	34-363[+]	.	.	.	.	.
Cluster-17282.17014	0.978393	1.43626	4.75372	0.000251189	0.0413251	0.666251	turquoise	TRINITY_DN75067_c6_g1_i2	.	.	.	.	.	.	.	.
Cluster-30506.5	0.98029	2.24933	4.65582	0.00030493	0.0463726	0.517408	darkturquoise	TRINITY_DN68836_c0_g1_i1	.	TRINITY_DN68836_c0_g1_i1.p1	1-339[+]	.	.	.	.	.
Cluster-17282.22295	0.980847	5.88175	4.5948	0.000344278	0.0492687	-0.0224304	salmon	TRINITY_DN59188_c1_g2_i1	.	TRINITY_DN59188_c1_g2_i1.p1	1-447[+]	.	.	.	.	.
Cluster-17282.22197	0.982712	5.94432	5.26008	9.37958e-05	0.0260767	1.27881	blue	TRINITY_DN53296_c0_g1_i4	.	TRINITY_DN53296_c0_g1_i4.p1	3-473[+]	.	.	.	.	.
Cluster-18298.0	0.984303	2.16376	4.59507	0.00034409	0.0492687	0.406429	yellow	TRINITY_DN69109_c0_g1_i1	.	.	.	.	.	.	.	.
Cluster-33068.0	0.98754	1.55188	4.76864	0.000243899	0.0406479	0.700252	blue	TRINITY_DN73725_c1_g2_i1	.	TRINITY_DN73725_c1_g2_i1.p1	3-386[+]	.	.	.	.	.
Cluster-17282.22267	0.989573	4.51846	5.6235	4.71797e-05	0.0183291	2.16356	yellow	TRINITY_DN59174_c4_g1_i11	EF2_BOMMO^EF2_BOMMO^Q:27-470,H:302-457^66.667%ID^E:4.69e-63^RecName: Full=Translation elongation factor 2;^Eukaryota; Metazoa; Ecdysozoa; Arthropoda; Hexapoda; Insecta; Pterygota; Neoptera; Holometabola; Lepidoptera; Glossata; Ditrysia; Bombycoidea; Bombycidae; Bombycinae; Bombyx	TRINITY_DN59174_c4_g1_i11.p1	3-557[+]	EF2_BOMMO^EF2_BOMMO^Q:9-156,H:302-457^66.667%ID^E:2.84e-64^RecName: Full=Translation elongation factor 2;^Eukaryota; Metazoa; Ecdysozoa; Arthropoda; Hexapoda; Insecta; Pterygota; Neoptera; Holometabola; Lepidoptera; Glossata; Ditrysia; Bombycoidea; Bombycidae; Bombycinae; Bombyx	COG0480^Catalyzes the GTP-dependent ribosomal translocation step during translation elongation. During this step, the ribosome changes from the pre-translocational (PRE) to the post- translocational (POST) state as the newly formed A-site-bound peptidyl-tRNA and P-site-bound deacylated tRNA move to the P and E sites, respectively. Catalyzes the coordinated movement of the two tRNA molecules, the …	KEGG:bmor:733027`KO:K03234	GO:0005737^cellular_component^cytoplasm`GO:0005525^molecular_function^GTP binding`GO:0003924^molecular_function^GTPase activity`GO:0003746^molecular_function^translation elongation factor activity	GO:0005737^cellular_component^cytoplasm`GO:0005525^molecular_function^GTP binding`GO:0003924^molecular_function^GTPase activity`GO:0003746^molecular_function^translation elongation factor activity
Cluster-17282.20951	0.989792	3.30314	5.94829	2.59138e-05	0.0139722	2.82364	grey	TRINITY_DN54773_c1_g4_i1	PSA4_MOUSE^PSA4_MOUSE^Q:1-222,H:119-192^81.081%ID^E:1.56e-38^RecName: Full=Proteasome subunit alpha type-4;^Eukaryota; Metazoa; Chordata; Craniata; Vertebrata; Euteleostomi; Mammalia; Eutheria; Euarchontoglires; Glires; Rodentia; Myomorpha; Muroidea; Muridae; Murinae; Mus; Mus	TRINITY_DN54773_c1_g4_i1.p1	298-2[-]	.	COG0638^The proteasome is a multicatalytic proteinase complex which is characterized by its ability to cleave peptides with Arg, Phe, Tyr, Leu, and Glu adjacent to the leaving group at neutral or slightly basic pH. The proteasome has an ATP-dependent proteolytic activity (By similarity)	KEGG:mmu:26441`KO:K02728	GO:0005737^cellular_component^cytoplasm`GO:0005829^cellular_component^cytosol`GO:0043231^cellular_component^intracellular membrane-bounded organelle`GO:0005654^cellular_component^nucleoplasm`GO:0005634^cellular_component^nucleus`GO:0000932^cellular_component^P-body`GO:0000502^cellular_component^proteasome complex`GO:0005839^cellular_component^proteasome core complex`GO:0019773^cellular_component^…	.
Cluster-17282.26378	1.00116	3.49046	5.842	3.14783e-05	0.0154154	2.6353	salmon	TRINITY_DN49356_c0_g2_i1	MAOX_COLLI^MAOX_COLLI^Q:387-614,H:4-79^52.632%ID^E:1.85e-18^RecName: Full=NADP-dependent malic enzyme;^Eukaryota; Metazoa; Chordata; Craniata; Vertebrata; Euteleostomi; Archelosauria; Archosauria; Dinosauria; Saurischia; Theropoda; Coelurosauria; Aves; Neognathae; Columbiformes; Columbidae; Columba	TRINITY_DN49356_c0_g2_i1.p1	3-614[+]	MAOX_COLLI^MAOX_COLLI^Q:129-204,H:4-79^52.632%ID^E:1.66e-18^RecName: Full=NADP-dependent malic enzyme;^Eukaryota; Metazoa; Chordata; Craniata; Vertebrata; Euteleostomi; Archelosauria; Archosauria; Dinosauria; Saurischia; Theropoda; Coelurosauria; Aves; Neognathae; Columbiformes; Columbidae; Columba	.	KEGG:clv:102096434`KO:K00029	GO:0005737^cellular_component^cytoplasm`GO:0004471^molecular_function^malate dehydrogenase (decarboxylating) (NAD+) activity`GO:0004473^molecular_function^malate dehydrogenase (decarboxylating) (NADP+) activity`GO:0046872^molecular_function^metal ion binding`GO:0051287^molecular_function^NAD binding`GO:0008948^molecular_function^oxaloacetate decarboxylase activity	GO:0005737^cellular_component^cytoplasm`GO:0004471^molecular_function^malate dehydrogenase (decarboxylating) (NAD+) activity`GO:0004473^molecular_function^malate dehydrogenase (decarboxylating) (NADP+) activity`GO:0046872^molecular_function^metal ion binding`GO:0051287^molecular_function^NAD binding`GO:0008948^molecular_function^oxaloacetate decarboxylase activity
Cluster-18328.11	1.00811	2.64335	4.87775	0.000196783	0.0363117	0.918916	yellow	TRINITY_DN74692_c3_g1_i1	FUMH_CAEEL^FUMH_CAEEL^Q:1-378,H:266-391^90.476%ID^E:8.78e-75^RecName: Full=Probable fumarate hydratase, mitochondrial {ECO:0000250|UniProtKB:P07954};^Eukaryota; Metazoa; Ecdysozoa; Nematoda; Chromadorea; Rhabditida; Rhabditina; Rhabditomorpha; Rhabditoidea; Rhabditidae; Peloderinae; Caenorhabditis	TRINITY_DN74692_c3_g1_i1.p1	1-378[+]	FUMH_CAEEL^FUMH_CAEEL^Q:1-126,H:266-391^90.476%ID^E:7.9e-75^RecName: Full=Probable fumarate hydratase, mitochondrial {ECO:0000250|UniProtKB:P07954};^Eukaryota; Metazoa; Ecdysozoa; Nematoda; Chromadorea; Rhabditida; Rhabditina; Rhabditomorpha; Rhabditoidea; Rhabditidae; Peloderinae; Caenorhabditis	COG0114^fumarate hydratase class II	KEGG:cel:CELE_H14A12.2`KO:K01679	GO:0005759^cellular_component^mitochondrial matrix`GO:0005739^cellular_component^mitochondrion`GO:0045239^cellular_component^tricarboxylic acid cycle enzyme complex`GO:0004333^molecular_function^fumarate hydratase activity`GO:0006106^biological_process^fumarate metabolic process`GO:0006108^biological_process^malate metabolic process`GO:0006099^biological_process^tricarboxylic acid cycle	GO:0005759^cellular_component^mitochondrial matrix`GO:0005739^cellular_component^mitochondrion`GO:0045239^cellular_component^tricarboxylic acid cycle enzyme complex`GO:0004333^molecular_function^fumarate hydratase activity`GO:0006106^biological_process^fumarate metabolic process`GO:0006108^biological_process^malate metabolic process`GO:0006099^biological_process^tricarboxylic acid cycle
Cluster-18826.0	1.00962	2.02965	5.28102	9.0114e-05	0.0257431	1.62516	red	TRINITY_DN73739_c1_g2_i1	.	TRINITY_DN73739_c1_g2_i1.p1	1-324[+]	.	.	.	.	.
[truncated: 101 more rows]

## Sheet: DE_-100.100
Cluster	logFC	AveExpr	t	P.Value	adj.P.Val	B	Module	transcript_id	sprot_Top_BLASTX_hit	prot_id	prot_coords	sprot_Top_BLASTP_hit	eggnog	Kegg	gene_ontology_BLASTX	gene_ontology_BLASTP
[truncated: 40 more rows]

[truncated: 10 more sheets: UpGO_200.000, DownGO_200.000, UpGO_100.180, DownGO_100.180, UpGO_000.100, DownGO_000.100, UpGO_-100.000, DownGO_-100.000, Counts, Biomarkers]
